# Supplementary material for: CITF1 Functions Downstream of SPL7 to Specifically Regulate Cu Uptake in Arabidopsis
Source: Int J Mol Sci. 2022 Jun 29;23(13):7239. doi: 10.3390/ijms23137239 (PMC9266912; doi:10.3390/ijms23137239)
Supplement: Supplementary file 1 [file ijms-23-07239-s001.zip]

Archive with 6 entries (5 files):
- ijms-1777439-supplementary/
- ijms-1777439-supplementary/Supplemental Table S1.xlsx
- ijms-1777439-supplementary/Supplemental Table S2.xlsx
- ijms-1777439-supplementary/Supplemental Table S3.xlsx
- ijms-1777439-supplementary/Supplemental Table S4.xlsx
- ijms-1777439-supplementary/Supplementary Figures.pdf
