# Supplementary material for: CITF1 Functions Downstream of SPL7 to Specifically Regulate Cu Uptake in Arabidopsis
Source: Int J Mol Sci. 2022 Jun 29;23(13):7239. doi: 10.3390/ijms23137239 (PMC9266912; doi:10.3390/ijms23137239)
Supplement: Supplementary file 1 [file ijms-23-07239-s001.zip › ijms-1777439-supplementary/Supplemental Table S1.xlsx]

## Sheet: All
			WT -Cu/+Cu	WT +Cu	WT -Cu	spl7-1 +Cu	spl7-1 -Cu	citf1-1 +Cu	citf1-1 -Cu	WT -Cu			spl7-1 -Cu			citf1-1 -Cu			WT +Cu			spl7-1 +Cu			citf1-1 +Cu
gene_id	gene_name	description		Mean	Mean	Mean	Mean	Mean	Mean	Repeat 1	Repeat 2	Repeat 3	Repeat 1	Repeat 2	Repeat 3	Repeat 1	Repeat 2	Repeat 3	Repeat 1	Repeat 2	Repeat 3	Repeat 1	Repeat 2	Repeat 3	Repeat 1	Repeat 2	Repeat 3
AT1G01010	NAC001	NAC domain-containing protein 1 [Source:UniProtKB/Swiss-Prot%3BAcc:Q0WV96]	0.936643	29.1816	27.3328	34.8097	32.7226	29.0605	29.6777	28.9787	26.8268	26.1929	31.9584	34.1541	32.0553	28.2844	30.7696	29.9792	28.5241	29.0743	29.9466	37.4686	34.8579	32.1026	28.4414	28.7936	29.9466
AT1G01020	ARV1	ARV1 family protein [Source:UniProtKB/TrEMBL%3BAcc:Q5MK24]	0.869968	18.9868	16.5179	17.6344	15.857	15.51	18.1537	15.7513	16.542	17.2604	15.0589	15.8292	16.683	17.6929	18.3821	18.3861	20.4835	19.4036	17.0734	16.28	18.2175	18.4056	15.8673	15.5043	15.1584
AT1G01030	NGA3	B3 domain-containing transcription factor NGA3 [Source:UniProtKB/Swiss-Prot%3BAcc:Q9MAN1]	0.632875	2.15863	1.36615	1.43771	0.132412	1.5812	1.4687	1.60288	1.33495	1.16061	0.0588478	0.133574	0.204814	1.50348	1.40035	1.50228	1.56682	2.94948	1.9596	1.52014	1.32479	1.46819	1.62814	1.39955	1.71591
AT1G01040	DCL1	Dicer-like 1 [Source:UniProtKB/TrEMBL%3BAcc:F4HQG6]	1.06393	17.2832	18.3881	19.9448	14.5897	18.6429	19.6668	19.0055	18.7762	17.3827	13.8731	15.5456	14.3502	19.4848	19.9533	19.5624	16.5838	18.1089	17.1569	20.8524	19.7875	19.1944	18.4534	18.4183	19.057
AT1G01046	MIR838A	MIR838a%3B miRNA [Source:TAIR%3BAcc:AT1G01046]	0.982621	2.52501	2.48112	3.73562	2.96737	2.02185	3.33233	2.95521	3.15212	1.33604	8.69805	0	0.204044	4.46497	0	5.53203	0.899791	6.20839	0.466838	0	2.41349	8.79338	2.01278	4.05278	0
AT1G01050	PPA1	Soluble inorganic pyrophosphatase 1 [Source:UniProtKB/Swiss-Prot%3BAcc:Q93V56]	1.03579	132.869	137.624	151.786	131.411	130.605	152.717	136.509	135.219	141.145	125.858	129.289	139.087	145.234	156.56	156.357	125.554	134.73	138.323	144.676	151.467	159.215	132.616	135.907	123.294
AT1G01060	LHY	LHY1 [Source:UniProtKB/TrEMBL%3BAcc:A0A178W761]	1.35238	0.645323	0.872723	0.893334	0.770126	0.637168	0.870817	1.03789	0.76196	0.818315	0.85059	0.809945	0.649843	0.936802	0.909405	0.766244	0.77833	0.717107	0.440532	0.995255	0.694568	0.990179	0.619899	0.519363	0.772242
AT1G01070		WAT1-related protein [Source:UniProtKB/TrEMBL%3BAcc:A0A178WFU3]	0.921787	15.232	14.0407	17.3785	13.4925	16.4501	17.4674	14.2519	13.6327	14.2375	13.849	13.2975	13.3311	17.404	16.8873	18.1108	15.5144	13.7373	16.4444	17.1579	18.442	16.5356	17.3846	17.5844	14.3815
AT1G01080		RNA-binding (RRM/RBD/RNP motifs) family protein [Source:UniProtKB/TrEMBL%3BAcc:F4HQH8]	0.960486	6.06001	5.82056	7.2895	7.53877	7.2955	7.13027	5.96213	5.82912	5.67043	7.09498	7.56071	7.96062	6.84771	7.34238	7.20073	5.40184	5.83366	6.94454	7.66207	7.88326	6.32316	6.52478	7.96361	7.3981
AT1G01090	PDH-E1 ALPHA	Pyruvate dehydrogenase E1 component subunit alpha [Source:UniProtKB/TrEMBL%3BAcc:A0A178W8A7]	0.993748	158.112	157.124	145.861	148.234	171.709	144.466	155.873	156.791	158.707	155.41	145.129	144.162	142.636	140.478	150.282	158.333	162.09	153.913	146.85	147.213	143.52	169.37	171.425	174.332
AT1G01100	RPP1A	60S acidic ribosomal protein P1-1 [Source:UniProtKB/Swiss-Prot%3BAcc:Q8LCW9]	1.09712	405.72	445.123	476.933	413.474	421.95	482.184	465.971	437.721	431.677	397.815	404.264	438.342	424.448	501.482	520.623	387.294	388.975	440.89	463.353	467.579	499.868	431.537	423.774	410.54
AT1G01110	IQD18	IQ-domain 18 [Source:UniProtKB/TrEMBL%3BAcc:Q9MAM4]	1.04046	10.6161	11.0456	12.2545	5.20786	10.8391	12.322	10.3751	11.5932	11.1685	5.37979	5.3081	4.9357	10.1437	13.1662	13.6561	10.4969	10.4364	10.915	12.3911	12.6117	11.7606	10.9353	10.5476	11.0344
AT1G01120	KCS1	3-ketoacyl-CoA synthase [Source:UniProtKB/TrEMBL%3BAcc:A0A178W124]	0.780858	115.969	90.5553	73.8698	82.2051	97.1619	92.7213	91.5699	90.7735	89.3224	82.1751	83.3588	81.0815	95.6052	94.0626	88.4961	112.699	118.211	116.997	73.6118	73.8144	74.1833	93.2073	98.4172	99.8612
AT1G01130		CONTAINS InterPro DOMAIN/s: CBL-interacting protein kinase (InterPro:IPR020660)%2C Calcium/calmodulin-dependent protein kinase-like (InterPro:IPR020636)%3B BEST Arabidopsis thaliana protein match is: unknown protein (TAIR:AT5G47170.1)%3B Has 176 Blast hit /.../76 proteins in 20 species: Archae - 0%3B Bacteria - 0%3B Metazoa - 0%3B Fungi - 0%3B Plants - 176%3B Viruses - 0%3B Other Eukaryotes - 0 (…	1.03273	12.8652	13.2863	13.0163	10.785	10.9721	12.7232	13.2199	13.9834	12.6556	11.5901	10.113	10.6521	16.4555	9.61434	12.0998	12.5693	12.6603	13.366	14.9974	11.6426	12.4089	12.4933	7.53635	12.8867
AT1G01140	CIPK9	CBL-interacting protein kinase 9 [Source:TAIR%3BAcc:AT1G01140]	1.73623	2.60053	4.51512	2.35454	2.91203	2.42117	3.52765	5.32406	4.07884	4.14246	3.00843	2.84292	2.88475	3.90325	3.34493	3.33477	2.60063	2.65278	2.54819	2.30344	2.72889	2.03128	2.44606	2.07498	2.74248
AT1G01150		Homeodomain-like protein with RING/FYVE/PHD-type zinc finger domain-containing protein [Source:UniProtKB/TrEMBL%3BAcc:F4HQJ2]	0	0.159205	0	0.14286	0.0551006	0.0599584	0.0147137	0	0	0	0.0812681	0.0368927	0.0471409	0	0	0.044141	0.196705	0.28091	0	0.149949	0.234553	0.0440773	0.179875	0	0
AT1G01160	GIF2	GRF1-interacting factor 2 [Source:UniProtKB/TrEMBL%3BAcc:F4HQJ3]	0.98448	69.4522	68.3743	73.6188	59.1718	69.7022	79.0605	67.8172	64.1502	73.1554	61.3777	57.4863	58.6516	80.3569	79.973	76.8516	69.3939	68.5479	70.4147	69.1416	74.2148	77.5	71.7983	64.2249	73.0835
AT1G01170		At1g01170 [Source:UniProtKB/TrEMBL%3BAcc:Q2HIQ2]	1.04451	20.0053	20.8958	25.5533	31.6331	26.1499	24.0037	18.967	23.6274	20.0929	33.5744	29.9866	31.3382	21.3128	25.7502	24.9483	23.6912	17.641	18.6836	24.618	26.8924	25.1495	26.2633	24.6403	27.5462
AT1G01180		S-adenosyl-L-methionine-dependent methyltransferases superfamily protein [Source:UniProtKB/TrEMBL%3BAcc:F4HS78]	1.07141	20.5917	22.0621	23.556	26.4031	26.6609	22.3976	23.6595	22.0743	20.4525	26.0534	26.1004	27.0556	23.0938	22.6531	21.446	20.1199	19.5542	22.101	23.8583	22.3473	24.4624	24.4887	28.3243	27.1697
AT1G01183	MIR165A	MIR165/MIR165A%3B miRNA [Source:TAIR%3BAcc:AT1G01183]	1.49942	0.360302	0.540243	0.548574	0.642078	0.894334	0.405508	0.830007	0.403241	0.387479	1.49317	0	0.433068	0	0	1.21653	0	0	1.0809	0	0.430952	1.21477	0.826226	0.467254	1.38952
AT1G01190	CYP78A8	CYP78A8 [Source:UniProtKB/TrEMBL%3BAcc:A0A178WIC4]	0.828515	69.8603	57.8803	69.6709	8.4024	41.6027	46.3594	60.9062	57.402	55.3326	8.09507	9.24053	7.8716	45.5425	47.1587	46.3768	65.5698	70.708	73.3031	72.9672	68.6756	67.3698	41.2246	40.5308	43.0526
AT1G01200	RABA3	RABA3 [Source:UniProtKB/TrEMBL%3BAcc:A0A178W3F7]	0.911616	8.97578	8.18247	10.7325	7.23591	8.25651	7.43881	8.62725	7.4792	8.44094	7.57425	6.37059	7.76288	6.73658	7.85667	7.72317	9.16654	8.5664	9.19442	10.4601	9.38795	12.3493	7.45661	8.43383	8.8791
AT1G01210		DNA-directed RNA polymerase subunit [Source:UniProtKB/TrEMBL%3BAcc:Q9LNK0]	1.15557	21.5179	24.8653	21.61	24.0173	21.5449	24.8044	22.4543	26.5905	25.5512	24.6156	23.1678	24.2685	22.9292	27.7802	23.7036	20.8423	18.908	24.8034	23.9571	19.2575	21.6155	24.8467	20.9926	18.7955
AT1G01220	FKGP	Bifunctional fucokinase/fucose pyrophosphorylase [Source:UniProtKB/Swiss-Prot%3BAcc:Q9LNJ9]	1.12227	14.4784	16.2487	16.7803	13.952	14.7743	14.5336	16.9506	16.0824	15.713	14.9192	13.8289	13.1079	14.3349	14.2289	15.037	15.2792	14.7803	13.3757	16.5473	17.4579	16.3357	14.7491	13.9864	15.5876
AT1G01225		At1g01225 [Source:UniProtKB/TrEMBL%3BAcc:Q29PY0]	0.873207	10.3782	9.06229	10.8394	8.3169	9.66124	9.6521	10.018	9.05886	8.11003	8.43812	9.07994	7.43266	9.16052	10.1767	9.61904	11.0945	9.48231	10.5577	9.93106	11.0043	11.5827	9.45356	8.80176	10.7284
AT1G01230		ORMDL family protein [Source:UniProtKB/TrEMBL%3BAcc:Q9C5I0]	1.05602	55.7279	58.8496	59.0791	59.5264	56.1151	58.9768	58.9704	57.9919	59.5866	55.673	59.8062	63.0999	59.9067	58.0786	58.945	53.948	57.6429	55.5929	57.989	61.0145	58.2338	50.6809	59.33	58.3344
AT1G01240		At1g01240/F6F3_11 [Source:UniProtKB/TrEMBL%3BAcc:Q9LNJ7]	0.963505	29.3819	28.3096	31.6892	21.7966	29.5369	39.2307	28.3563	27.9976	28.575	21.3488	21.9675	22.0734	42.2369	38.5118	36.9433	29.1457	28.525	30.475	31.5589	30.3972	33.1116	30.5483	28.7385	29.324
AT1G01250	ERF023	Ethylene-responsive transcription factor ERF023 [Source:UniProtKB/Swiss-Prot%3BAcc:Q1ECI2]	#DIV/0!	0	0	0	0	0	0	0	0	0	0	0	0	0	0	0	0	0	0	0	0	0	0	0	0
AT1G01260	BHLH13	Transcription factor bHLH13 [Source:UniProtKB/Swiss-Prot%3BAcc:Q9LNJ5]	0.92731	19.98	18.5277	18.8645	14.1527	18.0007	19.1144	18.8499	17.8242	18.9089	14.0811	14.08	14.297	18.3543	20.795	18.194	19.1433	21.4179	19.3788	18.5672	19.4549	18.5714	19.0844	17.6514	17.2664
AT1G01270		pre-tRNA [Source:TAIR%3BAcc:AT1G01270]	#DIV/0!	0	0	0	0	0	0	0	0	0	0	0	0	0	0	0	0	0	0	0	0	0	0	0	0
AT1G01280	CYP703A2	CYP703A2 [Source:UniProtKB/TrEMBL%3BAcc:A0A178WMS1]	#DIV/0!	0	0	0	0	0	0	0	0	0	0	0	0	0	0	0	0	0	0	0	0	0	0	0	0
AT1G01290	CNX3	Cyclic pyranopterin monophosphate synthase%2C mitochondrial [Source:UniProtKB/Swiss-Prot%3BAcc:Q39056]	0.945464	12.8146	12.1157	13.6591	11.372	12.9195	13.7164	11.3155	12.9121	12.1195	11.1211	11.1547	11.8402	13.38	12.8863	14.8827	11.9151	13.0373	13.4912	14.3621	12.8069	13.8083	12.1847	12.7748	13.7989
AT1G01300	APF2	Aspartyl protease family protein 2 [Source:UniProtKB/Swiss-Prot%3BAcc:Q9LNJ3]	0.889775	84.6978	75.362	90.9056	71.5559	86.9829	75.0387	74.755	72.284	79.0469	72.8652	75.4556	66.347	75.0606	73.7349	76.3206	85.8816	82.3585	85.8535	85.4526	91.3969	95.8672	80.1872	89.846	90.9155
AT1G01305		Putative uncharacterized protein [Source:UniProtKB/TrEMBL%3BAcc:Q1G401]	0	0.0349111	0	0	0	0	0	0	0	0	0	0	0	0	0	0	0	0.104733	0	0	0	0	0	0	0
AT1G01310		At1g01310 [Source:UniProtKB/TrEMBL%3BAcc:Q6ID87]	0.579094	0.245172	0.141978	0.113392	0.122167	0.0478744	0.129771	0.0637813	0.123947	0.238205	0.114741	0.0520883	0.199673	0.0681737	0.0718526	0.249288	0.138863	0.264409	0.332245	0.211711	0.0662323	0.0622321	0	0.143623	0
AT1G01320		Tetratricopeptide repeat (TPR)-like superfamily protein [Source:UniProtKB/TrEMBL%3BAcc:F4HS99]	0.985385	11.8746	11.7011	12.9443	12.6325	13.347	12.7863	12.3462	11.5015	11.2557	13.517	12.3319	12.0485	13.1853	13.3232	11.8505	11.9692	12.4939	11.1609	13.1084	12.9178	12.8068	13.8624	13.3156	12.8629
AT1G01335	AREP1	Auxin-responsive endogenous peptide 1 [Source:UniProtKB/Swiss-Prot%3BAcc:P0DKH9]	#DIV/0!	0	0	0	0	0	0	0	0	0	0	0	0	0	0	0	0	0	0	0	0	0	0	0	0
AT1G01340	CNGC10	Probable cyclic nucleotide-gated ion channel 10 [Source:UniProtKB/Swiss-Prot%3BAcc:Q9LNJ0]	1.22558	12.0887	14.8158	20.5293	10.07	16.942	15.3669	13.4652	15.7506	15.2316	9.87576	10.0661	10.2683	16.6344	15.7526	13.7137	13.023	11.6203	11.6229	20.4854	20.8395	20.263	15.698	18.1926	16.9355
AT1G01350		Zinc finger CCCH domain-containing protein 1 [Source:UniProtKB/Swiss-Prot%3BAcc:Q8GX84]	0.961487	31.7356	30.5134	32.184	30.8104	31.2433	32.3665	29.5146	30.2008	31.8248	31.6384	27.2678	33.5249	33.6876	31.6802	31.7317	31.8922	32.6639	30.6508	32.7526	30.2872	33.5124	29.0335	31.2701	33.4262
AT1G01355		Putative endonuclease or glycosyl hydrolase [Source:UniProtKB/TrEMBL%3BAcc:F4HSA3]	0.477152	0.0511378	0.0244005	0.0254989	0	0.110621	0.055867	0	0	0.0732014	0	0	0	0.167601	0	0	0.0853462	0	0.068067	0	0	0.0764968	0.156088	0.0882721	0.0875013
AT1G01360	PYL9	RCAR1 [Source:UniProtKB/TrEMBL%3BAcc:A0A178W4H4]	1.16669	32.4249	37.83	39.8498	27.2284	35.1501	38.7652	39.2771	37.3924	36.8204	28.9015	25.9378	26.8458	37.5123	38.2842	40.4991	31.808	32.1481	33.3187	40.5295	39.3024	39.7176	34.2504	35.044	36.1559
AT1G01370	HTR12	Histone H3-like centromeric protein HTR12 [Source:UniProtKB/Swiss-Prot%3BAcc:Q8RVQ9]	1.01166	6.47697	6.55252	6.49455	4.28426	6.24751	5.31916	6.51671	5.26929	7.87156	4.63198	4.13107	4.08973	5.06582	5.2365	5.65515	6.54829	7.46228	5.42035	7.10953	6.10462	6.26949	6.8953	5.43875	6.40848
AT1G01380	ETC1	MYB-like transcription factor ETC1 [Source:UniProtKB/Swiss-Prot%3BAcc:Q9LNI5]	0.525571	6.19409	3.25544	4.09394	2.60129	4.04011	3.19808	3.25003	3.4818	3.03448	2.99832	2.10975	2.6958	3.652	2.44087	3.50138	5.80583	5.61381	7.16262	5.34786	4.41336	2.52061	3.89886	4.22217	3.99929
AT1G01390		UDP-Glycosyltransferase superfamily protein [Source:TAIR%3BAcc:AT1G01390]	2.20989	0.0503777	0.111329	0.0755261	0.0578271	0	0.0226794	0.0348157	0.169145	0.130027	0.0313164	0.142165	0	0	0	0.0680383	0	0	0.151133	0.192608	0	0.0339701	0	0	0
AT1G01400		F6F3.20 protein [Source:UniProtKB/TrEMBL%3BAcc:Q9LNI3]	#DIV/0!	0	0	0.0177442	0	0	0	0	0	0	0	0	0	0	0	0	0	0	0	0	0	0.0532327	0	0	0
AT1G01410	APUM22	Putative pumilio homolog 22 [Source:UniProtKB/Swiss-Prot%3BAcc:Q9LNI2]	#DIV/0!	0	0	0	0	0	0	0	0	0	0	0	0	0	0	0	0	0	0	0	0	0	0	0	0
AT1G01420	UGT72B3	UDP-glucosyl transferase 72B3 [Source:TAIR%3BAcc:AT1G01420]	1.14653	6.70117	7.68311	7.72673	13.0588	7.62777	6.57612	8.72901	8.0834	6.23691	13.5284	12.8183	12.8295	6.26391	7.01743	6.44702	6.82556	6.83807	6.43989	8.3432	7.31965	7.51734	6.48634	7.84396	8.55301
AT1G01430	TBL25	Mannan O-acetyltransferase 3 [Source:UniProtKB/TrEMBL%3BAcc:A0A346P850]	0.984427	26.6438	26.2289	26.9063	35.0492	32.1904	26.3123	25.2975	26.8512	26.5381	36.4182	35.0452	33.6842	26.1654	25.9977	26.7738	25.5987	29.2758	25.0571	27.0853	26.3	27.3337	31.8413	31.4426	33.2872
AT1G01440		At1g01440 [Source:UniProtKB/TrEMBL%3BAcc:Q6NQ63]	1.03334	16.5487	17.1005	16.9907	15.1098	18.9016	17.7329	18.4879	16.7862	16.0272	15.2422	15.6924	14.3947	19.2193	17.2279	16.7514	17.0072	17.2194	15.4196	17.2862	17.0016	16.6843	17.7456	20.096	18.8631
AT1G01448		other RNA [Source:TAIR%3BAcc:AT1G01448]	0.989831	7.79496	7.71569	9.26669	7.71454	10.1028	10.2499	7.47738	7.44328	8.22641	7.85464	7.62252	7.66645	10.7589	10.3086	9.68213	6.85903	8.39977	8.12608	8.82293	9.25795	9.71918	9.99383	10.6854	9.62919
AT1G01450		Protein kinase superfamily protein [Source:UniProtKB/TrEMBL%3BAcc:F4HSB4]	0.928288	0.983498	0.912969	0.869319	0.87033	0.980773	1.42298	1.14626	0.728233	0.864419	0.832768	0.720088	1.05813	1.60218	0.94365	1.72312	0.911851	1.0052	1.03344	0.829252	0.961401	0.817303	0.965491	0.992749	0.98408
AT1G01453		unknown protein%3B FUNCTIONS IN: molecular_function unknown%3B INVOLVED IN: biological_process unknown%3B LOCATED IN: cellular_component unknown%3B BEST Arabidopsis thaliana protein match is: unknown protein (TAIR:AT4G01110.1)%3B Ha. [Source:TAIR%3BAcc:AT1G01453]	2.01267	5.57511	11.2208	10.255	6.64525	6.22513	3.73521	11.3851	11.7761	10.5014	6.7721	6.93589	6.22775	3.23855	4.6028	3.36428	6.04687	5.13842	5.54004	11.3271	8.86693	10.571	5.39241	7.33961	5.94338
AT1G01460	PIP5K10	Phosphatidylinositol 4-phosphate 5-kinase 10 [Source:UniProtKB/Swiss-Prot%3BAcc:Q9LMN1]	#DIV/0!	0	0	0	0	0.0113058	0.0110977	0	0	0	0	0	0	0	0	0.033293	0	0	0	0	0	0	0.0339173	0	0
AT1G01470	LEA14	LSR3 [Source:UniProtKB/TrEMBL%3BAcc:A0A178W160]	0.707243	147.008	103.97	87.2676	140.284	88.7313	104.742	102.672	100.076	109.162	147.764	122.223	150.866	102.031	102.743	109.451	140.464	146.574	153.985	87.4008	83.5649	90.837	91.7535	85.9178	88.5226
AT1G01480	ACS2	1-aminocyclopropane-1-carboxylate synthase 2 [Source:UniProtKB/Swiss-Prot%3BAcc:Q06402]	0.934426	5.17661	4.83716	3.65046	4.77744	5.43527	3.65391	5.01618	4.02636	5.46893	4.82028	4.73268	4.77935	3.79644	3.75561	3.40968	5.22312	5.00497	5.30173	3.03361	3.75303	4.16475	5.05536	6.13885	5.1116
AT1G01490		Heavy metal transport/detoxification superfamily protein [Source:TAIR%3BAcc:AT1G01490]	0.951971	99.7209	94.9314	103.044	90.8399	89.6822	99.9112	90.6805	96.9951	97.1184	92.1616	87.2304	93.1277	103.584	100.716	95.4336	106.364	94.3113	98.4878	96.9752	105.485	106.672	88.1608	86.5873	94.2985
AT1G01500		Uncharacterized protein At1g01500 [Source:UniProtKB/Swiss-Prot%3BAcc:Q8GUH2]	0.794915	13.6409	10.8433	11.2845	10.9541	10.755	10.7609	11.494	10.895	10.141	9.54834	12.2	11.114	11.9475	9.85991	10.4754	13.3923	14.3166	13.2138	10.6563	11.5707	11.6264	10.6369	10.4083	11.2197
AT1G01510	AN	C-terminal binding protein AN [Source:UniProtKB/Swiss-Prot%3BAcc:O23702]	1.05918	42.7305	45.2591	47.7702	42.9885	45.3945	49.5104	45.895	45.8821	44.0003	42.6446	43.7634	42.5576	47.5377	49.6496	51.3438	43.7509	41.8003	42.6403	48.3708	48.1502	46.7894	43.9424	44.6645	47.5766
AT1G01520		ASG4 [Source:UniProtKB/TrEMBL%3BAcc:A0A384LJW3]	0.919371	0.24561	0.225807	0.294622	0.180271	0.329356	0.414243	0.278526	0.225526	0.173369	0.292286	0.151643	0.0968832	0.496179	0.156886	0.589666	0.101066	0.192441	0.443324	0	0.385639	0.498228	0.415886	0.261328	0.310855
AT1G01530	AGL28	AGL28 [Source:UniProtKB/TrEMBL%3BAcc:A0A178WE04]	#DIV/0!	0	0	0	0	0	0	0	0	0	0	0	0	0	0	0	0	0	0	0	0	0	0	0	0
AT1G01540		Probable serine/threonine-protein kinase At1g01540 [Source:UniProtKB/Swiss-Prot%3BAcc:Q3EDL4]	1.04026	48.9486	50.9193	52.0589	46.1	52.5482	48.8318	49.028	51.2002	52.5297	43.7764	47.016	47.5077	51.285	48.7431	46.4672	51.5541	46.6738	48.618	53.0879	52.4415	50.6473	50.8898	52.5108	54.2439
AT1G01550	BPS1	Protein BPS1%2C chloroplastic [Source:UniProtKB/Swiss-Prot%3BAcc:Q9LMM6]	0.891663	247.196	220.416	223.547	186.708	228.434	226.391	221.626	215.653	223.968	193.676	186.763	179.686	228.026	226.877	224.27	249.206	246.303	246.08	224.629	221.409	224.605	236.849	220.762	227.69
AT1G01560	MPK11	Mitogen-activated protein kinase 11 [Source:UniProtKB/Swiss-Prot%3BAcc:Q9LMM5]	0.330705	0.82993	0.274462	0.385635	0.300607	0.221339	0.420128	0.328403	0.460914	0.0340691	0.426681	0.208597	0.266542	0.468025	0.328854	0.463506	0.834152	0.831972	0.823667	0.12112	0.644154	0.391632	0.254261	0.287583	0.122174
AT1G01570		F22L4.11 protein [Source:UniProtKB/TrEMBL%3BAcc:Q9LMM4]	1.09886	5.19939	5.71339	4.95301	7.13945	6.8094	5.47226	5.99064	5.2725	5.87704	7.22374	7.44492	6.7497	5.4288	5.77065	5.21732	4.96187	5.62375	5.01256	4.99524	4.82341	5.04036	7.04366	6.98926	6.39528
AT1G01580	FRO2	ferric reduction oxidase 2 [Source:TAIR%3BAcc:AT1G01580]	4.39699	0.483248	2.12484	0.708639	0.7551	0.547495	0.919661	1.9905	2.34853	2.03548	0.852588	0.967609	0.445102	0.861164	1.04111	0.856708	0.335342	0.908672	0.20573	0.786563	0.738212	0.601142	0.448181	0.480238	0.714067
AT1G01590	FRO1	Probable ferric reduction oxidase 1 [Source:UniProtKB/Swiss-Prot%3BAcc:Q9LMM2]	4.57464	0.0068865	0.0315033	0.00823684	0.00647785	0	0	0.0713882	0.0231216	0	0	0.0194336	0	0	0	0	0	0	0.0206595	0	0.0247105	0	0	0	0
AT1G01600	CYP86A4	Cytochrome P450 86A4 [Source:UniProtKB/Swiss-Prot%3BAcc:Q9LMM1]	0.685631	9.82561	6.73675	5.52537	5.64164	6.49844	5.62423	6.97335	7.42721	5.80969	5.71758	6.00158	5.20577	5.36085	6.37528	5.13656	9.86839	9.33963	10.2688	5.72736	5.87661	4.97213	6.11393	6.97559	6.40581
AT1G01610	GPAT4	GPAT4 [Source:UniProtKB/TrEMBL%3BAcc:A0A178W9F8]	0.832821	87.3131	72.7162	66.7949	84.605	89.3334	67.8755	72.3109	73.5198	72.318	83.8149	85.7761	84.224	68.3472	68.9177	66.3617	89.5971	85.706	86.6363	65.4185	66.6037	68.3626	84.2647	89.2597	94.4758
AT1G01620	PIP1-3	TMP-B [Source:UniProtKB/TrEMBL%3BAcc:A0A178WIA6]	1.09062	641.146	699.244	659.8	571.599	843.484	798.57	713.081	681.321	703.332	563.489	578.733	572.575	789.967	791.381	814.363	607.34	640.48	675.618	636.073	668.561	674.767	791.252	876.078	863.122
AT1G01630		Polyphosphoinositide binding protein%2C putative [Source:UniProtKB/TrEMBL%3BAcc:Q9LQ96]	1.00948	70.1423	70.8076	73.4932	72.6944	71.9722	63.1804	63.9821	73.1661	75.2746	70.8089	74.6018	72.6726	63.8743	64.7995	60.8675	70.5693	71.2561	68.6015	73.3159	75.2996	71.8643	70.5011	70.8489	74.5666
AT1G01640		BTB/POZ domain-containing protein At1g01640 [Source:UniProtKB/Swiss-Prot%3BAcc:Q9LQ95]	0.885626	63.361	56.1142	68.7355	66.3914	65.7499	69.1911	54.102	52.0299	62.2106	71.2511	58.6246	69.2986	70.9221	68.5669	68.0843	60.7651	65.2625	64.0554	69.2447	68.3268	68.635	63.5672	69.5888	64.0937
AT1G01650	SPPL4	Signal peptide peptidase-like 4 [Source:UniProtKB/Swiss-Prot%3BAcc:Q0WMJ8]	1.12824	25.9568	29.2854	30.4705	33.1	30.2872	28.5018	29.706	28.9187	29.2315	33.1159	33.6014	32.5827	29.8893	27.798	27.8181	24.9032	26.884	26.0832	30.0383	30.0304	31.3427	28.3118	32.9715	29.5783
AT1G01660		RING/U-box superfamily protein [Source:TAIR%3BAcc:AT1G01660]	1.15914	3.88061	4.49819	5.96873	4.7506	4.20341	2.30544	4.58534	4.49102	4.41822	5.64227	4.97297	3.63655	2.86225	2.19021	1.86386	4.15295	3.95382	3.53507	6.61574	5.59958	5.69088	4.63748	3.4693	4.50346
AT1G01670	PUB56	U-box domain-containing protein 56 [Source:UniProtKB/Swiss-Prot%3BAcc:Q8GXQ7]	0.894101	2.31428	2.0692	1.97098	1.57173	1.75315	2.45825	2.1412	1.74006	2.32633	1.50577	1.46251	1.7469	2.62156	2.28059	2.47261	2.41563	1.65425	2.87295	2.49834	1.81921	1.59538	1.55014	1.84096	1.86834
AT1G01680	PUB54	U-box domain-containing protein 54 [Source:UniProtKB/Swiss-Prot%3BAcc:Q9LQ92]	0.716686	0.189559	0.135855	0.381734	0.0367007	0.131191	0.313908	0.0527547	0.256297	0.0985117	0	0	0.110102	0.394714	0.237722	0.309286	0.0574279	0.328046	0.183204	0.291851	0.493038	0.360313	0.157543	0.0593967	0.176634
AT1G01690	ATPRD3	Putative recombination initiation defects 3 [Source:UniProtKB/TrEMBL%3BAcc:F4HU48]	1.17969	6.33605	7.47457	8.82939	6.18025	7.08058	7.21545	7.17452	6.45093	8.79827	6.67815	5.56771	6.29488	8.85133	6.27293	6.52208	5.16785	6.99167	6.84862	8.5306	9.00699	8.95057	7.67481	7.1133	6.45362
AT1G01695		TRM33 [Source:UniProtKB/TrEMBL%3BAcc:A0A178WAP9]	0.932525	0.593628	0.553573	0.557968	0.208271	0.461012	0.711384	0.301091	0.621684	0.737945	0.406242	0.061473	0.157098	0.482739	0.805583	0.845831	0.491644	0.897135	0.392106	0.582995	0.429909	0.660999	0.412114	0.550874	0.420049
AT1G01700	ATROPGEF2	RHO guanyl-nucleotide exchange factor 2 [Source:TAIR%3BAcc:AT1G01700]	0.936205	1.92864	1.8056	1.96014	1.42608	1.45379	1.95074	1.86888	1.48574	2.06219	1.03918	1.99801	1.24105	1.48911	2.10537	2.25774	1.7755	1.44386	2.56656	2.143	2.04655	1.69086	1.96184	1.18599	1.21356
AT1G01710		Acyl-CoA thioesterase II [Source:UniProtKB/TrEMBL%3BAcc:F4HU51]	0.952659	37.9256	36.1301	35.3235	31.7844	34.6274	36.2717	35.5612	36.3132	36.516	33.3834	32.1512	29.8184	36.6668	38.5205	33.6278	38.5503	36.7785	38.4479	34.193	36.4671	35.3106	35.1416	33.8787	34.8618
AT1G01715			0.970615	7.20813	6.99632	7.41169	7.93507	6.79226	8.07092	6.00601	6.93428	8.04866	7.43617	7.9633	8.40575	7.25041	7.64165	9.32071	7.69182	7.98208	5.9505	8.99072	6.97056	6.27378	6.75236	6.9213	6.70314
AT1G01720	NAC002	NAC domain-containing protein 2 [Source:UniProtKB/Swiss-Prot%3BAcc:Q39013]	0.701478	108.478	76.0949	70.9967	55.914	72.5766	92.3345	72.8143	77.129	78.3413	54.0594	55.3366	58.3461	90.854	97.7118	88.4377	104.112	107.565	113.757	70.0038	71.4988	71.4874	67.9008	73.8686	75.9605
AT1G01725		Adenylosuccinate synthetase [Source:UniProtKB/TrEMBL%3BAcc:Q9LQ84]	1.10054	11.8343	13.0242	15.3228	10.3958	13.3517	14.4588	12.7992	13.4539	12.8194	10.9894	9.02734	11.1707	11.3176	14.5499	17.5089	11.273	10.4913	13.7386	17.3801	12.8077	15.7807	15.4049	12.1835	12.4667
AT1G01730		T1N6.14 protein [Source:UniProtKB/TrEMBL%3BAcc:Q9LQ83]	1.01148	35.9571	36.3698	45.746	42.3305	40.2426	45.6536	36.5996	36.8287	35.6812	41.6436	39.8105	45.5374	43.0767	49.5125	44.3716	36.0391	34.8514	36.9807	46.0909	44.4487	46.6984	35.9657	44.6709	40.0913
AT1G01740	BSK4	Serine/threonine-protein kinase BSK4 [Source:UniProtKB/Swiss-Prot%3BAcc:F4HU55]	0.892431	9.07529	8.09907	10.0933	7.68345	8.45783	9.40496	8.05684	6.97917	9.26118	7.00776	7.63504	8.40755	9.54599	8.60546	10.0634	8.39821	9.8861	8.94155	9.83953	9.35307	11.0872	8.24713	8.64334	8.48303
AT1G01750	ADF11	actin depolymerizing factor 11 [Source:TAIR%3BAcc:AT1G01750]	1.43046	36.3556	52.0052	48.522	34.1375	40.0383	28.37	53.7438	52.0924	50.1794	33.9877	31.1276	37.2971	27.0661	27.1152	30.9286	36.6103	37.2469	35.2096	52.4601	50.1255	42.9802	40.5674	40.8352	38.7123
AT1G01760		TAD1 [Source:UniProtKB/TrEMBL%3BAcc:A0A178W782]	1.21399	7.5246	9.13477	8.97175	8.38199	8.91473	9.80209	9.13199	8.36214	9.91019	8.60118	8.51208	8.03271	9.81199	11.4187	8.17557	8.53567	7.97775	6.06037	9.31052	8.78784	8.81688	8.9952	9.90492	7.84407
AT1G01770		Propionyl-CoA carboxylase [Source:UniProtKB/TrEMBL%3BAcc:Q8GZ85]	1.09748	18.3853	20.1774	22.8406	16.3784	21.3259	25.8966	18.43	20.3158	21.7865	15.4392	18.4533	15.2427	26.6319	25.2176	25.8402	19.058	17.625	18.4729	22.813	22.4785	23.2304	21.1018	20.3941	22.4819
AT1G01780	PLIM2B	LIM domain-containing protein PLIM2b [Source:UniProtKB/Swiss-Prot%3BAcc:Q1ECF5]	1.16297	58.9033	68.5025	68.4358	45.0773	62.0289	59.0228	66.5161	67.7393	71.2522	44.0636	46.8647	44.3037	58.5588	58.7905	59.7191	56.1564	59.6805	60.8732	69.3192	71.2178	64.7704	62.0997	58.0815	65.9055
AT1G01790	KEA1	K(+) efflux antiporter 1%2C chloroplastic [Source:UniProtKB/Swiss-Prot%3BAcc:Q9ZTZ7]	0.993607	10.3232	10.2572	10.5253	8.75169	10.4157	9.74017	10.6052	9.63383	10.5327	9.1297	9.47668	7.64869	9.26314	10.2263	9.73105	10.8891	10.1082	9.97248	10.4014	10.784	10.3906	10.9078	10.6836	9.65583
AT1G01800		AT1G01800 protein [Source:UniProtKB/TrEMBL%3BAcc:Q94K30]	1.06784	74.1325	79.1615	91.1539	81.9352	82.7221	85.3278	77.1178	80.337	80.0298	81.5116	79.334	84.9601	89.2933	85.1108	81.5793	72.4991	74.7355	75.1628	92.6003	91.9492	88.9121	78.7801	85.5746	83.8115
AT1G01810		T1N6.23 [Source:UniProtKB/TrEMBL%3BAcc:Q9LQ74]	1.11249	2.69488	2.99804	2.57242	2.20293	2.59025	2.74297	2.57786	2.22648	4.18977	2.147	1.87134	2.59044	2.34718	3.54943	2.3323	2.07868	2.27586	3.73012	3.59173	1.98291	2.14262	2.85124	2.04244	2.87708
AT1G01820	PEX11C	Peroxisomal membrane protein 11C [Source:UniProtKB/Swiss-Prot%3BAcc:Q9LQ73]	1.01348	82.6177	83.731	93.0233	67.232	91.3004	97.1555	84.0432	82.1917	84.9581	67.4246	66.2032	68.0683	95.2962	100.662	95.5079	81.9772	82.2652	83.6107	88.7598	93.9227	96.3872	90.7267	96.3571	86.8174
AT1G01830		ARM repeat superfamily protein [Source:UniProtKB/TrEMBL%3BAcc:Q93YW3]	0.924866	21.5941	19.9716	20.0016	16.2664	20.411	19.4066	18.7201	19.4712	21.7237	16.5103	17.0301	15.2589	19.1093	18.8442	20.2663	22.0893	21.7864	20.9066	21.489	19.2646	19.2512	19.1377	21.077	21.0182
AT1G01840		AP2-like ethylene-responsive transcription factor SNZ [Source:UniProtKB/TrEMBL%3BAcc:Q9LQ71]	0.820506	0.894065	0.733586	0.737933	0.426667	0.11028	0.712044	0.682405	0.810411	0.707941	0.75022	0.371534	0.158247	1.05358	0.341672	0.74088	1.23809	0.785818	0.658285	0.922831	0.551156	0.739811	0.0754774	0.170738	0.0846237
AT1G01860	PFC1	rRNA adenine N(6)-methyltransferase [Source:UniProtKB/TrEMBL%3BAcc:A0A178WMV6]	1.03743	7.39599	7.67281	8.29346	7.34836	8.35277	9.93333	7.7585	7.76032	7.4996	7.63551	6.93248	7.47709	11.5611	8.7403	9.49853	6.65726	7.80432	7.72641	9.54377	7.67751	7.65911	8.22289	8.88947	7.94594
AT1G01870		pre-tRNA [Source:TAIR%3BAcc:AT1G01870]	#DIV/0!	0	0	0	0	0	0	0	0	0	0	0	0	0	0	0	0	0	0	0	0	0	0	0	0
AT1G01880	GEN1	Flap endonuclease GEN-like 1 [Source:UniProtKB/Swiss-Prot%3BAcc:Q9LPD2]	1.09135	1.3605	1.48478	1.85	1.4176	1.40249	1.46254	1.86752	1.03691	1.54992	1.35985	1.50094	1.392	1.8377	1.53614	1.01377	1.45211	1.1367	1.49268	1.70552	1.87772	1.96677	1.65245	0.867757	1.68728
AT1G01890		pre-tRNA [Source:TAIR%3BAcc:AT1G01890]	#DIV/0!	0	0	0	0	0	0	0	0	0	0	0	0	0	0	0	0	0	0	0	0	0	0	0	0
AT1G01900	SBTI1.1	SBTI1.1 [Source:UniProtKB/TrEMBL%3BAcc:A0A178W900]	0.850537	3.61457	3.07433	3.33267	6.54075	3.54127	2.51793	2.98707	3.1346	3.10132	7.22222	6.88901	5.51102	2.63085	2.6113	2.31163	3.40776	3.88828	3.54769	2.90842	3.4989	3.59068	4.13906	3.49768	2.98707
AT1G01910		ATPase [Source:UniProtKB/TrEMBL%3BAcc:A0A178WPT5]	1.07826	55.8951	60.2697	59.477	52.8738	55.1292	55.4634	59.4538	59.6534	61.7019	50.0292	55.2589	53.3333	51.88	61.794	52.7161	57.9439	55.5396	54.2019	57.547	61.598	59.2861	54.2884	56.2736	54.8257
AT1G01920		SET domain-containing protein [Source:UniProtKB/TrEMBL%3BAcc:F4HU79]	0.930874	25.1759	23.4356	25.8305	30.1313	25.6075	28.6695	23.499	22.833	23.9749	29.2482	30.6069	30.5386	29.1303	31.231	25.6473	24.5953	26.3691	24.5634	24.0716	25.5856	27.8344	24.8936	25.665	26.264
AT1G01930		F22M8.6 protein [Source:UniProtKB/TrEMBL%3BAcc:Q9LPC8]	1.00456	14.1066	14.171	14.3482	13.168	13.7922	16.048	15.3099	12.8251	14.3778	13.6642	13.183	12.657	16.8727	16.5441	14.7273	14.2067	14.5114	13.6016	13.157	15.5587	14.3289	13.9085	14.7607	12.7074
AT1G01940	CYP18-1	Peptidyl-prolyl cis-trans isomerase CYP18-1 [Source:UniProtKB/Swiss-Prot%3BAcc:Q9LPC7]	0.919434	32.9087	30.2574	30.8009	28.8044	30.1587	32.0382	29.3406	30.1043	31.3272	30.6938	26.2936	29.4258	30.6744	34.2598	31.1804	32.9499	32.1839	33.5923	29.4622	30.6905	32.2499	28.3541	33.758	28.3641
AT1G01950	ARK2	Kinesin-like protein [Source:UniProtKB/TrEMBL%3BAcc:F4HU83]	0.990601	20.0269	19.8387	20.9417	18.6873	20.2385	19.4015	20.3405	18.7688	20.4067	18.3882	19.7397	17.9341	19.2672	19.2223	19.715	21.2281	18.5968	20.2558	21.667	20.952	20.2062	20.1051	19.3036	21.3069
AT1G01960	BIG3	Brefeldin A-inhibited guanine nucleotide-exchange protein 3 [Source:UniProtKB/Swiss-Prot%3BAcc:Q9LPC5]	1.06495	56.0076	59.6455	60.5563	54.8827	59.1601	59.5022	62.5932	57.2819	59.0616	56.1478	57.1602	51.3402	57.5309	61.3108	59.665	58.1375	57.5692	52.3162	64.4579	60.3065	56.9045	60.1124	59.8774	57.4904
AT1G01970		Pentatricopeptide repeat-containing protein At1g01970 [Source:UniProtKB/Swiss-Prot%3BAcc:Q9LPC4]	1.00765	6.64602	6.69687	6.49915	6.17498	6.95489	6.36452	6.56036	6.62231	6.90793	5.67149	6.57801	6.27543	6.85633	6.61043	5.62679	7.22085	6.61021	6.10699	7.299	5.90414	6.29433	7.54633	6.60666	6.71168
AT1G01980	SEC1A	Berberine bridge enzyme-like 1 [Source:UniProtKB/Swiss-Prot%3BAcc:Q9LPC3]	2.99849	0.0210162	0.0630169	0.0831844	0.00966075	0.0119869	0	0.128883	0	0.0601676	0.0289823	0	0	0	0	0	0.035075	0	0.0279737	0.249553	0	0	0	0	0.0359607
AT1G01990		At1g01990 [Source:UniProtKB/TrEMBL%3BAcc:Q9LPC2]	1.01409	23.615	23.9478	26.3036	23.9641	27.4303	28.8373	23.0604	23.9577	24.8254	26.9389	22.9492	22.0041	29.5872	30.616	26.3088	23.4571	21.897	25.491	25.608	26.1712	27.1315	23.5408	27.9501	30.8001
AT1G02000	GAE2	UDP-glucuronate 4-epimerase 2 [Source:UniProtKB/Swiss-Prot%3BAcc:Q9LPC1]	0.913731	22.8302	20.8607	20.0373	18.3662	23.0755	21.0931	20.5513	20.8093	21.2213	18.1101	18.5619	18.4267	22.1261	19.5566	21.5967	21.8848	23.0921	23.5137	19.3396	18.7702	22.0021	21.0219	22.9709	25.2338
AT1G02010	SEC1A	secretory 1A [Source:TAIR%3BAcc:AT1G02010]	1.01834	6.48395	6.60284	6.55245	5.62849	6.28833	6.43779	6.26533	6.54433	6.99886	5.61547	5.8294	5.44059	6.86423	6.32716	6.12198	6.40624	5.44974	7.59586	6.95699	6.04138	6.65897	6.72682	5.84487	6.2933
AT1G02020		Nitroreductase family protein [Source:UniProtKB/TrEMBL%3BAcc:O23673]	1.01306	9.13112	9.25035	9.78504	8.78988	10.3145	9.68756	9.10921	9.87326	8.7686	8.40137	9.34618	8.62209	9.79139	9.56818	9.70312	8.99435	8.9088	9.49022	10.164	9.75237	9.43875	10.0383	9.76495	11.1402
AT1G02030	ZAT1	Zinc finger protein ZAT1 [Source:UniProtKB/Swiss-Prot%3BAcc:Q39092]	1.05157	1.48722	1.56392	1.28269	1.43682	1.78719	1.24099	1.10849	1.78567	1.79759	1.52185	1.35791	1.43071	1.06011	1.38022	1.28265	1.46072	1.48138	1.51955	1.35559	1.21167	1.2808	1.82939	1.83924	1.69295
AT1G02040		At1g02040 [Source:UniProtKB/TrEMBL%3BAcc:Q3EDL3]	4.48403	0.0876382	0.392972	0.444406	0.223275	0.138494	0.144896	0.212459	0.619312	0.347145	0.286657	0.216886	0.16628	0.227091	0	0.207598	0.11564	0.0550475	0.0922274	0.587685	0.330936	0.414597	0	0.0598021	0.355679
AT1G02050	PKSA	Type III polyketide synthase A [Source:UniProtKB/Swiss-Prot%3BAcc:O23674]	1.13756	11.8592	13.4906	13.903	15.6073	13.3216	15.2417	13.1139	12.5062	14.8517	16.2739	16.2299	14.3183	16.656	14.3174	14.7518	9.64923	12.9619	12.9666	13.6589	13.9121	14.1381	12.2886	13.808	13.8681
AT1G02060		Pentatricopeptide repeat-containing protein At1g02060%2C chloroplastic [Source:UniProtKB/Swiss-Prot%3BAcc:O81908]	1.04682	11.2871	11.8156	13.1074	13.854	12.9106	13.0424	12.2318	12.2387	10.9763	14.4768	14.584	12.5013	12.8647	12.8337	13.4288	12.2489	11.2844	10.3279	13.9983	12.324	12.9998	13.5692	12.4482	12.7144
AT1G02065	SPL8	Squamosa promoter-binding-like protein 8 [Source:UniProtKB/Swiss-Prot%3BAcc:Q8GXL3]	#DIV/0!	0	0	0	0	0	0	0	0	0	0	0	0	0	0	0	0	0	0	0	0	0	0	0	0
AT1G02067			#DIV/0!	0	0	0	0	0	0	0	0	0	0	0	0	0	0	0	0	0	0	0	0	0	0	0	0
AT1G02070		At1g02070 [Source:UniProtKB/TrEMBL%3BAcc:Q0IGM8]	0.877728	0.72765	0.638678	0.819611	0.772094	0.535216	0.693423	0.870084	0.307426	0.738525	0.640335	1.09816	0.577791	0.760913	0.623757	0.695599	0.430527	1.0657	0.686725	0.962699	0.492829	1.0033	0.629906	0.534344	0.441398
AT1G02080		Transcription regulator [Source:UniProtKB/TrEMBL%3BAcc:F4HVV6]	1.09317	56.6316	61.9079	63.449	51.4393	58.5736	61.9318	63.6617	60.9677	61.0943	51.9591	55.8321	46.5266	63.1528	63.8354	58.8072	57.7981	60.0933	52.0033	66.702	63.3082	60.3369	58.221	60.8672	56.6327
AT1G02090	CSN7	COP9 signalosome complex subunit 7 [Source:UniProtKB/Swiss-Prot%3BAcc:Q94JU3]	1.06432	72.8615	77.5479	70.32	72.1656	72.3932	73.8414	80.7312	73.6678	78.2447	72.5248	69.6098	74.3623	77.0435	73.3	71.1807	74.7309	68.9193	74.9344	71.5955	68.7361	70.6285	72.9233	70.895	73.3612
AT1G02100	LCMT1	Leucine carboxyl methyltransferase 1 homolog [Source:UniProtKB/Swiss-Prot%3BAcc:Q8VY08]	1.06832	66.9196	71.4913	73.7546	74.8493	80.0059	81.778	70.4102	70.418	73.6457	73.7507	72.8358	77.9614	83.1368	82.0385	80.1586	70.0572	61.8787	68.8229	67.5662	78.4915	75.2062	80.7885	79.3245	79.9048
AT1G02110		BZIP domain class transcription factor (DUF630 and DUF632) [Source:UniProtKB/TrEMBL%3BAcc:Q56W45]	1.17632	26.2811	30.9151	29.4847	28.824	30.2174	33.8851	30.4246	32.1022	30.2184	28.9664	28.9624	28.5431	33.1824	35.2158	33.257	26.7246	26.4766	25.6422	28.2067	30.6144	29.633	27.6035	32.0403	31.0086
AT1G02120	VAD1	Protein VASCULAR ASSOCIATED DEATH 1%2C chloroplastic [Source:UniProtKB/Swiss-Prot%3BAcc:F4HVW5]	1.08897	74.0745	80.6652	87.1379	77.9534	80.0724	87.1986	81.025	79.2675	81.7033	75.4024	74.8504	83.6073	91.1303	87.5285	82.9371	75.425	74.5017	72.2969	86.2897	88.717	86.4071	81.15	79.3586	79.7084
AT1G02130	RABD2A	Ras-related protein RABD2a [Source:UniProtKB/Swiss-Prot%3BAcc:P28188]	1.0774	67.1766	72.3761	70.3591	58.4879	73.2378	75.0624	70.2719	76.1291	70.7273	59.2964	56.5125	59.6549	76.8624	74.5827	73.7422	67.15	64.984	69.3957	67.5017	70.2154	73.3602	76.9245	71.1693	71.6196
AT1G02140	MEE63	MEE63 [Source:UniProtKB/TrEMBL%3BAcc:A0A178WA48]	0.977997	204.178	199.685	205.505	177.578	210.599	206.723	194.462	191.17	213.425	183.456	169.072	180.205	194.5	212.636	213.031	207.569	198.948	206.016	205.603	203.343	207.57	209.778	207.853	214.165
AT1G02145	ALG12	Dol-P-Man:Man(7)GlcNAc(2)-PP-Dol alpha-1%2C6-mannosyltransferase [Source:UniProtKB/Swiss-Prot%3BAcc:A8MR93]	1.00903	30.2333	30.5064	30.8028	27.3353	29.6651	31.8241	31.1828	28.2492	32.087	26.2201	26.6877	29.098	32.1414	33.0116	30.3194	29.728	30.3697	30.6023	29.1548	31.1066	32.1469	29.0172	30.0131	29.965
AT1G02150		Pentatricopeptide repeat-containing protein At1g02150 [Source:UniProtKB/Swiss-Prot%3BAcc:Q8LPS6]	0.992531	26.3676	26.1707	27.506	28.4059	30.4297	31.9401	28.3071	24.5983	25.6066	27.8694	29.6492	27.6993	31.3672	31.2863	33.1668	26.393	26.3023	26.4075	25.4673	27.9563	29.0943	28.8364	28.7514	33.7013
AT1G02160		Cox19 family protein (CHCH motif) [Source:UniProtKB/TrEMBL%3BAcc:A8MQS6]	1.02338	27.7047	28.3524	33.6514	26.6455	29.914	33.2273	26.7641	30.0689	28.2243	27.2983	23.7115	28.9266	30.0122	36.7466	32.9232	26.2735	28.7287	28.1118	33.4469	34.8649	32.6426	26.6422	33.3625	29.7373
AT1G02170	AMC1	MCP1b [Source:UniProtKB/TrEMBL%3BAcc:A0A178W8H4]	1.03713	57.586	59.7243	63.1986	60.9308	59.7418	59.3432	60.7438	62.0757	56.3533	64.6677	63.0028	55.1218	58.2549	58.1491	61.6255	58.0173	53.1831	61.5577	64.2564	63.2569	62.0826	58.5386	59.667	61.0198
AT1G02180		Ferredoxin-like protein [Source:UniProtKB/TrEMBL%3BAcc:Q8GYG8]	0.862147	8.11609	6.99727	7.10635	6.15049	7.28353	8.67142	5.81907	8.34972	6.82301	6.14714	5.52589	6.77846	8.3172	8.30865	9.3884	8.39696	7.43333	8.518	6.96254	8.15061	6.20589	7.13967	6.93262	7.7783
AT1G02190		Protein CER1-like 1 [Source:UniProtKB/Swiss-Prot%3BAcc:F4HVX7]	3.35753	0.00823358	0.0276445	0	0.0347023	0	0	0	0.0829335	0	0.0511826	0.023235	0.0296893	0	0	0	0	0	0.0247007	0	0	0	0	0	0
AT1G02205	CER1	Fatty acid hydroxylase superfamily [Source:TAIR%3BAcc:AT1G02205]	0.716793	6.55485	4.69847	4.37301	4.02578	4.0331	3.27063	4.5866	5.15214	4.35667	3.76789	4.54686	3.7626	3.85397	2.92698	3.03095	6.46479	6.73183	6.46794	4.72281	4.10212	4.29412	3.72118	3.88052	4.4976
AT1G02210		At1g02210 [Source:UniProtKB/TrEMBL%3BAcc:Q3E7L2]	#DIV/0!	0	0	0	0	0	0	0	0	0	0	0	0	0	0	0	0	0	0	0	0	0	0	0	0
AT1G02220	NAC003	NAC domain-containing protein 3 [Source:UniProtKB/Swiss-Prot%3BAcc:Q5PP28]	0.654416	23.849	15.6072	25.321	26.0232	16.3175	19.0082	16.1128	14.9306	15.778	24.6386	27.9225	25.5084	19.6588	19.1256	18.2402	22.5455	23.5824	25.419	25.6548	24.1186	26.1896	15.2961	16.7698	16.8865
AT1G02230	NAC004	NAC domain-containing protein 4 [Source:UniProtKB/Swiss-Prot%3BAcc:O81913]	1.25288	2.04094	2.55706	1.89609	1.31432	1.58684	2.14599	3.22136	2.58018	1.86966	1.48794	1.13764	1.31737	2.14037	2.25587	2.04172	1.84813	2.12045	2.15425	2.16745	2.03421	1.48661	1.34334	1.86248	1.55471
AT1G02250	NAC005	NAC domain-containing protein 5 [Source:UniProtKB/Swiss-Prot%3BAcc:O81914]	0.472633	0.147466	0.0696972	0.411656	0.0527865	0.0995004	0.0750582	0.106049	0.103043	0	0.0476948	0	0.110665	0.113352	0.0600115	0.0518111	0.0577214	0.384676	0	0.762689	0.110124	0.362155	0	0.298501	0
AT1G02260		At1g02260 [Source:UniProtKB/TrEMBL%3BAcc:O81915]	1.211	15.6755	18.983	20.234	18.307	17.9926	19.4873	18.7907	17.9164	20.2418	17.3314	18.9771	18.6125	19.1987	18.7914	20.4718	14.8492	16.8449	15.3324	18.4005	21.0258	21.2756	17.6548	17.7624	18.5606
AT1G02270		Uncharacterized calcium-binding protein At1g02270 [Source:UniProtKB/Swiss-Prot%3BAcc:O81916]	0.885275	21.7068	19.2165	21.125	19.8927	19.6074	17.5124	19.2955	18.9238	19.4301	21.1517	18.2028	20.3236	18.2342	17.1054	17.1977	23.3604	21.1564	20.6036	19.9527	22.0969	21.3253	20.4642	18.1108	20.2471
AT1G02280	TOC33	Translocase of chloroplast 33%2C chloroplastic [Source:UniProtKB/Swiss-Prot%3BAcc:O23680]	1.00717	23.9402	24.112	26.4913	26.3963	27.5358	27.7563	22.5568	24.5255	25.2536	26.929	26.1357	26.1241	26.4274	29.6562	27.1852	22.195	25.7849	23.8409	29.1841	25.4605	24.8293	27.1812	27.1402	28.2859
AT1G02290		At1g02290 [Source:UniProtKB/TrEMBL%3BAcc:Q6GKW8]	1.14552	10.7713	12.3387	12.9176	10.7033	13.3004	13.5701	12.2032	13.0568	11.7561	12.3091	10.5997	9.20116	13.6468	13.5886	13.4748	10.4431	11.3679	10.5028	12.7998	13.7709	12.1821	11.7965	13.4617	14.6431
AT1G02300	CATHB1	Cathepsin B-like protease 1 [Source:UniProtKB/Swiss-Prot%3BAcc:F4HVZ1]	0.870681	16.6761	14.5196	13.9705	11.3295	13.6186	18.4363	14.5137	14.9343	14.1108	10.2437	10.6991	13.0457	20.2267	18.1395	16.9427	13.7021	17.7041	18.6222	14.6849	12.9819	14.2447	12.7855	13.4488	14.6215
AT1G02305	CATHB2	Cathepsin B-like protease 2 [Source:UniProtKB/Swiss-Prot%3BAcc:Q93VC9]	1.19162	143.247	170.696	156.092	152.112	162.667	180.959	172.304	169.457	170.327	150.373	150.402	155.56	178.832	180.389	183.655	140.724	141.787	147.231	160.055	150.632	157.589	166.503	164.928	156.57
AT1G02310	MAN1	MAN1 [Source:UniProtKB/TrEMBL%3BAcc:A0A178WL81]	0.812997	13.6455	11.0937	5.6773	9.25145	7.35564	8.56356	10.9219	10.525	11.8342	9.46031	8.7728	9.52124	8.21511	8.91158	8.56399	13.4062	14.0677	13.4625	5.91793	4.66735	6.44661	7.20338	7.48956	7.37399
AT1G02320		unknown protein%3B Ha. [Source:TAIR%3BAcc:AT1G02320]	#DIV/0!	0	0.263573	0.153059	0.12443	0	0.270339	0	0.403241	0.387479	0.373291	0	0	0	0	0.811017	0	0	0	0.459178	0	0	0	0	0
AT1G02330	CSU2	CONTAINS InterPro DOMAIN/s: Hepatocellular carcinoma-associated antigen 59 (InterPro:IPR010756)%3B Ha. [Source:TAIR%3BAcc:AT1G02330]	0.987241	46.9342	46.3354	46.0847	44.683	45.278	44.9065	45.2064	44.6385	49.1613	47.4555	42.101	44.4925	45.5729	41.5924	47.5541	48.4687	47.3948	44.939	45.7244	45.1465	47.3832	45.4181	45.2886	45.1272
AT1G02335	GL22	Germin-like protein subfamily 2 member 2 [Source:UniProtKB/Swiss-Prot%3BAcc:Q9FZ27]	1.1287	54.2174	61.1953	52.7041	77.0545	50.931	50.7874	67.9211	57.4251	58.2396	81.6103	84.5931	64.9602	51.5195	60.3329	40.5098	63.7868	56.7451	42.1203	61.9751	52.7349	43.4022	56.5731	50.8635	45.3563
AT1G02340	HFR1	Transcription factor HFR1 [Source:UniProtKB/Swiss-Prot%3BAcc:Q9FE22]	0.964817	4.92732	4.75396	4.5321	11.6511	6.80338	4.63131	4.8956	4.66957	4.69672	11.3927	11.1873	12.3734	4.32062	5.00915	4.56416	4.84035	4.79446	5.14717	4.12465	5.17702	4.29464	7.42173	6.37164	6.61677
AT1G02350		Protoporphyrinogen oxidase-like protein [Source:UniProtKB/TrEMBL%3BAcc:F4HVZ8]	0.654954	4.19546	2.74783	2.50208	2.23944	3.27283	3.20037	3.11995	3.32024	1.80331	2.53909	1.69865	2.48058	2.85842	2.67792	4.06476	5.17536	3.54143	3.86959	2.46575	1.85134	3.18913	3.9931	2.50912	3.31628
AT1G02360		Chitinase family protein [Source:TAIR%3BAcc:AT1G02360]	1.35829	72.447	98.4043	85.7502	92.0893	105.501	60.3781	99.9578	97.3957	97.8594	89.309	93.4767	93.4821	60.3966	63.7814	56.9565	71.0438	72.4934	73.8037	87.0217	81.7881	88.4409	110.719	103.436	102.346
AT1G02370		Pentatricopeptide repeat-containing protein At1g02370%2C mitochondrial [Source:UniProtKB/Swiss-Prot%3BAcc:Q9FZ24]	1.07375	9.29696	9.98263	10.6309	11.1816	9.7978	10.0211	10.1659	9.93875	9.84323	11.6559	10.429	11.4597	10.363	10.5334	9.16686	8.77801	9.17007	9.9428	10.6231	10.524	10.7456	10.4319	9.92679	9.03469
AT1G02380		T6A9.7 protein [Source:UniProtKB/TrEMBL%3BAcc:Q9FZ23]	0.762918	5.3248	4.06239	4.4997	3.75062	3.77501	3.3316	3.74546	4.19211	4.24958	4.43515	3.60088	3.21585	3.54732	3.20463	3.24283	6.65779	5.15929	4.15733	4.77363	5.07098	3.65449	4.57791	3.09605	3.65106
AT1G02390	GPAT2	Probable glycerol-3-phosphate acyltransferase 2 [Source:UniProtKB/Swiss-Prot%3BAcc:Q9FZ22]	0.559829	4.61946	2.58611	2.68826	1.2058	1.68841	3.08441	2.31336	2.94841	2.49655	1.27013	1.59483	0.752435	2.56902	2.80919	3.87503	4.84035	4.29689	4.72113	3.09147	2.74544	2.22786	1.79441	2.09723	1.17358
AT1G02400	GA2OX6	Gibberellin 2-beta-dioxygenase 6 [Source:UniProtKB/Swiss-Prot%3BAcc:Q9FZ21]	0.689834	30.5776	21.0935	21.2316	15.2801	25.3829	17.0535	20.8237	21.8196	20.6372	16.7862	15.5649	13.4893	15.2786	17.9918	17.8901	29.6802	30.2232	31.8296	21.8687	18.2796	23.5464	25.9111	24.1409	26.0966
AT1G02405		At1g02405 [Source:UniProtKB/TrEMBL%3BAcc:Q6NMD9]	0.572064	0.563466	0.322339	0.460163	0.103117	0.116644	0.235347	0.33068	0.481961	0.154374	0.223083	0	0.0862685	0.26509	0.279395	0.161557	0.629953	0.342713	0.717732	0.365879	0.772622	0.241986	0.164587	0.0930784	0.0922657
AT1G02410	COX11	Cytochrome c oxidase assembly protein COX11%2C mitochondrial [Source:UniProtKB/Swiss-Prot%3BAcc:Q8GWR0]	1.03472	23.6062	24.4258	24.3887	21.6232	21.7429	22.753	24.7041	25.0041	23.5691	19.0908	23.0173	22.7616	23.7859	21.8667	22.6063	22.8907	23.9267	24.0012	24.2424	22.1414	26.7823	22.5423	20.6401	22.0463
AT1G02420		Putative pentatricopeptide repeat-containing protein At1g02420 [Source:UniProtKB/Swiss-Prot%3BAcc:Q9FZ19]	1.41442	1.45392	2.05646	1.53913	2.08533	2.04836	1.9301	2.37691	2.07063	1.72185	1.76939	2.47665	2.00996	2.23398	1.75436	1.80196	1.65063	1.35912	1.35202	1.7684	1.48946	1.35952	1.87655	1.70721	2.56133
AT1G02430	ATARFD1B	ADP-ribosylation factor D1B [Source:UniProtKB/TrEMBL%3BAcc:F4HXI4]	0.820115	2.31678	1.90003	1.97819	1.73942	1.89017	1.8841	2.1332	1.69587	1.87101	1.91879	1.47816	1.82131	2.07282	1.74774	1.83174	2.18142	2.4118	2.35711	0.9298	1.40965	3.59511	2.18783	2.25621	1.22647
AT1G02440	ATARFD1A	ADP-ribosylation factor D1A [Source:UniProtKB/TrEMBL%3BAcc:F4HXI5]	1.53186	0.48888	0.748897	0.272396	0.346395	0.863001	0.577792	0.773298	0.751381	0.722011	0.521681	0.315765	0.20174	0.309958	0.762262	0.661155	0.21045	0.500898	0.755291	0.427806	0.200754	0.188629	0.96222	0.979492	0.647292
AT1G02450	NIMIN-1	NIMIN1 [Source:UniProtKB/TrEMBL%3BAcc:A0A178WC43]	0.235875	2.58147	0.608905	0.561616	0.0968695	0.610449	0.724005	0.200162	0.972446	0.654105	0	0.0817334	0.208875	0.427894	1.35295	0.391166	2.61472	2.6968	2.4329	0.664406	0.727491	0.292951	0.597752	0.563409	0.670187
AT1G02460		At1g02460 [Source:UniProtKB/TrEMBL%3BAcc:Q9FWX5]	1.00206	1.84031	1.8441	1.53377	1.84574	2.58645	0.959476	1.50146	1.98411	2.04674	1.67468	1.88835	1.97419	0.962917	0.94722	0.968291	1.66715	1.89844	1.95533	1.66128	1.62153	1.31849	2.51096	2.29908	2.9493
AT1G02470		Polyketide cyclase/dehydrase and lipid transport superfamily protein [Source:UniProtKB/TrEMBL%3BAcc:F4HXI8]	0.549731	0.577164	0.317285	0.876326	0.500745	0.595707	0.374651	0.325919	0.443354	0.182582	0.351793	0.266168	0.884275	0.139346	0.220298	0.764309	0.851496	0.540446	0.339551	0.288489	1.89528	0.445204	0.324434	0.880688	0.581998
AT1G02475		Polyketide cyclase/dehydrase and lipid transport superfamily protein [Source:UniProtKB/TrEMBL%3BAcc:Q94K52]	0.925229	8.21825	7.60376	8.90343	10.7087	8.37234	8.90747	6.03537	9.04779	7.72812	10.1337	10.6558	11.3365	9.21573	10.0368	7.46989	8.25943	8.16126	8.23404	8.33135	9.01298	9.36595	7.20945	8.41316	9.49442
AT1G02480		pre-tRNA [Source:TAIR%3BAcc:AT1G02480]	#DIV/0!	0	0	0	0	0.155751	0	0	0	0	0	0	0	0	0	0	0	0	0	0	0	0	0	0.467254	0
AT1G02490		unknown protein%3B Ha. [Source:TAIR%3BAcc:AT1G02490]	1.0533	0.376628	0.3967	0.499092	1.08766	0.435515	0.142945	0	0.407314	0.782787	0.942655	1.8829	0.437442	0.224032	0	0.204802	0.912659	0.217225	0	0	1.08826	0.409013	0.834572	0.471974	0
AT1G02500	SAM1	S-adenosylmethionine synthase [Source:UniProtKB/TrEMBL%3BAcc:A0A178WES1]	1.05107	835.746	878.429	912.794	1023.66	922.478	938.673	875.144	909.752	850.391	1001.25	1050.25	1019.5	920.055	946.328	949.635	818.574	807.998	880.665	893.741	913.736	930.906	886.844	929.891	950.7
AT1G02510	TPK4	TPK4 [Source:UniProtKB/TrEMBL%3BAcc:A0A178W803]	#DIV/0!	0	0	0.0198778	0	0	0	0	0	0	0	0	0	0	0	0	0	0	0	0	0.0596335	0	0	0	0
AT1G02520	ABCB11	ABC transporter B family member 11 [Source:UniProtKB/Swiss-Prot%3BAcc:Q9FWX7]	1.49182	15.8341	23.6217	18.1357	32.9356	21.9728	26.9892	23.8634	23.3418	23.6598	33.3305	35.5122	29.9642	25.383	27.2584	28.3262	16.157	16.913	14.4322	18.2966	17.7433	18.3671	20.8575	22.678	22.383
AT1G02530	ABCB12	PGP12 [Source:UniProtKB/TrEMBL%3BAcc:A0A178WBY9]	0.894216	0.634218	0.567128	0.614808	1.02818	0.545809	0.478488	0.379206	0.854824	0.467355	1.00963	1.07771	0.997196	0.470173	0.461369	0.503921	0.42931	0.80173	0.671615	0.520268	0.850562	0.473595	0.498272	0.563574	0.575581
AT1G02540		T14P4.13 protein [Source:UniProtKB/TrEMBL%3BAcc:Q9FWX9]	#DIV/0!	0	0	0	0	0	0	0	0	0	0	0	0	0	0	0	0	0	0	0	0	0	0	0	0
AT1G02550		Invertase [Source:UniProtKB/TrEMBL%3BAcc:Q4PT42]	#DIV/0!	0	0	0	0	0	0	0	0	0	0	0	0	0	0	0	0	0	0	0	0	0	0	0	0
AT1G02560	CLPP5	ATP-dependent Clp protease proteolytic subunit [Source:UniProtKB/TrEMBL%3BAcc:A0A178WMF0]	0.931197	64.0494	59.6426	62.7982	55.1727	62.7023	59.8153	59.4133	58.3877	61.1269	56.2984	57.3399	51.8798	58.3901	61.6364	59.4194	65.921	65.0862	61.141	62.317	62.488	63.5895	61.7562	66.9889	59.3618
AT1G02570		Transmembrane protein [Source:UniProtKB/TrEMBL%3BAcc:Q1PFZ3]	1.16056	6.6163	7.67863	8.0533	3.8707	6.87181	3.226	7.09496	8.45248	7.48845	3.99559	4.33309	3.28342	3.23126	4.51767	1.92908	7.11901	5.49886	7.23103	7.91843	8.77706	7.46439	6.50991	6.7379	7.36763
AT1G02575		unknown protein%3B BEST Arabidopsis thaliana protein match is: unknown protein (TAIR:AT1G02570.1). [Source:TAIR%3BAcc:AT1G02575]	0.903572	0.866267	0.782734	0.886236	0.960222	1.5818	0.456969	0.476103	0.983045	0.889054	0.963563	0.923447	0.993655	0.44528	0.402264	0.523362	0.906987	0.555106	1.13671	1.05356	0.617999	0.987146	1.00711	2.14419	1.5941
AT1G02580	MEA	Histone-lysine N-methyltransferase MEDEA [Source:UniProtKB/Swiss-Prot%3BAcc:O65312]	0.764023	0.217284	0.16601	0.110188	0.412455	0.198112	0.149537	0.267859	0.130134	0.100038	0.530061	0.37188	0.335423	0.114523	0.150878	0.183212	0.46654	0.138803	0.0465105	0.0296371	0.222522	0.078406	0.0533279	0.331742	0.209265
AT1G02590		Aldehyde oxidase/xanthine dehydrogenase%2C molybdopterin binding protein [Source:UniProtKB/TrEMBL%3BAcc:F4HXK3]	#DIV/0!	0	0	0	0	0	0	0	0	0	0	0	0	0	0	0	0	0	0	0	0	0	0	0	0
AT1G02600		pre-tRNA [Source:TAIR%3BAcc:AT1G02600]	#DIV/0!	0	0	0	0	0	0	0	0	0	0	0	0	0	0	0	0	0	0	0	0	0	0	0	0
AT1G02610		RING/FYVE/PHD zinc finger superfamily protein [Source:UniProtKB/TrEMBL%3BAcc:F4HXK4]	1.22324	5.57108	6.81477	8.04632	5.45684	6.56464	8.35071	7.34323	5.62159	7.4795	5.45426	5.63354	5.28273	7.55163	8.58583	8.91466	7.02478	5.53486	4.15361	8.49418	7.39434	8.25045	6.58987	7.51615	5.58789
AT1G02620		Ras-related small GTP-binding family protein [Source:UniProtKB/TrEMBL%3BAcc:Q3E6Q3]	1.63502	0.0261088	0.0426884	0.0880268	0.0368393	0.0823901	0.164188	0	0.0438305	0.0842347	0	0.110518	0	0.289294	0.20327	0	0	0	0.0783264	0	0	0.26408	0.0449036	0.101577	0.10069
AT1G02630	ETN8	Equilibrative nucleotide transporter 8 [Source:UniProtKB/Swiss-Prot%3BAcc:Q84XI3]	2.08058	0.0798609	0.166157	0.0606164	0.132932	0.141026	0.199008	0.0349526	0.16981	0.29371	0.0943184	0.0856342	0.218844	0.224158	0.236254	0.136611	0.0760976	0.0724488	0.0910363	0.0773461	0.0362958	0.0682072	0.0695867	0.275472	0.0780191
AT1G02640	BXL2	Probable beta-D-xylosidase 2 [Source:UniProtKB/Swiss-Prot%3BAcc:Q94KD8]	1.34742	41.4927	55.9082	61.5131	35.6098	63.9592	97.5388	57.5053	55.9191	54.3003	34.5106	38.4776	33.8413	97.5468	98.0729	96.9968	37.5057	43.1192	43.8532	63.4024	59.0379	62.099	57.7582	70.316	63.8035
AT1G02650		T14P4.7 protein [Source:UniProtKB/TrEMBL%3BAcc:Q9FWY3]	1.04371	0.823415	0.859403	0.773709	0.799669	0.739178	0.546713	0.581142	0.465023	1.53204	0.922466	0.97712	0.499419	0.584624	0.654683	0.400832	0.558195	0.992004	0.920045	0.378236	1.24245	0.700444	0.646553	0.769776	0.801206
AT1G02660	PLIP2	Phospholipase A1 PLIP2%2C chloroplastic [Source:UniProtKB/Swiss-Prot%3BAcc:F4HXL0]	0.632059	8.8716	5.60737	4.16881	4.7281	5.07653	5.86135	5.48559	5.94841	5.38811	4.5395	5.34007	4.30473	6.02755	5.98202	5.57449	9.05284	9.14181	8.42016	4.12726	4.03305	4.34611	5.6135	4.66924	4.94683
AT1G02670		P-loop containing nucleoside triphosphate hydrolases superfamily protein [Source:TAIR%3BAcc:AT1G02670]	0.998327	2.20986	2.20617	2.30361	1.33632	1.92502	1.94707	2.06051	2.2277	2.3303	1.09638	1.39835	1.51422	1.64405	2.35395	1.84322	2.33781	2.22572	2.06606	1.95873	2.29037	2.66173	2.16668	1.50305	2.10533
AT1G02680	TAF13	Transcription initiation factor TFIID subunit 13 [Source:UniProtKB/Swiss-Prot%3BAcc:Q6NQH4]	0.96517	18.0554	17.4266	18.6843	15.4715	17.2344	17.8735	17.6872	16.9173	17.6753	16.4687	15.7423	14.2033	16.2467	20.1589	17.215	15.5686	19.7629	18.8349	15.289	23.1021	17.662	17.469	17.347	16.8871
AT1G02690	IMPA-6	Importin subunit alpha [Source:UniProtKB/TrEMBL%3BAcc:F4HXL3]	0.922832	34.9679	32.2695	34.4559	31.1538	35.0191	33.0074	32.2343	32.2723	32.3019	32.2851	29.3125	31.8639	33.5305	33.263	32.2286	35.2465	34.0939	35.5633	32.8607	35.6268	34.8804	34.4102	34.7035	35.9436
AT1G02700		GATA transcription factor-like protein [Source:UniProtKB/TrEMBL%3BAcc:Q9FWY8]	1.15664	0.396568	0.458685	0.450411	0.142748	0.314334	0.365343	0.367802	0.536066	0.472187	0.165417	0.262827	0	0.491415	0.15538	0.449234	0.400383	0.190593	0.598729	0.610429	0.381936	0.358869	0.274595	0.155291	0.513117
AT1G02705			0.766688	7.08503	5.432	5.21895	3.46002	5.97782	3.96189	4.99179	5.13562	6.1686	3.56564	3.59704	3.21737	5.17863	2.97714	3.72991	6.07327	7.1515	8.03031	5.68558	3.81148	6.1598	6.57668	5.78557	5.57119
AT1G02710		Glycine-rich protein [Source:UniProtKB/TrEMBL%3BAcc:Q3EDK2]	#DIV/0!	0	0	0	0	0	0	0	0	0	0	0	0	0	0	0	0	0	0	0	0	0	0	0	0
AT1G02720	GATL5	Probable galacturonosyltransferase-like 5 [Source:UniProtKB/Swiss-Prot%3BAcc:Q9FWY9]	0.978158	15.3126	14.9782	12.1761	16.1469	14.7924	11.5933	15.4586	14.0564	15.4195	16.4958	15.8134	16.1315	12.5891	10.2758	11.9151	15.6434	15.6231	14.6714	12.0401	12.4965	11.9916	14.7829	14.3059	15.2883
AT1G02730	CSLD5	Cellulose synthase-like protein D5 [Source:UniProtKB/Swiss-Prot%3BAcc:Q9SRW9]	0.848107	31.1736	26.4386	29.6762	26.4432	28.0921	22.9768	28.1413	26.2333	24.9411	26.8833	28.4134	24.033	24.4638	22.3509	22.1158	30.3059	33.4916	29.7235	30.8031	30.4424	27.783	28.1869	29.0396	27.05
AT1G02740	MRG2	Protein MRG2 [Source:UniProtKB/Swiss-Prot%3BAcc:Q4V3E2]	0.843633	15.5475	13.1164	16.5623	14.8779	15.5208	16.4867	13.9224	13.1002	12.3266	13.4586	14.7679	16.407	16.3778	16.5856	16.4966	15.1121	16.0045	15.5258	16.2896	17.8225	15.575	16.1688	13.8284	16.5653
AT1G02750	DI19-2	Protein DEHYDRATION-INDUCED 19 homolog 2 [Source:UniProtKB/Swiss-Prot%3BAcc:Q8GWK1]	0.953314	19.8426	18.9163	18.634	20.4416	18.4469	19.9752	16.7663	20.3088	19.6737	19.4118	21.0477	20.8653	18.4658	20.4833	20.9765	19.2997	20.3116	19.9166	18.1749	18.8811	18.8461	18.8889	18.8772	17.5745
AT1G02760		pre-tRNA [Source:TAIR%3BAcc:AT1G02760]	#DIV/0!	0	0	0	0	0	0	0	0	0	0	0	0	0	0	0	0	0	0	0	0	0	0	0	0
AT1G02770		UPF0725 protein At1g02770 [Source:UniProtKB/Swiss-Prot%3BAcc:Q9SRX1]	1.373	0.651662	0.894729	0.612087	0.148584	0.626523	0.647134	0.811743	0.640848	1.2316	0.0912693	0.248597	0.105885	0.542279	0.457233	0.94189	0.497053	0.84128	0.616653	0.39294	0.948304	0.495016	0.454525	1.08531	0.339736
AT1G02780	RPL19A	60S ribosomal protein L19-1 [Source:UniProtKB/Swiss-Prot%3BAcc:Q9SRX2]	1.07848	1000.4	1078.91	1113.3	957.867	1008.26	1088.42	1079.07	1105.63	1052.04	933.685	940.506	999.41	1071.41	1061.83	1132.01	993.271	978.079	1029.85	1076.32	1120.59	1142.97	1004.89	1015.2	1004.7
AT1G02790	PGA3	Exopolygalacturonase clone GBGE184 [Source:UniProtKB/Swiss-Prot%3BAcc:P49062]	#DIV/0!	0	0.0851884	0.0650232	0.0211716	0	0	0.185049	0.0359609	0.0345552	0.03329	0.0302248	0	0	0	0	0	0	0	0.122848	0	0.0722218	0	0	0
AT1G02800	CEL2	Endoglucanase 1 [Source:UniProtKB/Swiss-Prot%3BAcc:Q9SRX3]	0.932471	0.0828075	0.0772156	0.135354	0.0306036	0.121263	0.023391	0.0342978	0.133303	0.0640462	0	0.05602	0.0357907	0.0366598	0	0.0335131	0.112008	0.106637	0.029777	0.0379486	0	0.368112	0.170708	0.19308	0
AT1G02810	PME7	Probable pectinesterase/pectinesterase inhibitor 7 [Source:UniProtKB/Swiss-Prot%3BAcc:Q9SRX4]	0.666943	139.662	93.1468	90.4928	63.6007	106.853	79.9838	91.2715	95.5284	92.6403	66.4564	63.1062	61.2395	81.5632	81.6844	76.7039	140.27	142.995	135.722	94.5519	89.9536	86.973	106.188	109.147	105.225
AT1G02813		Protein of unknown function%2C DUF538 [Source:TAIR%3BAcc:AT1G02813]	4.39316	0.0346979	0.152433	0.323333	0.137385	0.198064	0.102961	0	0.278738	0.178562	0	0.31237	0.0997852	0	0.215447	0.0934351	0.104094	0	0	0.211603	0.198595	0.559802	0.380749	0	0.213444
AT1G02816		F22D16.19 protein [Source:UniProtKB/TrEMBL%3BAcc:Q9SRX5]	1.11898	21.2798	23.8117	21.5166	17.8169	22.0512	22.1968	23.9126	24.1794	23.3432	18.8511	15.8135	18.7861	23.3983	21.7261	21.4659	22.0522	22.647	19.1403	22.9732	20.6728	20.9038	21.9458	23.4648	20.743
AT1G02820	LEA2	LEA3 [Source:UniProtKB/TrEMBL%3BAcc:A0A178WJ88]	0.591367	0.705879	0.417433	0.555242	0.424205	0.272957	0.0785342	0.229425	0.594459	0.428417	0.481518	0.312274	0.478822	0	0.0861524	0.14945	0.832493	0.554803	0.730341	0.592306	0.476482	0.596939	0.304506	0.25831	0.256054
AT1G02830	RPL22A	Putative 60S ribosomal protein L22-1 [Source:UniProtKB/Swiss-Prot%3BAcc:Q9SRX7]	#DIV/0!	0	0.0468401	0.344163	0	0.0527375	0.261136	0.14052	0	0	0	0	0	0.150198	0.633211	0	0	0	0	0.466434	0.291841	0.274214	0	0.158212	0
AT1G02840	SR34	Serine/arginine-rich-splicing factor SR34 [Source:UniProtKB/Swiss-Prot%3BAcc:O22315]	1.07705	187.916	202.396	220.088	188.871	210.934	260.216	202.438	205.186	199.562	176.432	192.536	197.645	251.905	265.498	263.243	174.684	189.772	199.292	214.141	218.556	227.567	203.37	207.561	221.871
AT1G02850	BGLU11	Beta-glucosidase 11 [Source:UniProtKB/Swiss-Prot%3BAcc:B3H5Q1]	0.925774	45.8177	42.4168	46.8106	48.8444	34.7114	55.9955	40.7693	45.2236	41.2575	48.9437	51.444	46.1453	54.1264	58.3916	55.4685	44.0647	47.0998	46.2885	47.6784	45.4844	47.269	31.8504	37.0777	35.206
AT1G02860	BAH1	E3 ubiquitin-protein ligase BAH1 [Source:UniProtKB/Swiss-Prot%3BAcc:Q9SRX9]	0.990596	40.9741	40.5888	42.5298	29.7035	44.8913	43.1712	42.393	39.8304	39.5429	31.5729	27.9593	29.5782	44.8281	42.6988	41.9866	42.5605	41.1602	39.2016	42.2104	43.252	42.127	47.6133	44.437	42.6236
AT1G02870		At1g02870 [Source:UniProtKB/TrEMBL%3BAcc:Q8RWK5]	1.1085	37.9731	42.0933	42.8905	43.0489	39.4345	45.203	44.9915	42.9996	38.2888	47.8998	39.4538	41.7931	44.227	43.4562	47.9259	39.9845	36.5385	37.3962	39.9877	43.2739	45.4099	36.7103	39.6114	41.982
AT1G02880	TPK1	thiamin pyrophosphokinase1 [Source:TAIR%3BAcc:AT1G02880]	1.05546	35.8273	37.8141	34.5707	31.9183	35.0293	33.9983	36.4964	37.4693	39.4766	32.1675	31.1553	32.4322	37.0471	32.4265	32.5214	34.3822	35.8738	37.2258	32.8637	33.8945	36.9537	34.685	35.716	34.6868
AT1G02890		AAA-type ATPase family protein [Source:UniProtKB/TrEMBL%3BAcc:F4HZ82]	1.04163	68.2794	71.1217	73.7101	61.8003	71.7801	72.6662	74.8457	69.9919	68.5275	61.9179	63.0945	60.3886	73.9095	72.8792	71.2098	70.375	69.9457	64.5176	75.7873	73.8028	71.5403	71.455	71.2379	72.6476
AT1G02900	RALF1	RALFL1 [Source:UniProtKB/TrEMBL%3BAcc:A0A178WER1]	1.21713	212.518	258.663	255.458	256.535	274.784	227.628	252.505	267.898	255.587	264.608	237.92	267.076	226.68	228.8	227.403	208.3	205.724	223.531	262.587	248.871	254.917	289.712	262.276	272.366
AT1G02910	LPA1	Protein LOW PSII ACCUMULATION 1%2C chloroplastic [Source:UniProtKB/Swiss-Prot%3BAcc:Q9SRY4]	0.95833	16.0298	15.3618	17.5809	16.5404	17.7779	17.9213	14.3655	15.41	16.3099	17.0221	16.0492	16.5499	16.6242	19.2475	17.8923	16.5138	15.2456	16.33	17.5477	16.469	18.7261	17.0838	18.8914	17.3583
AT1G02920	GSTF7	Glutathione S-transferase F7 [Source:UniProtKB/Swiss-Prot%3BAcc:Q9SRY5]	0.582295	231.257	134.66	228.965	168.668	118.996	226.192	129.183	138.618	136.178	173.395	167.395	165.214	225.403	230.959	222.215	240.873	236.791	216.106	230.936	235.314	220.646	122.687	115.848	118.454
AT1G02930	GSTF6	Glutathione S-transferase F6 [Source:UniProtKB/Swiss-Prot%3BAcc:P42760]	0.594222	114.347	67.9474	120.992	119.622	65.9208	128.37	65.7235	71.9392	66.1794	119.135	118.729	121.002	122.164	133.913	129.032	117.142	114.305	111.593	124.945	122.747	115.285	65.7564	65.4076	66.5983
AT1G02940	ATGSTF5	glutathione S-transferase (class phi) 5 [Source:TAIR%3BAcc:AT1G02940]	#DIV/0!	0	0	0.0523698	0.307313	0	0	0	0	0	0.271485	0.492976	0.157479	0	0	0	0	0	0	0.0834869	0	0.0736224	0	0	0
AT1G02950	ATGSTF4	glutathione S-transferase F4 [Source:TAIR%3BAcc:AT1G02950]	1.00962	31.5531	31.8566	31.8767	22.1726	30.6219	38.2476	33.1205	31.277	31.1722	23.2111	22.4861	20.8206	37.3918	39.3347	38.0164	34.172	31.155	29.3322	36.7931	31.907	26.93	32.3076	28.7541	30.804
AT1G02952		other RNA [Source:TAIR%3BAcc:AT1G02952]	1.48268	0.417781	0.619433	0.566475	0.356364	0.418762	0.622742	0.148569	1.15487	0.554863	1.06909	0	0	0.952805	0.33474	0.58068	0.97038	0.153975	0.128986	0.493151	0.771393	0.434882	0.59157	0.167275	0.497442
AT1G02960		Kinetochore protein [Source:UniProtKB/TrEMBL%3BAcc:Q8GWB5]	0.938642	21.753	20.4183	22.9912	19.4081	21.0725	24.8801	20.6413	20.867	19.7465	16.9025	19.8198	21.502	25.3975	24.6429	24.5999	20.6138	24.3626	20.2827	22.9589	22.8661	23.1486	21.4862	21.9332	19.7982
AT1G02965		unknown protein%3B BEST Arabidopsis thaliana protein match is: unknown protein (TAIR:AT1G02960.3)%3B Ha. [Source:TAIR%3BAcc:AT1G02965]	0	0.133573	0	0.142602	0	0.04837	0.0483976	0	0	0	0	0	0	0	0.145193	0	0	0.400719	0	0.427806	0	0	0	0.14511	0
AT1G02970	WEE1	Wee1-like protein kinase [Source:UniProtKB/Swiss-Prot%3BAcc:Q8L4H0]	1.02932	4.70215	4.84003	4.92691	4.48307	5.64028	4.12543	4.61848	5.09661	4.80499	4.30264	5.11884	4.02774	4.40763	3.93936	4.0293	4.77622	4.54721	4.78302	5.07359	5.10428	4.60286	6.00951	5.71996	5.19137
AT1G02980	CUL2	Cullin-2 [Source:UniProtKB/Swiss-Prot%3BAcc:Q9SRZ0]	0.556108	1.01602	0.565015	0.694075	0.924081	0.402829	0.736472	0.384421	0.473132	0.837492	0.899035	1.15113	0.722077	0.657432	0.750651	0.801334	0.753253	1.11554	1.17925	0.482052	0.825	0.775172	0.433692	0.288547	0.486247
AT1G02990		BEST Arabidopsis thaliana protein match is: CW-type Zinc Finger (TAIR:AT3G62900.1)%3B Ha. [Source:TAIR%3BAcc:AT1G02990]	1.02128	13.0161	13.2931	13.623	12.4048	13.5146	13.375	13.6658	13.0592	13.1545	12.9899	12.5541	11.6705	13.9286	13.298	12.8984	13.1569	13.023	12.8685	14.5899	12.9315	13.3476	12.9016	14.7671	12.8753
AT1G03000	PEX6	Peroxisome biogenesis protein 6 [Source:UniProtKB/Swiss-Prot%3BAcc:Q8RY16]	0.925826	17.6118	16.3054	17.232	15.371	18.0271	18.6042	17.2981	15.1308	16.4874	14.7576	15.1647	16.1906	19.0571	18.0555	18.7001	16.9309	17.6917	18.2127	17.2507	16.6235	17.8218	17.0872	18.3656	18.6286
AT1G03010		BTB/POZ domain-containing protein At1g03010 [Source:UniProtKB/Swiss-Prot%3BAcc:Q9SA69]	0.811813	4.85412	3.94064	4.25864	2.821	5.5036	5.03561	4.0987	4.15148	3.57174	3.06111	3.04299	2.35889	4.96509	5.0931	5.04863	5.1378	4.9172	4.50736	5.13964	3.63712	3.99914	5.29167	5.31394	5.90519
AT1G03020	GRXS1	Monothiol glutaredoxin-S1 [Source:UniProtKB/Swiss-Prot%3BAcc:Q9SA68]	0.113306	0.809839	0.0917595	0.369449	2.66406	0.0692282	0	0.185269	0.0900092	0	2.58304	2.79913	2.61001	0	0	0	1.21009	0.576033	0.643396	0.102495	0.192389	0.813462	0	0.104298	0.103387
AT1G03030		At1g03030 [Source:UniProtKB/TrEMBL%3BAcc:Q500U9]	1.00312	24.1337	24.209	27.1141	26.887	23.1176	25.6312	24.7538	23.6758	24.1974	26.719	27.2121	26.7298	25.2622	26.7709	24.8605	24.6034	25.2976	22.5002	29.5798	26.6439	25.1187	21.427	24.6229	23.3028
AT1G03040		basic helix-loop-helix (bHLH) DNA-binding superfamily protein [Source:TAIR%3BAcc:AT1G03040]	0.911983	62.6301	57.1176	70.4186	54.1816	59.4533	69.5343	57.8012	55.4296	58.1219	52.0273	53.4336	57.0837	67.769	71.1574	69.6765	62.9647	62.2924	62.6332	68.4811	71.5319	71.2427	59.6338	59.9796	58.7465
AT1G03050		Putative clathrin assembly protein At1g03050 [Source:UniProtKB/Swiss-Prot%3BAcc:Q9SA65]	#DIV/0!	0	0.0090902	0	0.00764024	0	0.0288219	0	0.0272706	0	0	0.0229207	0	0	0.0316177	0.0548479	0	0	0	0	0	0	0	0	0
AT1G03055	D27	Beta-carotene isomerase D27%2C chloroplastic [Source:UniProtKB/Swiss-Prot%3BAcc:Q7XA78]	1.1591	0.27026	0.313258	0.600591	0.22004	0.136492	0.129876	0.451091	0.187845	0.300838	0.405752	0.0526275	0.20174	0.137759	0	0.251869	0.4209	0.333932	0.0559474	0.641709	0.468426	0.691639	0.192444	0.14511	0.0719214
AT1G03060	SPI	Protein SPIRRIG [Source:UniProtKB/Swiss-Prot%3BAcc:F4HZB2]	1.13153	20.5942	23.303	23.4334	22.7782	24.1079	20.9753	23.9238	22.206	23.7793	23.3452	25.0609	19.9284	20.7543	22.0669	20.1047	21.6415	21.4157	18.7255	25.4206	23.4799	21.3998	24.9241	24.7684	22.6313
AT1G03070	LFG4	Protein LIFEGUARD 4 [Source:UniProtKB/Swiss-Prot%3BAcc:Q9SA63]	1.10932	5.07163	5.62608	4.97822	5.06126	4.77599	4.72097	6.46257	6.54775	3.86792	5.46522	5.68377	4.03479	5.6678	4.23133	4.26378	4.209	6.35425	4.65163	5.62259	5.16224	4.14984	5.71834	4.66425	3.9454
AT1G03080	NET1D	Protein NETWORKED 1D [Source:UniProtKB/Swiss-Prot%3BAcc:F4HZB5]	0.998551	64.9936	64.8994	66.3744	61.1989	68.3401	63.5879	67.5937	62.7443	64.3603	61.6957	64.0646	57.8362	66.0164	63.8399	60.9074	66.308	68.2683	60.4046	68.5094	65.9679	64.646	67.8951	70.567	66.5581
AT1G03090	MCCA	Methylcrotonoyl-CoA carboxylase subunit alpha%2C mitochondrial [Source:UniProtKB/Swiss-Prot%3BAcc:Q42523]	1.38577	28.6628	39.7201	44.5971	58.0389	46.5364	54.1595	39.8285	39.918	39.4136	58.4042	56.7814	58.9311	53.0303	54.1471	55.301	27.8875	28.4103	29.6907	45.6458	45.0865	43.0591	48.531	44.8431	46.235
AT1G03100		Pentatricopeptide repeat-containing protein At1g03100%2C mitochondrial [Source:UniProtKB/Swiss-Prot%3BAcc:Q9SA60]	1.18578	1.48661	1.76279	2.04704	1.9379	1.64366	1.63311	1.8569	1.71836	1.71311	1.65038	2.20251	1.9608	1.65399	1.66853	1.57682	1.41979	1.46627	1.57376	2.66604	1.46915	2.00592	1.78243	1.74225	1.4063
AT1G03103		Bifunctional inhibitor/lipid-transfer protein/seed storage 2S albumin superfamily protein [Source:UniProtKB/TrEMBL%3BAcc:F4HZB9]	#DIV/0!	0	0.0304144	0	0	0	0	0	0	0.0912432	0	0	0	0	0	0	0	0	0	0	0	0	0	0	0
AT1G03106		At1g03105 [Source:UniProtKB/TrEMBL%3BAcc:Q8L760]	5.85911	0.124495	0.72943	0.511703	0.0944987	0.282202	0.33823	0.600487	0.777957	0.809844	0.120029	0.163467	0	0.142631	0.676477	0.195583	0.0726312	0.0691486	0.231705	0.51676	0.692848	0.325501	0.398501	0.150242	0.297861
AT1G03110	TRM82	tRNA (guanine-N(7)-)-methyltransferase non-catalytic subunit [Source:UniProtKB/TrEMBL%3BAcc:A0A178VZV6]	1.0285	16.7905	17.269	18.0434	15.7576	17.5085	16.3457	16.6849	17.949	17.1732	15.1866	16.4162	15.67	15.7533	15.3503	17.9335	16.6493	16.098	17.6242	17.4499	17.5323	19.1479	17.9139	18.5172	16.0943
AT1G03120	ATRAB28	Late embryogenesis abundant protein 3 [Source:UniProtKB/Swiss-Prot%3BAcc:Q9SA57]	1.06379	0.725141	0.771397	0.740223	0.710859	0.498766	0.525747	0.893548	0.771753	0.648889	0.803738	0.810816	0.518024	0.212241	0.782929	0.58207	0.54039	0.514479	1.12056	1.20836	0.721689	0.290615	0.494154	0.558916	0.443228
AT1G03130	PSAD2	Photosystem I reaction center subunit II-2%2C chloroplastic [Source:UniProtKB/Swiss-Prot%3BAcc:Q9SA56]	0.470696	6.46092	3.04113	4.61532	5.35073	3.46736	4.47405	2.4118	3.54683	3.16475	6.80133	4.8975	4.35335	5.71317	3.3779	4.33108	6.5991	7.63379	5.14986	5.26492	4.12901	4.45204	3.82833	3.00902	3.56474
AT1G03140		F10O3.3 protein [Source:UniProtKB/TrEMBL%3BAcc:Q9SA55]	1.03835	67.0094	69.579	78.0951	65.4795	73.4959	79.97	68.1906	71.4446	69.1017	62.4559	68.6037	65.379	81.9386	82.5169	75.4544	68.1581	64.2245	68.6455	78.0248	79.8969	76.3637	71.5956	76.4597	72.4325
AT1G03150	NAA20	N-terminal acetyltransferase B complex catalytic subunit NAA20 [Source:UniProtKB/Swiss-Prot%3BAcc:Q8LGI8]	1.00318	35.7976	35.9114	37.8141	31.1423	33.3356	33.2886	39.2264	32.3898	36.1181	31.7274	29.5026	32.197	30.9901	33.2737	35.6019	34.1778	35.5921	37.623	38.2553	37.5942	37.5928	32.7198	36.6588	30.6283
AT1G03160	FZL	Probable transmembrane GTPase FZO-like%2C chloroplastic [Source:UniProtKB/Swiss-Prot%3BAcc:Q1KPV0]	1.0625	8.53551	9.06901	9.07594	8.04143	9.19854	9.60636	9.18137	9.33416	8.6915	8.41148	8.10564	7.60715	10.1999	8.85879	9.76045	8.46772	8.28197	8.85685	8.77126	8.93831	9.51826	9.37226	8.87766	9.3457
AT1G03165			0.726307	1.07903	0.783709	0.75796	0.508744	0.801236	0.699725	0.55089	0	1.80024	1.2388	0	0.287435	0.588828	1.24121	0.269143	0.899534	1.14187	1.19569	0.609529	0.85809	0.806263	0.54838	1.2405	0.614832
AT1G03170	FAF2	Protein FANTASTIC FOUR 2 [Source:UniProtKB/Swiss-Prot%3BAcc:Q8GXU9]	0.573656	0.578048	0.331601	0.918835	0.179725	0.409744	0.694982	0.32366	0.419315	0.251828	0.194086	0.176216	0.168874	0.749557	0.729235	0.606154	0.528496	0.503155	0.702494	0.835593	0.868252	1.05266	0.322185	0.455512	0.451534
AT1G03180		Non-structural protein [Source:UniProtKB/TrEMBL%3BAcc:Q5Q0J3]	0.957832	7.96937	7.63332	7.52943	6.15112	6.83034	7.57277	8.21771	7.41073	7.27151	5.94239	6.00935	6.50162	5.79836	9.25763	7.66233	8.41945	7.51477	7.97389	7.96331	6.1352	8.48976	6.62977	8.4662	5.39503
AT1G03190	XPD	UVH6 [Source:UniProtKB/TrEMBL%3BAcc:A0A178W4P7]	1.03056	12.8469	13.2395	13.7593	10.7579	12.9347	13.7166	13.3084	12.2284	14.1816	10.1274	11.479	10.6674	13.5807	14.6123	12.9568	13.0176	12.9431	12.5799	14.3515	13.4944	13.4321	13.5838	13.2196	12.0009
AT1G03200		At1g03200 [Source:UniProtKB/TrEMBL%3BAcc:B6IDH7]	0.859648	24.5274	21.0849	24.2618	14.1041	18.6588	26.0246	19.4022	19.5567	24.2958	15.6472	12.5628	14.1022	29.3503	27.371	21.3524	24.7271	23.3925	25.4624	25.2919	22.2443	25.2493	21.3235	17.8053	16.8475
AT1G03210		Phenazine biosynthesis PhzC/PhzF protein [Source:TAIR%3BAcc:AT1G03210]	1.0041	61.5106	61.7628	69.5473	69.0327	78.0954	69.6089	59.466	63.2519	62.5706	63.7861	69.1824	74.1295	67.7942	70.8949	70.1376	59.008	62.3994	63.1244	68.8083	69.0122	70.8213	71.3298	83.6737	79.2828
AT1G03220		Eukaryotic aspartyl protease family protein [Source:UniProtKB/TrEMBL%3BAcc:Q9ZVS4]	1.14965	684.288	786.69	730.107	858.86	886.599	739.702	813.275	803.666	743.13	844.024	883.159	849.398	775.004	738.163	705.939	688.047	663.487	701.33	747.513	730.053	712.755	878.292	885.706	895.8
AT1G03230		Eukaryotic aspartyl protease family protein [Source:UniProtKB/TrEMBL%3BAcc:Q9ZVS5]	1.08072	87.8665	94.9586	96.2651	57.6606	87.2364	98.7775	93.1593	98.6096	93.107	58.1807	55.0543	59.7467	102.352	95.7929	98.1877	88.069	88.0575	87.4729	95.1155	97.1543	96.5255	85.6066	86.8507	89.252
AT1G03240		unknown protein%3B BEST Arabidopsis thaliana protein match is: unknown protein (TAIR:AT1G03200.1)%3B Ha. [Source:TAIR%3BAcc:AT1G03240]	2.18116	0.484482	1.05673	1.05207	0.408798	0.677577	0.581222	0.575987	0.88787	1.70633	0.205482	0.186562	0.834351	0.122087	1.28675	0.334823	0.621696	0.236755	0.594993	1.64293	1.06749	0.445787	1.13701	0.385806	0.509916
AT1G03250		unknown protein%3B Ha. [Source:TAIR%3BAcc:AT1G03250]	0.868894	33.0059	28.6786	28.5321	28.1687	27.8127	28.8366	29.9911	27.5249	28.5197	27.5661	27.1686	29.7712	28.5007	31.1176	26.8916	30.6177	33.172	35.2279	30.8969	26.2235	28.4758	28.0482	29.681	25.7089
AT1G03260		At1g03260 [Source:UniProtKB/TrEMBL%3BAcc:Q6NMJ6]	0.957192	12.5539	12.0165	13.4132	12.9479	12.241	13.6485	12.0681	12.1057	11.8757	11.8313	14.4644	12.5481	13.5952	14.9646	12.3858	11.1051	12.6872	13.8693	13.2086	14.1547	12.8762	13.1799	10.7527	12.7906
AT1G03270	CBSDUF4	Putative DUF21 domain-containing protein At1g03270 [Source:UniProtKB/Swiss-Prot%3BAcc:Q9ZVS8]	0.949983	5.26526	5.00191	5.71132	4.11632	4.73209	5.98607	4.65458	5.10956	5.24159	4.15478	4.00438	4.18978	6.03851	5.84401	6.07568	5.10557	6.18644	4.50377	5.18934	6.05103	5.89358	4.88096	4.12047	5.19484
AT1G03280		TFIIE-alpha 1 [Source:UniProtKB/TrEMBL%3BAcc:Q93ZW3]	1.00033	46.212	46.2272	45.786	41.4145	46.3485	47.5004	45.2789	45.4188	47.984	39.7255	41.5547	42.9634	48.4312	44.4444	49.6255	47.3488	47.5535	43.7338	44.6025	47.085	45.6704	45.5798	44.9567	48.5089
AT1G03290		ELKS/Rab6-interacting/CAST family protein [Source:UniProtKB/TrEMBL%3BAcc:Q9ZVT0]	1.00289	16.6892	16.7374	17.2825	14.9412	16.5477	17.0226	17.2942	16.6382	16.28	14.5965	14.7625	15.4646	17.6339	16.8551	16.5789	17.2315	17.5992	15.2369	16.9477	17.4566	17.4431	16.3518	17.0056	16.2857
AT1G03300	DUF1	DUF724 domain-containing protein 1 [Source:UniProtKB/Swiss-Prot%3BAcc:Q9ZVT1]	#DIV/0!	0	0	0	0	0	0	0	0	0	0	0	0	0	0	0	0	0	0	0	0	0	0	0	0
AT1G03310	ISA2	ISA2 [Source:UniProtKB/TrEMBL%3BAcc:A0A178WGA8]	0.899908	7.66003	6.89332	8.19815	6.47216	6.34227	7.47064	6.81471	6.74051	7.12474	6.23988	6.83175	6.34485	7.45849	8.2747	6.67873	7.70712	8.09882	7.17415	8.0819	8.39021	8.12236	5.46349	6.8457	6.71761
AT1G03320		F15K9.8 [Source:UniProtKB/TrEMBL%3BAcc:Q9ZVT3]	#DIV/0!	0	0.112836	0.0656907	0	0.128944	0.0668842	0.0890566	0	0.24945	0	0	0	0	0.200653	0	0	0	0	0.197072	0	0	0.0886509	0	0.29818
AT1G03325			#DIV/0!	0	0	0	0	0	0	0	0	0	0	0	0	0	0	0	0	0	0	0	0	0	0	0	0
AT1G03330	LSM2	Sm-like protein LSM2 [Source:UniProtKB/TrEMBL%3BAcc:A0A178W785]	0.946322	48.4982	45.8949	51.9935	44.3868	48.0354	47.8158	41.2047	47.1667	49.3133	48.3055	43.792	41.0629	43.6114	49.9617	49.8744	49.9459	47.3839	48.1647	54.9586	53.4224	47.5995	54.9836	44.3952	44.7275
AT1G03340		F15K9.6 [Source:UniProtKB/TrEMBL%3BAcc:Q9ZVT5]	0.737509	3.91774	2.88937	3.42256	2.06216	2.43652	2.55964	2.81827	3.14109	2.70874	2.3486	2.06467	1.77321	3.32245	2.00766	2.34882	3.69955	3.95169	4.10197	3.53096	3.74429	2.99244	2.10407	2.84645	2.35904
AT1G03350		BSD domain-containing protein [Source:UniProtKB/TrEMBL%3BAcc:Q9ZVT6]	1.06165	55.2198	58.6241	56.4766	52.3375	54.0524	52.6441	63.4084	58.6663	53.7977	53.145	51.0607	52.8068	52.9243	53.6319	51.3762	53.2703	55.2689	57.12	57.6108	56.2972	55.5219	53.0516	55.2883	53.8173
AT1G03360	RRP4	RRP4 [Source:UniProtKB/TrEMBL%3BAcc:A0A178W3N1]	1.0628	18.9302	20.1189	20.6045	20.6073	18.6653	20.1917	21.254	21.1105	17.9922	19.7975	21.1761	20.8484	19.5877	19.5273	21.4599	18.715	16.0555	22.0199	18.186	22.6593	20.9681	17.772	18.878	19.3458
AT1G03365	RF4	Putative E3 ubiquitin-protein ligase RF4 [Source:UniProtKB/Swiss-Prot%3BAcc:Q9ZVT8]	0.902179	17.7771	16.0382	17.1131	14.1462	15.8802	16.6518	15.7512	16.2888	16.0746	14.5363	14.6584	13.2439	17.1353	16.7977	16.0224	18.7415	17.0613	17.5287	17.4278	17.0501	16.8613	16.0441	16.1574	15.4391
AT1G03370		C2 and GRAM domain-containing protein At1g03370 [Source:UniProtKB/Swiss-Prot%3BAcc:Q9ZVT9]	1.05261	23.1223	24.3387	24.7763	23.1082	25.4079	21.5126	24.2886	23.9269	24.8005	23.9788	23.5754	21.7704	22.7611	21.6264	20.1503	24.1395	22.6668	22.5606	25.3327	24.9227	24.0736	26.5846	24.3181	25.3209
AT1G03380	ATG18G	Autophagy-related protein 18g [Source:UniProtKB/Swiss-Prot%3BAcc:Q8GUL1]	1.1328	35.1052	39.7673	39.426	35.1205	40.8405	39.9497	40.9833	38.619	39.6995	34.436	37.1847	33.7407	40.3625	41.3645	38.1221	36.0904	36.5702	32.655	41.0224	39.2905	37.9652	42.3258	41.979	38.2168
AT1G03390		F21B7.2 [Source:UniProtKB/TrEMBL%3BAcc:Q9LR83]	0.206793	0.215295	0.0445216	0.0165768	0.0391879	0.115535	0.0795589	0.0898925	0.0436723	0	0.0808573	0.0367063	0	0.144125	0.050634	0.0439179	0.342494	0.186327	0.117065	0.0497305	0	0	0.0447415	0.10121	0.200653
AT1G03395			#DIV/0!	0	0	0	0	0	0	0	0	0	0	0	0	0	0	0	0	0	0	0	0	0	0	0	0
AT1G03400		2-oxoglutarate (2OG) and Fe(II)-dependent oxygenase superfamily protein [Source:TAIR%3BAcc:AT1G03400]	0.978274	2.76568	2.7056	2.42857	2.0429	2.80467	2.59332	2.65758	3.01993	2.43927	2.34995	2.13359	1.64516	2.50358	2.28348	2.9929	2.35363	3.12775	2.81567	2.39225	2.43229	2.46118	2.10741	2.58646	3.72014
AT1G03410	2A6	1-aminocyclopropane-1-carboxylate oxidase homolog 5 [Source:UniProtKB/Swiss-Prot%3BAcc:Q43383]	0.980244	1.78625	1.75097	1.3012	1.59868	2.8934	1.65107	1.69197	1.84952	1.7114	1.90239	1.32421	1.56944	1.70802	1.61488	1.6303	1.38139	1.75354	2.22383	1.53406	1.26894	1.10058	2.61997	3.20146	2.85877
AT1G03430	AHP5	histidine-containing phosphotransfer factor 5 [Source:TAIR%3BAcc:AT1G03430]	0.945772	22.7406	21.5074	22.5467	17.9903	21.9103	23.0011	22.7061	21.6164	20.1997	18.634	17.1266	18.2102	22.2519	23.5676	23.1838	21.2182	21.5757	25.4278	19.7033	23.7907	24.146	22.044	20.5094	23.1777
AT1G03440		Leucine-rich repeat (LRR) family protein [Source:UniProtKB/TrEMBL%3BAcc:F4I0W7]	0.990706	7.55262	7.48242	7.35232	8.80365	8.34982	7.88801	7.01986	7.35642	8.07098	8.42776	8.59938	9.38381	8.74352	7.35267	7.56785	7.54698	7.606	7.50488	6.64375	8.70538	6.70784	8.20066	9.01412	7.83467
AT1G03445	BSU1	Serine/threonine-protein phosphatase [Source:UniProtKB/TrEMBL%3BAcc:A0A178WIX8]	0.640103	0.438833	0.280898	0.476798	0.289249	0.390338	0.301727	0.184105	0.357774	0.300816	0.227701	0.375883	0.264163	0.49196	0.233328	0.179893	0.475983	0.500861	0.339656	0.483792	0.430155	0.516446	0.320716	0.310927	0.53937
AT1G03457		RNA-binding (RRM/RBD/RNP motifs) family protein [Source:UniProtKB/TrEMBL%3BAcc:F4I0X0]	1.091	19.7339	21.5298	20.3048	20.6324	25.572	23.0443	20.1426	22.4419	22.0048	21.5665	20.7869	19.5438	24.855	21.7712	22.5066	19.1562	19.4752	20.5705	20.0268	20.5904	20.2973	25.9317	24.2354	26.5489
AT1G03470	NET3A	NET3A [Source:UniProtKB/TrEMBL%3BAcc:A0A178W5C1]	0.735698	11.2613	8.28493	9.04894	10.1071	10.4111	10.1935	7.52328	8.37981	8.95172	8.21131	10.1901	11.9197	10.1008	10.4391	10.0406	11.5355	11.9333	10.3152	8.62862	9.43203	9.08616	10.8682	10.3815	9.98366
AT1G03475	CPX1	Coproporphyrinogen-III oxidase 1%2C chloroplastic [Source:UniProtKB/Swiss-Prot%3BAcc:Q9LR75]	0.961409	34.341	33.0157	32.6697	33.9944	36.2558	33.8544	34.6235	32.666	31.7577	32.628	34.7223	34.633	34.0933	35.2864	32.1836	34.566	34.0985	34.3584	32.6718	33.8303	31.507	36.2158	35.7914	36.7602
AT1G03490	NAC006	NAC domain-containing protein 6 [Source:UniProtKB/Swiss-Prot%3BAcc:Q9LR74]	#DIV/0!	0	0	0	0	0	0	0	0	0	0	0	0	0	0	0	0	0	0	0	0	0	0	0	0
AT1G03495		HXXXD-type acyl-transferase family protein [Source:TAIR%3BAcc:AT1G03495]	0.895973	13.7578	12.3266	14.1151	11.7044	15.4781	15.2417	13.4784	12.3422	11.1592	11.5889	10.6683	12.8561	16.7571	13.8338	15.1341	11.2609	14.2917	15.7207	13.8976	12.5714	15.8761	14.816	16.0955	15.5229
AT1G03502		snoRNA [Source:TAIR%3BAcc:AT1G03502]	0.969856	3.23417	3.13668	2.70085	2.53724	2.35149	3.99217	2.07502	3.02431	4.31071	1.11987	3.56864	2.92321	2.21792	3.0209	6.73768	4.72301	3.17799	1.80151	0.918356	5.00383	2.18036	3.61474	1.40176	2.03796
AT1G03506		snoRNA [Source:TAIR%3BAcc:AT1G03506]	1.08361	2.3482	2.54453	1.94419	1.2184	1.18779	3.58163	2.90502	2.01621	2.71236	1.86646	1.35568	0.433068	3.10509	5.14273	2.49708	3.16236	1.72042	2.16181	4.59178	0.430952	0.809847	1.23934	0.934508	1.38952
AT1G03510	PCMP-E3	Putative pentatricopeptide repeat-containing protein At1g03510 [Source:UniProtKB/Swiss-Prot%3BAcc:Q9LR72]	0.875662	1.89072	1.65564	2.1562	2.09057	1.83376	1.44264	0.847523	2.1411	1.97828	2.17266	1.79958	2.29948	1.26825	1.52764	1.53204	2.39876	1.58105	1.69236	2.20368	2.15623	2.10869	1.94042	1.57448	1.98638
AT1G03515		pre-tRNA [Source:TAIR%3BAcc:AT1G03515]	#DIV/0!	0	0	0	0	0	0	0	0	0	0	0	0	0	0	0	0	0	0	0	0	0	0	0	0
AT1G03520		Core-2/I-branching beta-1%2C6-N-acetylglucosaminyltransferase family protein [Source:UniProtKB/TrEMBL%3BAcc:Q9LR71]	0.989543	10.3533	10.245	8.98276	7.95254	9.55864	9.98252	9.74762	10.6056	10.3818	7.56033	7.76992	8.52736	9.48309	10.4551	10.0094	9.78509	11.3424	9.93236	9.3321	8.78875	8.82744	9.52891	10.5806	8.56643
AT1G03530	ATNAF1	NAF1 [Source:UniProtKB/TrEMBL%3BAcc:A0A178WI11]	1.05456	15.2866	16.1207	16.7312	16.6682	16.7942	16.5717	16.0853	16.0232	16.2534	15.735	17.4397	16.83	15.4373	17.6642	16.6136	14.2357	16.8254	14.7985	17.2074	16.7921	16.1942	16.9889	15.1081	18.2857
AT1G03540	PCMP-E4	Pentatricopeptide repeat-containing protein At1g03540 [Source:UniProtKB/Swiss-Prot%3BAcc:Q9LR69]	1.1373	2.26054	2.57092	2.4386	2.49654	2.40427	2.17462	2.74445	2.1647	2.8036	2.38148	2.71594	2.39221	2.03616	2.43702	2.05068	2.07372	2.4093	2.2986	2.17919	2.11229	3.02432	2.50696	2.43563	2.27022
AT1G03545		Potential natural antisense gene%2C locus overlaps with AT1G03550 [Source:TAIR%3BAcc:AT1G03545]	1.00363	14.1766	14.2281	13.8912	10.5523	14.4002	15.9554	13.3686	13.8325	15.4833	10.648	9.66759	11.3414	16.8525	16.5548	14.4587	12.8309	16.7635	12.9354	13.8883	14.0942	13.6911	13.46	14.6496	15.0911
AT1G03550	SCAMP2	Secretory carrier-associated membrane protein 2 [Source:UniProtKB/Swiss-Prot%3BAcc:Q9LR68]	0.999739	18.904	18.899	19.0471	12.0554	16.7811	20.3445	18.885	17.4274	20.3847	11.774	12.0363	12.356	21.3604	19.0235	20.6497	17.6754	20.0382	18.9982	22.2771	17.1205	17.7438	15.5166	16.5376	18.289
AT1G03560		Pentatricopeptide repeat-containing protein At1g03560%2C mitochondrial [Source:UniProtKB/Swiss-Prot%3BAcc:Q9LR67]	0.98502	10.1423	9.99033	10.4312	9.00697	10.4196	9.82421	8.92337	9.73162	11.316	9.41614	9.07125	8.5335	9.76568	9.84254	9.86442	10.0618	9.63456	10.7304	9.7848	11.0089	10.4999	10.4737	10.7666	10.0186
AT1G03570		pre-tRNA [Source:TAIR%3BAcc:AT1G03570]	#DIV/0!	0	0	0	0	0	0	0	0	0	0	0	0	0	0	0	0	0	0	0	0	0	0	0	0
AT1G03590	PPC6-6	Probable protein phosphatase 2C 1 [Source:UniProtKB/Swiss-Prot%3BAcc:Q9LR65]	0.984096	23.0453	22.6788	21.8726	20.2076	20.1168	22.9643	22.4755	23.3417	22.2192	18.7489	21.5023	20.3716	22.9409	21.5169	24.435	22.5373	22.8851	23.7135	21.8177	22.1999	21.6002	20.161	22.0747	18.1146
AT1G03600	PSB27-1	Photosystem II repair protein PSB27-H1%2C chloroplastic [Source:UniProtKB/Swiss-Prot%3BAcc:Q9LR64]	0.854758	2.79219	2.38665	2.3915	3.31774	1.88537	3.47392	2.55824	2.3016	2.30011	3.74996	2.94041	3.26284	3.54462	2.98872	3.88844	2.73329	3.09322	2.55008	2.04429	3.05011	2.08009	1.93352	2.45362	1.26897
AT1G03610		Plant/protein (DUF789) [Source:UniProtKB/TrEMBL%3BAcc:Q8LF98]	1.06703	20.3219	21.684	22.6052	26.3607	21.3788	27.8278	22.472	20.4924	22.0876	27.257	25.2847	26.5403	29.963	25.3899	28.1305	20.9169	20.5959	19.4529	24.3544	22.7548	20.7063	20.1425	21.2635	22.7303
AT1G03620		ELMO/CED-12 family protein [Source:TAIR%3BAcc:AT1G03620]	0.975408	10.2629	10.0105	12.6581	8.21405	7.3239	12.0545	10.6472	9.31087	10.0736	8.14048	8.72423	7.77745	12.215	11.3948	12.5537	10.1609	9.0116	11.6163	11.6627	13.0833	13.2281	7.8077	7.19262	6.97137
AT1G03630	PORC	Protochlorophyllide reductase C%2C chloroplastic [Source:UniProtKB/Swiss-Prot%3BAcc:O48741]	0.97372	3.76894	3.66989	3.56503	3.96695	2.84348	3.87434	2.9693	3.76766	4.27271	3.64493	4.79283	3.46309	4.21927	4.09277	3.31097	3.34641	4.19967	3.76072	3.74918	3.26479	3.68112	2.85145	2.94983	2.72914
AT1G03640		pre-tRNA [Source:TAIR%3BAcc:AT1G03640]	#DIV/0!	0	0	0	0	0	0	0	0	0	0	0	0	0	0	0	0	0	0	0	0	0	0	0	0
AT1G03650		Acyl-CoA N-acyltransferases (NAT) superfamily protein [Source:UniProtKB/TrEMBL%3BAcc:Q8GWN1]	0.889247	5.89995	5.24652	7.09483	7.41124	6.85866	6.22126	4.4065	5.91269	5.42036	7.4868	7.08307	7.66384	6.42947	5.67328	6.56104	5.1014	6.16161	6.43685	6.57811	7.33586	7.37051	7.79809	6.14255	6.63535
AT1G03660		Ankyrin-repeat containing protein [Source:UniProtKB/TrEMBL%3BAcc:F4I2G0]	1.24795	3.50906	4.37914	2.7274	3.85434	4.33753	2.5828	4.47713	3.27758	5.38272	4.90979	4.15721	2.49601	2.49106	3.04004	2.21731	3.80552	3.68661	3.03505	2.64649	2.48381	3.05189	3.66307	4.6265	4.723
AT1G03670		Ankyrin repeat family protein [Source:UniProtKB/TrEMBL%3BAcc:F4I2G1]	#DIV/0!	0	0	0	0	0	0	0	0	0	0	0	0	0	0	0	0	0	0	0	0	0	0	0	0
AT1G03680	ATHM1	Thioredoxin M1%2C chloroplastic [Source:UniProtKB/Swiss-Prot%3BAcc:O48737]	0.946632	21.3814	20.2404	23.0482	21.0225	22.4961	21.4243	20.8588	20.2043	19.658	20.4626	20.9741	21.6307	21.8076	21.9563	20.509	23.629	18.1049	22.4104	22.43	23.6911	23.0234	19.7905	22.0172	25.6807
AT1G03687		DTW domain-containing protein [Source:UniProtKB/TrEMBL%3BAcc:F4I2G3]	0.962863	15.6729	15.0908	15.841	15.4841	17.5559	18.1834	15.5304	15.8844	13.8577	14.6272	16.3371	15.4881	17.6115	17.9803	18.9583	16.1568	15.0254	15.8363	15.4223	17.1993	14.9013	16.2305	15.8873	20.5499
AT1G03700		CASP-like protein 1C2 [Source:UniProtKB/Swiss-Prot%3BAcc:Q9LR57]	0.957857	12.5442	12.0155	8.87813	8.26652	13.923	11.0682	13.1368	10.2261	12.6837	8.05665	9.26547	7.47743	9.89288	12.4448	10.867	10.8879	13.4601	13.2845	9.08446	7.20836	10.3416	14.563	15.1269	12.0792
AT1G03710		Cystatin/monellin superfamily protein [Source:UniProtKB/TrEMBL%3BAcc:Q58G57]	0.741279	0.163801	0.121422	0.0637878	0.124651	0.111979	0.154213	0.125379	0.121825	0.117063	0.169165	0.204786	0	0.0670066	0.211867	0.183765	0.0682426	0.259882	0.163279	0	0.130197	0.0611667	0.124808	0.141164	0.0699658
AT1G03720		Cysteine proteinases superfamily protein [Source:UniProtKB/TrEMBL%3BAcc:Q9LR55]	#DIV/0!	0	0	0	0	0	0.024696	0	0	0	0	0	0	0	0	0.074088	0	0	0	0	0	0	0	0	0
AT1G03730		At1g03730 [Source:UniProtKB/TrEMBL%3BAcc:Q1ECK0]	0.752493	39.6861	29.8635	27.0005	24.8149	27.0218	29.6135	30.194	29.1	30.2966	24.5138	24.4584	25.4726	29.287	29.763	29.7905	38.3112	38.4046	42.3425	26.8999	27.8931	26.2084	26.8849	27.5937	26.5869
AT1G03740		F21B7.34 [Source:UniProtKB/TrEMBL%3BAcc:Q9LR53]	0.950779	55.2652	52.545	54.4525	41.7392	56.8817	46.7024	53.4327	49.4226	54.7796	43.7144	41.3411	40.1622	49.4816	47.071	43.5546	57.3514	56.3831	52.0611	55.3386	55.2131	52.8058	58.1418	54.8773	57.6258
AT1G03743		snoRNA [Source:TAIR%3BAcc:AT1G03743]	#DIV/0!	0	0	0	0.144356	0	0	0	0	0	0	0	0.433068	0	0	0	0	0	0	0	0	0	0	0	0
AT1G03746		snoRNA [Source:TAIR%3BAcc:AT1G03746]	#DIV/0!	0	0.407162	0	0	0	0.438871	0.415004	0.806482	0	0	0	0	0.443584	0.467521	0.405508	0	0	0	0	0	0	0	0	0
AT1G03750	SWI2	Switch 2 [Source:UniProtKB/Swiss-Prot%3BAcc:F4I2H2]	1.07581	7.80796	8.3999	9.18645	6.90488	7.87029	9.63437	8.71957	8.2759	8.20421	6.71116	6.82737	7.17611	9.63233	9.36729	9.90348	8.21986	7.96547	7.23855	8.85203	10.2215	8.48585	7.94161	7.84379	7.82546
AT1G03760		Prefoldin chaperone subunit family protein [Source:UniProtKB/TrEMBL%3BAcc:Q8GWP1]	0.958488	16.0817	15.4141	16.7166	18.7006	17.9584	19.487	15.245	14.857	16.1403	19.6713	16.9708	19.4597	19.3502	19.781	19.3296	13.9284	18.245	16.0718	16.9682	17.2443	15.9372	16.8467	18.748	18.2805
AT1G03770	RING1B	RING 1B [Source:UniProtKB/TrEMBL%3BAcc:F4I2H4]	0.993671	17.4398	17.3294	20.2753	13.4215	18.2944	19.5421	15.0712	17.6935	19.2237	13.7735	13.463	13.028	19.906	18.8044	19.916	16.3312	18.622	17.3663	19.8044	20.0912	20.9304	18.8132	18.0948	17.9752
AT1G03780	TPX2	Protein TPX2 [Source:UniProtKB/Swiss-Prot%3BAcc:F4I2H7]	0.832468	17.6527	14.6953	14.7378	13.0643	14.4046	14.1118	14.3194	13.5736	16.1929	13.1274	13.9392	12.1263	14.0234	14.4423	13.8697	18.6619	18.4146	15.8816	13.6869	16.5305	13.9959	15.1746	13.7869	14.2522
AT1G03790	SOM	Zinc finger CCCH domain-containing protein 2 [Source:UniProtKB/Swiss-Prot%3BAcc:Q9ZWA1]	1.32308	1.79537	2.37542	1.58581	0.594909	0.523712	1.3611	2.71968	2.05535	2.35121	0.422822	0.520995	0.840909	1.54321	1.58866	0.951436	2.37579	1.8443	1.16602	1.93182	1.22033	1.60528	0.668468	0.378037	0.52463
AT1G03800	ERF10	At1g03800 [Source:UniProtKB/TrEMBL%3BAcc:Q08A59]	1.79902	0.339922	0.611528	0.489308	0.534933	0.280403	0.450358	0.632726	0.520209	0.681649	0.569131	0.476981	0.558688	0.572254	0.493474	0.285346	0.370879	0.353096	0.295791	0.107704	0.505416	0.854803	0.242248	0.164397	0.434565
AT1G03810		F11M21.26 protein [Source:UniProtKB/TrEMBL%3BAcc:Q9ZWA3]	0	0.0500122	0	0	0	0	0	0	0	0	0	0	0	0	0	0	0	0.150036	0	0	0	0	0	0	0
AT1G03820		At1g03820 [Source:UniProtKB/TrEMBL%3BAcc:Q9ZWA4]	0.74123	77.0784	57.1328	79.3356	135.952	57.0943	52.5536	56.2798	57.0482	58.0703	133.719	135.448	138.689	55.4874	50.2605	51.913	74.6858	78.5533	77.996	79.1532	77.6172	81.2364	56.5737	57.2033	57.5059
AT1G03830		Guanylate-binding family protein [Source:UniProtKB/TrEMBL%3BAcc:F4I2I5]	1.05165	13.498	14.1951	13.4369	13.5468	13.31	13.6085	13.4569	14.2694	14.8589	14.0118	13.4338	13.1947	13.4939	13.4853	13.8462	14.3469	13.7412	12.4058	12.4991	13.5213	14.2903	13.297	12.8528	13.7802
AT1G03840	MGP	Uncharacterized protein At1g03840 (Fragment) [Source:UniProtKB/TrEMBL%3BAcc:C0SUS5]	0.853779	25.5098	21.7797	17.2143	15.2468	20.6881	20.6321	19.7775	22.5248	23.0369	16.4482	15.2515	14.0409	20.9316	18.8834	22.0812	24.5295	26.0751	25.9248	16.0354	18.1134	17.494	19.0097	20.0408	23.0139
AT1G03850		Glutaredoxin family protein [Source:TAIR%3BAcc:AT1G03850]	1.24761	46.7743	58.356	49.4776	83.527	57.2558	53.8975	60.6124	59.4982	54.9574	79.6208	84.8379	86.1224	50.9598	57.9098	52.8228	48.7637	45.6059	45.9532	52.1888	49.4499	46.794	59.4366	55.9051	56.4256
AT1G03860	PHB2	PHB2 [Source:UniProtKB/TrEMBL%3BAcc:A0A178WBG3]	1.07583	111.508	119.964	115.187	122.978	122.98	126.507	122.399	120.581	116.912	118.705	128.008	122.22	122.846	127.158	129.518	107.44	112.161	114.924	109.599	116.84	119.121	117.212	123.158	128.571
AT1G03870	FLA9	At1g03870 [Source:UniProtKB/TrEMBL%3BAcc:B3LF88]	1.23296	321.534	396.438	313.34	294.566	380.392	261.549	385.814	416.538	386.963	290.464	308.482	284.752	261.745	249.157	273.744	329.21	322.135	313.258	321.346	320.101	298.574	361.252	394.193	385.732
AT1G03880	CRB	CRU2 [Source:UniProtKB/TrEMBL%3BAcc:A0A178W5K4]	1.60298	0.0859829	0.137829	0.0935938	0.106514	0.143417	0.0532922	0.229284	0.148523	0.0356795	0.137492	0.0624164	0.119632	0.122537	0	0.0373396	0	0.158418	0.0995308	0.126845	0.0793649	0.0745715	0	0.430252	0
AT1G03890	CRD	12S seed storage protein CRD [Source:UniProtKB/Swiss-Prot%3BAcc:Q9ZWA9]	#DIV/0!	0	0.0132995	0	0	0	0	0	0.0398985	0	0	0	0	0	0	0	0	0	0	0	0	0	0	0	0
AT1G03900	ATNAP4	NAP4 [Source:UniProtKB/TrEMBL%3BAcc:A0A178WMR3]	1.09585	163.598	179.28	183.316	206.214	177.678	190.154	182.068	175.292	180.479	197.02	209.399	212.224	195.952	184.058	190.451	156.144	166.874	167.776	176.594	190.058	183.297	168.153	182.478	182.403
AT1G03905	ABCI19	ABC transporter I family member 19 [Source:UniProtKB/Swiss-Prot%3BAcc:Q3EDJ0]	1.15493	11.3662	13.1271	12.9017	13.405	11.0176	13.0076	13.5186	12.5035	13.3594	12.2434	14.8341	13.1375	14.4992	11.7229	12.8008	10.013	12.4698	11.6157	11.7193	13.025	13.9608	10.1274	12.8669	10.0585
AT1G03910	CTN	Cactin [Source:UniProtKB/Swiss-Prot%3BAcc:F4I2J8]	1.01341	56.9105	57.6738	61.4654	54.1832	59.4502	61.3444	54.6644	58.1397	60.2172	53.4924	54.7626	54.2947	65.8336	58.0645	60.1351	58.896	56.3501	55.4853	63.4789	62.0591	58.8583	61.1899	57.8391	59.3214
AT1G03920		Non-specific serine/threonine protein kinase [Source:UniProtKB/TrEMBL%3BAcc:F4I2K0]	0.939759	13.7169	12.8905	12.0563	9.76585	13.8185	11.5899	12.8698	11.8526	13.9493	9.31131	10.0305	9.9557	11.7226	11.3466	11.7005	13.6748	14.092	13.3838	11.5775	11.6793	12.912	14.2315	13.7971	13.4268
AT1G03930	CKL9	Casein kinase 1-like protein 9 [Source:UniProtKB/Swiss-Prot%3BAcc:Q9ZWB3]	0.987368	17.9784	17.7514	18.0177	19.0777	17.2684	17.6018	16.7986	17.6051	18.8504	18.7422	18.6653	19.8257	18.3705	17.6414	16.7936	17.1878	18.5902	18.1574	16.7824	19.1375	18.1332	16.9024	17.2233	17.6796
AT1G03935		snoRNA [Source:TAIR%3BAcc:AT1G03935]	0.858793	12.3305	10.5894	10.3428	9.08553	9.72766	13.3568	9.13008	14.1134	8.52455	11.572	7.45627	8.22829	15.969	13.5581	10.5432	15.36	11.1827	10.4487	7.80603	9.04998	14.1723	11.9803	7.47606	9.72665
AT1G03940	3AT1	Coumaroyl-CoA:anthocyanidin 3-O-glucoside-6''-O-coumaroyltransferase 1 [Source:UniProtKB/Swiss-Prot%3BAcc:Q9ZWB4]	0.740593	12.8391	9.50851	11.5527	9.82533	12.4766	13.2014	8.87683	9.99248	9.65623	10.6576	9.57621	9.2422	13.3312	13.008	13.2651	13.1963	12.7485	12.5724	11.845	11.6417	11.1714	12.6644	11.8518	12.9134
AT1G03950	VPS2.3	Vacuolar protein sorting-associated protein 2 homolog 3 [Source:UniProtKB/Swiss-Prot%3BAcc:Q941D5]	0.99509	23.8979	23.7805	24.6798	26.2009	24.4054	21.3905	23.9898	24.2064	23.1454	27.4436	24.2637	26.8956	20.3821	22.4521	21.3373	24.5079	24.8628	22.323	24.7058	23.8258	25.5078	24.1255	24.1014	24.9894
AT1G03960	B''EPSILON	Probable serine/threonine protein phosphatase 2A regulatory subunit B''epsilon [Source:UniProtKB/Swiss-Prot%3BAcc:Q84JI6]	0.863894	15.7928	13.6433	13.4775	10.4277	13.6946	14.3375	12.5328	12.9559	15.4413	10.018	10.9105	10.3548	14.8045	14.1188	14.0893	15.809	15.5063	16.0633	13.0949	14.3024	13.0352	13.3246	14.9254	12.8339
AT1G03970	GBF4	At1g03970 [Source:UniProtKB/TrEMBL%3BAcc:Q2HIT6]	0.770492	40.4829	31.1917	35.2951	33.1741	33.2455	42.3676	29.5284	30.2685	33.7782	34.2367	32.0678	33.2177	45.6641	39.694	41.7445	40.2372	41.0752	40.1362	32.5557	37.6222	35.7075	32.2603	31.9493	35.5269
AT1G03980	ATPCS2	phytochelatin synthase 2 [Source:TAIR%3BAcc:AT1G03980]	1.12496	2.34392	2.63681	2.97318	3.15965	3.28525	2.25464	2.85117	2.05212	3.00716	3.56194	3.4927	2.4243	2.99109	1.60599	2.16684	2.58645	1.96994	2.47535	2.57046	3.61868	2.7304	3.04842	3.50738	3.29996
AT1G03982	RIC8	CRIB domain-containing protein RIC8 [Source:UniProtKB/Swiss-Prot%3BAcc:Q9ZWB8]	#DIV/0!	0	0	0	0.0168247	0.0179943	0.0181632	0	0	0	0	0	0.0504741	0	0.0544896	0	0	0	0	0	0	0	0	0	0.0539829
AT1G03987			0.719197	0.412762	0.296857	0.15422	0	0.162429	0.306293	0.229707	0.446392	0.214472	0	0	0	0.245526	0	0.673353	1.00022	0.238065	0	0	0.238534	0.224127	0.22866	0.258628	0
AT1G03990	FAO1	Long-chain-alcohol oxidase FAO1 [Source:UniProtKB/Swiss-Prot%3BAcc:Q9ZWB9]	0.935604	4.55356	4.26033	3.82091	3.68841	4.46635	4.61597	3.89556	4.36943	4.51598	3.59808	4.05681	3.41034	4.75069	4.06454	5.03266	4.21218	4.93148	4.51701	3.58703	4.53395	3.34177	4.39833	4.88644	4.11429
AT1G03993			#DIV/0!	0	0	0	0	0	0	0	0	0	0	0	0	0	0	0	0	0	0	0	0	0	0	0	0
AT1G03997			#DIV/0!	0	0.215866	0.0717949	0.126279	0	0.165787	0.441493	0	0.206106	0.198559	0.180277	0	0	0.497362	0	0	0	0	0	0	0.215385	0	0	0
AT1G04000		F21M11.6 protein [Source:UniProtKB/TrEMBL%3BAcc:Q9ZWC0]	0.813948	21.9557	17.8708	16.5525	13.8059	17.8109	17.5603	17.9474	17.4387	18.2262	13.3571	14.617	13.4436	18.2899	16.9504	17.4407	22.3742	19.4159	24.077	15.3966	17.5649	16.6959	16.5441	20.041	16.8477
AT1G04003			0	0.173222	0	0	0.448668	0.112321	0	0	0	0	1.346	0	0	0	0	0	0	0	0.519666	0	0	0	0	0.336962	0
AT1G04007			0.977705	7.04704	6.88993	8.10424	4.97326	6.81292	8.26755	7.27604	4.71321	8.68055	4.48435	4.95177	5.48365	8.3532	9.86651	6.58293	6.60048	6.70293	7.83773	8.94503	6.29637	9.07133	6.70638	5.46141	8.27096
AT1G04010	PSAT	PSAT1 [Source:UniProtKB/TrEMBL%3BAcc:A0A178W9Q7]	1.08508	14.5135	15.7482	14.146	12.8639	14.7193	15.2285	16.4484	14.4091	16.3872	13.1278	13.0497	12.4142	15.9008	14.8821	14.9028	14.6871	14.1044	14.7489	14.0973	13.986	14.3547	16.5136	13.8697	13.7747
AT1G04013			#DIV/0!	0	0.650389	0.516951	0.136662	0.344071	0.268297	0	1.95117	0	0	0.409985	0	0.80489	0	0	0	0	0	0.555457	0.260656	0.73474	0.7496	0.282613	0
AT1G04017			#DIV/0!	0	0	0	0	0	0	0	0	0	0	0	0	0	0	0	0	0	0	0	0	0	0	0	0
AT1G04020	ATBARD1	ROW1 [Source:UniProtKB/TrEMBL%3BAcc:A0A384KH31]	0.830078	10.7568	8.92902	9.22976	8.58522	9.46832	7.73132	9.32621	9.01276	8.44809	8.66163	9.10257	7.99145	7.78028	7.65914	7.75455	10.7576	11.6825	9.8304	8.58512	9.26467	9.83949	9.93786	8.65074	9.81635
AT1G04023			#DIV/0!	0	0	0	0.0515078	0	0	0	0	0	0	0.154523	0	0	0	0	0	0	0	0	0	0	0	0	0
AT1G04027			0.499955	1.67459	0.837217	1.39362	0	0.343313	0	2.4122	0.0994552	0	0	0	0	0	0	0	2.7828	2.24096	0	1.49209	1.36051	1.32827	1.02994	0	0
AT1G04030		unknown protein%3B BEST Arabidopsis thaliana protein match is: unknown protein (TAIR:AT5G44040.1)%3B Ha. [Source:TAIR%3BAcc:AT1G04030]	0.802787	24.0039	19.27	19.121	19.3993	23.0814	20.5467	20.3686	18.5809	18.8605	19.2299	19.329	19.6391	21.6634	19.6465	20.3303	25.3248	24.1803	22.5067	17.3961	20.4871	19.4797	20.9796	23.6154	24.6492
AT1G04033			0.879488	0.496095	0.43631	0.424463	0.295116	0.928423	1.04232	0.171963	0.334178	0.802789	0.464036	0.421311	0	1.65425	0.96862	0.504085	0	0.891101	0.597185	0.380534	0.892856	0	0.855897	1.16168	0.767691
AT1G04037			1.93428	1.34881	2.60898	2.26509	2.20965	0.568163	3.06382	2.27746	2.95054	2.59895	3.41425	2.68657	0.528132	4.05717	1.42537	3.70892	2.20374	0.524518	1.31818	2.23989	1.83943	2.71595	0	1.13964	0.564846
AT1G04040		At1g04040/F21M11_2 [Source:UniProtKB/TrEMBL%3BAcc:Q9ZWC4]	1.09508	321.447	352.011	315.173	266.42	359.09	307.865	353.73	350.406	351.898	253.238	270.104	275.916	318.864	298.579	306.153	306.85	341.403	316.087	321.107	315.335	309.077	321.851	386.034	369.384
AT1G04043			#DIV/0!	0	0	0	0	0	0	0	0	0	0	0	0	0	0	0	0	0	0	0	0	0	0	0	0
AT1G04047			0.988246	2.39527	2.36711	1.80187	1.20914	1.06681	2.3543	1.79835	3.49476	1.80824	0.746583	1.58163	1.2992	4.28798	1.5584	1.21653	2.7106	3.1541	1.32111	2.60201	1.72381	1.0798	1.65245	0.467254	1.08074
AT1G04050	SUVR1	Probable inactive histone-lysine N-methyltransferase SUVR1 [Source:UniProtKB/Swiss-Prot%3BAcc:Q946J2]	0.886758	5.95355	5.27936	6.03508	4.39847	5.63197	5.92737	5.31887	5.08305	5.43616	4.37082	4.57615	4.24845	5.87234	5.94264	5.96713	6.12362	6.39712	5.33991	5.73973	6.36426	6.00124	5.33822	5.91461	5.6431
AT1G04053			1.21772	3.13968	3.82323	4.21827	3.39737	3.9336	3.81461	2.91799	4.51546	4.03624	3.01355	3.79521	3.38334	3.81205	4.99176	2.64003	3.76472	2.46414	3.19017	4.3048	3.81572	4.5343	5.2715	1.82521	4.70411
AT1G04057			0	0.0968553	0	0	0	0	0	0	0	0	0	0	0	0	0	0	0	0	0.290566	0	0	0	0	0	0
AT1G04063			#DIV/0!	0	0	0	0	0	0	0	0	0	0	0	0	0	0	0	0	0	0	0	0	0	0	0	0
AT1G04067			0.459312	0.0878922	0.04037	0	0	0	0.0394463	0.12111	0	0	0	0	0	0	0	0.118339	0.263677	0	0	0	0	0	0	0	0
AT1G04070	TOM9-1	Mitochondrial import receptor subunit TOM9-1 [Source:UniProtKB/Swiss-Prot%3BAcc:O64497]	1.09861	21.5123	23.6335	24.0446	20.8332	20.0925	20.2591	22.4969	25.4586	22.9451	24.2992	17.9299	20.2706	19.7971	20.7636	20.2166	21.0474	20.5064	22.983	26.691	22.6109	22.832	21.585	19.8362	18.8563
AT1G04073			0.817188	1.14382	0.934716	1.15245	0.413205	1.53593	0.862511	0.268321	0.782149	1.75368	0.241352	0.43826	0.560002	1.7208	0.604553	0.262182	0.87627	1.39042	1.16477	2.67194	0	0.785412	1.60259	1.20842	1.79679
AT1G04077			#DIV/0!	0	0	0	0	0	0	0	0	0	0	0	0	0	0	0	0	0	0	0	0	0	0	0	0
AT1G04080	PRP39	Tetratricopeptide repeat (TPR)-like superfamily protein [Source:UniProtKB/TrEMBL%3BAcc:F4I448]	1.03496	81.38	84.2246	86.3795	76.1975	84.253	88.9237	83.6959	83.6365	85.3414	74.1213	79.3861	75.0851	90.9864	84.6338	91.1508	82.4234	83.6401	78.0763	82.3711	85.2173	91.5501	83.45	83.5391	85.7698
AT1G04083			0.583327	1.6201	0.945046	1.63961	0.7414	1.29285	0.591983	0.908767	0.441505	1.48487	1.4305	0.556622	0.237081	0	0	1.77595	2.22585	1.64821	0.986227	1.50825	1.41553	1.99506	1.5831	1.53478	0.760687
AT1G04087			#DIV/0!	0	0	0	0	0	0	0	0	0	0	0	0	0	0	0	0	0	0	0	0	0	0	0	0
AT1G04090		At1g04090 [Source:UniProtKB/TrEMBL%3BAcc:Q501D1]	1.32082	1.03514	1.36723	0.859454	0.686486	0.764252	0.79418	1.38794	1.00428	1.70947	0.74375	0.699387	0.616321	0.946929	0.598817	0.836794	0.83581	1.34663	0.922974	0.686153	0.797301	1.09491	0.970071	0.498729	0.823957
AT1G04093			0	0.0885412	0	0.0432682	0.112437	0	0.0914764	0	0	0	0.337312	0	0	0.13361	0.140819	0	0.136074	0.12955	0	0	0.129805	0	0	0	0
AT1G04097			3.30546	0.226605	0.749033	0.398719	0.365555	0.859453	0.576785	0.587269	0.380416	1.27941	0.528243	0.159868	0.408555	0.627713	1.10264	0	0	0	0.679814	0.216593	0.406558	0.573005	0.389729	0.440805	1.74783
AT1G04100	IAA10	Auxin-responsive protein IAA10 [Source:UniProtKB/Swiss-Prot%3BAcc:Q38828]	1.07235	8.38944	8.99645	9.8865	7.0455	7.39177	8.35994	10.5979	7.69993	8.69154	6.95627	7.05653	7.1237	9.08258	7.36775	8.62949	8.00291	9.74662	7.41879	8.97933	10.0137	10.6665	6.60537	7.52479	8.04516
AT1G04103			0.716057	1.57971	1.13116	0.427851	0.838423	1.00901	0.885359	0.506102	1.33477	1.55262	0.455233	1.00377	1.05626	1.00463	0.733046	0.918399	1.02316	2.3978	1.31818	0.559973	0.300315	0.423265	1.00759	0.244209	1.77523
AT1G04105		Uncharacterized protein (Fragment) [Source:UniProtKB/TrEMBL%3BAcc:A0A1P8ASG6]	#DIV/0!	0	0	0.158353	0.0466614	0	0	0	0	0	0.139984	0	0	0	0	0	0	0	0	0	0.323214	0.151846	0	0	0
AT1G04110	SBT1.2	SDD1 [Source:UniProtKB/TrEMBL%3BAcc:A0A178WPN6]	0.127429	0.125348	0.015973	0.0337934	0.0290365	0.055559	0.0362701	0.0247813	0	0.0231377	0.0668715	0.0202381	0	0.0529758	0.0558345	0	0.242788	0.025683	0.107574	0	0.0772007	0.0241793	0	0.0837039	0.082973
AT1G04117			1.14072	1.82237	2.07882	1.87757	1.53118	1.64165	2.14822	1.6169	2.31733	2.30223	1.5271	1.71661	1.34982	1.90107	2.09474	2.44885	1.67212	1.75952	2.03547	2.19153	1.46915	1.97203	1.52905	1.41086	1.98503
AT1G04120	ABCC5	MRP5 [Source:UniProtKB/TrEMBL%3BAcc:A0A178WGC2]	0.963701	66.7027	64.2814	65.918	56.0187	63.3702	60.0927	67.7785	60.5077	64.558	56.6427	58.9516	52.4616	60.6527	62.0749	57.5507	68.8887	69.1174	62.1019	68.0538	66.3948	63.3054	63.6576	63.9891	62.464
AT1G04123			1.78518	0.0745488	0.133083	0.0711141	0.275989	0.29055	0.231446	0	0.399249	0	0.184798	0	0.64317	0	0.694338	0	0.223647	0	0	0	0.213342	0	0.409023	0.462628	0
AT1G04127			1.15523	0.282354	0.326183	0.927219	0.394138	0.35554	0.0974001	0	0.252026	0.726524	0.699921	0.211826	0.270667	0	0.2922	0	0.847061	0	0	1.43493	1.34672	0	0.774587	0.292034	0
AT1G04130	TPR2	Tetratricopeptide repeat (TPR)-like superfamily protein [Source:UniProtKB/TrEMBL%3BAcc:F4I456]	0.919509	17.7071	16.2819	15.1657	14.3202	17.4505	20.4063	16.1169	15.4115	17.3171	14.7655	14.6247	13.5705	20.5082	19.2132	21.4975	17.4518	18.3826	17.2871	12.3129	14.921	18.2632	15.1098	19.6823	17.5594
AT1G04133			#DIV/0!	0	0	0	0	0	0	0	0	0	0	0	0	0	0	0	0	0	0	0	0	0	0	0	0
AT1G04137			#DIV/0!	0	0.0402135	0	0.0361716	0.0448812	0	0.120641	0	0	0.108515	0	0	0	0	0	0	0	0	0	0	0	0	0	0.134644
AT1G04140		Transducin family protein / WD-40 repeat family protein [Source:UniProtKB/TrEMBL%3BAcc:F4I458]	1.01219	89.1377	90.2245	91.9337	80.5979	92.7224	91.7437	89.4013	92.9958	88.2765	80.1634	85.3244	76.3058	90.7	94.8274	89.7036	92.155	90.4963	84.7618	93.9107	90.3626	91.5278	93.6181	93.2404	91.3088
AT1G04143			#DIV/0!	0	0	0	0	0	0	0	0	0	0	0	0	0	0	0	0	0	0	0	0	0	0	0	0
AT1G04147			0.95516	3.79812	3.62781	4.18466	2.72309	4.56946	3.50887	3.5957	3.93051	3.35722	3.23429	1.65178	3.28319	3.60312	2.5317	4.39179	3.1803	3.72654	4.48751	4.7244	2.56704	5.26254	5.14527	4.04841	4.51469
AT1G04150		C2 calcium/lipid-binding plant phosphoribosyltransferase family protein [Source:UniProtKB/TrEMBL%3BAcc:O64492]	0.651663	0.502932	0.327742	0.208902	0.164569	0.50919	0.267573	0.27407	0.248549	0.460608	0.230089	0.149217	0.1144	0.234356	0.247002	0.32136	0.397798	0.492342	0.618657	0.121297	0.398444	0.106965	0.254634	0.987446	0.28549
AT1G04153			1.03662	0.21145	0.219195	0.41731	0.313459	0.197254	0.289451	0.135622	0.395334	0.126627	0.121991	0.110759	0.707627	0.144962	0.458354	0.265038	0	0.281114	0.353237	0.300116	0.422502	0.529312	0.135004	0.305395	0.151364
AT1G04157			#DIV/0!	0	0.262991	0.0903847	0.427962	0.206774	0	0	0.270027	0.518946	0.249972	0.453912	0.580002	0	0	0	0	0	0	0	0	0.271154	0	0	0.620322
AT1G04160	XI-B	Myosin-8 [Source:UniProtKB/Swiss-Prot%3BAcc:F4I460]	1.16598	8.80658	10.2683	9.50494	7.50147	8.1785	6.47669	10.4959	9.78763	10.5215	7.83304	8.02916	6.64222	6.64859	6.58556	6.19592	8.6514	9.85135	7.91699	9.64862	10.3223	8.54393	8.11558	7.86009	8.55982
AT1G04163			#DIV/0!	0	0	0	0	0	0	0	0	0	0	0	0	0	0	0	0	0	0	0	0	0	0	0	0
AT1G04167			#DIV/0!	0	0.0901115	0	0	0	0	0	0	0.270334	0	0	0	0	0	0	0	0	0	0	0	0	0	0	0
AT1G04170	EIF2 GAMMA	Eukaryotic translation initiation factor 2 gamma subunit [Source:UniProtKB/TrEMBL%3BAcc:O64490]	1.03896	102.306	106.292	107.471	107.584	107.607	100.441	102.843	109.208	106.824	108.478	113.761	100.511	101.118	98.6946	101.509	100.421	102.96	103.536	110.739	103.652	108.023	104.584	113.216	105.021
AT1G04173			1.41252	0.356734	0.503894	0.340974	0.352581	0.33155	0.429767	0.924513	0.299436	0.287732	0.554393	0.503348	0	0.988182	0	0.30112	0	0	1.0702	1.02292	0	0	0.306767	0	0.687882
AT1G04177			#DIV/0!	0	0	0	0	0	0	0	0	0	0	0	0	0	0	0	0	0	0	0	0	0	0	0	0
AT1G04180	YUC9	Flavin-containing monooxygenase [Source:UniProtKB/TrEMBL%3BAcc:A0A178WB22]	0.66846	23.8599	15.9494	19.5986	8.3866	17.8739	22.6745	14.7784	16.3426	16.7273	8.80533	7.71679	8.63769	22.9872	21.8432	23.193	23.7815	23.5813	24.217	19.7806	19.5066	19.5086	16.6299	18.9795	18.0123
AT1G04183			3.47669	0.0286816	0.0997172	0.105524	0.0492783	0.0232928	0.183594	0.124129	0.0301526	0.14487	0	0.0506861	0.0971488	0.0331693	0.244714	0.272899	0	0.0321614	0.0538836	0.0343354	0.161123	0.121114	0	0.0698784	0
AT1G04187			0.613374	20.6405	12.6604	13.7514	13.5401	17.5329	18.2213	16.6001	11.694	9.68699	7.83912	17.6239	15.1574	15.969	19.6359	19.0589	26.2024	18.0644	17.6548	10.5611	12.0666	18.6265	18.177	16.8211	17.6006
AT1G04190	TPR3	TPR3 [Source:UniProtKB/TrEMBL%3BAcc:A0A178WLS7]	0.990266	53.7696	53.2462	56.6769	51.8452	54.6122	52.5294	52.8026	52.9361	53.9998	55.4775	49.2878	50.7703	55.4008	53.2675	48.9198	60.1233	50.7432	50.4422	52.6101	56.9406	60.48	55.7703	51.7956	56.2707
AT1G04193			0.681005	2.5523	1.73812	3.04928	2.56124	2.41439	3.93715	1.24501	2.41945	1.54992	4.10621	2.71137	0.866136	3.54867	4.20769	4.05508	0.903532	3.87094	2.88241	4.1326	2.58571	2.42954	1.65245	3.73803	1.85269
AT1G04197			0.816199	10.2113	8.33443	10.6564	5.83767	10.6125	11.2366	11.2051	6.04862	7.74959	10.4522	5.76166	1.2992	11.9768	8.41537	13.3178	8.58355	13.7633	8.28694	11.0203	11.6357	9.31324	12.8065	4.67254	14.3584
AT1G04200		Dyggve-melchior-clausen syndrome protein [Source:UniProtKB/TrEMBL%3BAcc:Q8RWV1]	1.01769	33.712	34.3085	33.758	34.2749	31.7121	32.0184	34.0085	34.8534	34.0634	31.8564	36.4507	34.5175	31.4731	31.995	32.5871	36.6504	31.1755	33.3102	33.6345	32.84	34.7995	32.249	31.7978	31.0894
AT1G04203			#DIV/0!	0	0	0	0	0	0.108191	0	0	0	0	0	0	0.324574	0	0	0	0	0	0	0	0	0	0	0
AT1G04207			#DIV/0!	0	0	0	0	0	0	0	0	0	0	0	0	0	0	0	0	0	0	0	0	0	0	0	0
AT1G04210		At1g04210 [Source:UniProtKB/TrEMBL%3BAcc:O64486]	0.955721	33.351	31.8742	32.3484	29.1955	31.8166	33.0475	31.0398	31.2625	33.3203	30.7441	28.8147	28.0278	32.679	34.8277	31.6357	34.6016	34.8594	30.5919	32.8476	31.9098	32.2877	33.2657	31.0978	31.0864
AT1G04213			#DIV/0!	0	0	0	0	0	0	0	0	0	0	0	0	0	0	0	0	0	0	0	0	0	0	0	0
AT1G04217			1.08899	20.2474	22.0492	26.9685	14.3216	20.3871	27.2643	26.1452	22.1783	17.8241	15.3049	14.2347	13.4251	23.9535	29.4538	28.3856	17.6189	21.5052	21.6181	25.2548	29.7357	25.9151	23.9606	16.8211	20.3796
AT1G04220	KCS2	3-ketoacyl-CoA synthase 2 [Source:UniProtKB/Swiss-Prot%3BAcc:Q5XEP9]	0.726268	32.3415	23.4886	19.6861	23.8226	25.7647	23.9258	21.5834	22.1269	26.7554	22.924	23.2531	25.2906	24.471	23.8339	23.4726	30.3648	33.2057	33.4541	18.7202	19.2789	21.0592	24.6715	25.9141	26.7085
AT1G04223			0.409592	5.95773	2.44024	3.29569	1.90391	3.12564	4.05709	1.24501	3.02431	3.0514	1.86646	2.87086	0.974403	4.43584	3.52439	4.21105	7.47467	4.99399	5.40452	3.21425	3.18425	3.48857	2.58196	3.73803	3.05695
AT1G04227			#DIV/0!	0	0	0	0	0	0	0	0	0	0	0	0	0	0	0	0	0	0	0	0	0	0	0	0
AT1G04230		At1g04230 [Source:UniProtKB/TrEMBL%3BAcc:Q94K10]	1.00741	13.114	13.2112	13.8955	12.2796	12.8694	15.478	12.4126	12.3038	14.9173	12.543	12.2563	12.0393	15.6068	15.674	15.1531	14.4651	12.119	12.758	13.976	14.3182	13.3924	11.8269	13.905	12.8763
AT1G04233			#DIV/0!	0	0	0	0	0	0	0	0	0	0	0	0	0	0	0	0	0	0	0	0	0	0	0	0
AT1G04237			2.69593	0.842838	2.27223	2.08978	1.33904	2.48872	1.53709	1.25759	2.03657	3.52254	1.69678	1.8829	0.437442	1.79226	1.18061	1.63842	0.456329	0.434449	1.63773	2.08717	1.52357	2.65859	2.29507	2.83184	2.33926
AT1G04240	SHY2	AUX/IAA transcriptional regulator family protein [Source:TAIR%3BAcc:AT1G04240]	0.866257	39.0741	33.8482	28.6088	23.1251	32.6019	32.8025	32.385	35.3941	33.7656	24.5976	22.3757	22.402	36.13	30.2745	32.003	42.3959	37.9152	36.9112	26.5402	31.0678	28.2183	32.4464	31.6756	33.6836
AT1G04243			#DIV/0!	0	0.0940484	0	0	0	0	0	0	0.282145	0	0	0	0	0	0	0	0	0	0	0	0	0	0	0
AT1G04247			0.641919	11.9582	7.67618	5.80771	6.83652	9.79062	8.33406	7.84557	7.80721	7.37575	6.66766	6.98169	6.8602	8.99313	7.8936	8.11546	10.3959	12.7013	12.7773	5.11861	6.18053	6.124	9.04863	10.6914	9.63184
AT1G04250	IAA17	Auxin-responsive protein IAA17 [Source:UniProtKB/Swiss-Prot%3BAcc:P93830]	1.08621	153.627	166.871	162.46	186.002	141.997	145.621	170.857	174.174	155.582	177.626	183.668	196.713	138.806	149.236	148.82	146.17	152.782	161.93	167.1	163.528	156.753	140.323	143.275	142.394
AT1G04253			0	0.0312122	0	0	0	0	0	0	0	0	0	0	0	0	0	0	0	0.0936367	0	0	0	0	0	0	0
AT1G04257			#DIV/0!	0	0	0	0.0675142	0	0	0	0	0	0	0.202543	0	0	0	0	0	0	0	0	0	0	0	0	0
AT1G04260	PRA1D	PRA1 family protein D [Source:UniProtKB/Swiss-Prot%3BAcc:P93829]	1.11766	20.3382	22.7312	23.8714	22.5728	22.759	24.2795	23.5255	22.3413	22.3268	21.9447	23.2448	22.529	23.2312	25.2483	24.3589	21.552	19.1641	20.2985	23.673	24.2787	23.6625	20.8645	22.2908	25.1216
AT1G04263			#DIV/0!	0	0	0	0	0	0	0	0	0	0	0	0	0	0	0	0	0	0	0	0	0	0	0	0
AT1G04267			#DIV/0!	0	0.740543	2.15181	0.355974	0.808039	0	0	2.22163	0	0	1.06792	0	0	0	0	0	0	0	6.33319	0	0.122241	2.42412	0	0
AT1G04270	RPS15A	40S ribosomal protein S15-1 [Source:UniProtKB/Swiss-Prot%3BAcc:Q08112]	1.08602	431.629	468.759	486.109	402.132	455.903	465.789	469.622	464.342	472.312	391.347	375.948	439.1	443.825	477.39	476.153	415.954	443.396	435.538	488.807	474.094	495.425	451.165	464.61	451.934
AT1G04273			1.16345	9.54795	11.1086	8.76246	7.87998	9.30725	12.0069	9.96008	12.9037	10.4619	7.46583	8.81195	7.36216	12.4203	14.9607	8.63972	5.87296	13.7633	9.00754	6.7094	9.04998	10.528	7.43604	12.1486	8.33713
AT1G04277			5.78201	0.428754	2.47906	3.51985	0.274979	0.496322	0.217027	0.800364	0.326433	6.31038	0.808798	0.0161391	0	0	0.322812	0.328269	0.129076	1.15719	0	2.02257	4.22743	4.30954	0	0.0222502	1.46672
AT1G04280		p-loop containing nucleoside triphosphate hydrolases superfamily protein [Source:UniProtKB/TrEMBL%3BAcc:Q0WUY1]	1.15881	60.3456	69.9289	71.7869	58.8783	63.3507	62.6001	71.4307	70.8971	67.459	58.0878	60.3231	58.224	66.0851	60.8889	60.8263	59.1251	61.5271	60.3846	74.2335	72.335	68.7922	63.6788	64.1903	62.183
AT1G04283			#DIV/0!	0	0.0797283	0	0	0	0	0	0	0.239185	0	0	0	0	0	0	0	0	0	0	0	0	0	0	0
AT1G04287			#DIV/0!	0	0	0	0	0.0739326	0	0	0	0	0	0	0	0	0	0	0	0	0	0	0	0	0	0.221798	0
AT1G04290		F19P19.27 protein [Source:UniProtKB/TrEMBL%3BAcc:P93828]	0.994139	16.3908	16.2947	17.442	18.1692	16.3838	13.6812	15.4754	16.7326	16.6761	20.3566	17.1519	16.9989	14.7999	13.5668	12.6769	19.4428	13.5664	16.1631	17.2514	19.6345	15.4401	17.7214	15.2622	16.1678
AT1G04293			#DIV/0!	0	0	0	0	0	0	0	0	0	0	0	0	0	0	0	0	0	0	0	0	0	0	0	0
AT1G04295		other RNA [Source:TAIR%3BAcc:AT1G04295]	0.9891	0.373498	0.369427	0.652418	0.524222	0.536331	0.551212	0.452731	0.549874	0.105676	1.01807	0.554598	0	0.241955	0.637528	0.774152	0.492836	0.234602	0.393056	0.375691	0.587661	0.993903	0.338002	0.89203	0.37896
AT1G04297			0.477366	0.520417	0.248429	0.418702	1.10761	0.805151	0.536456	0.190369	0.554919	0	0.770556	0.466405	2.08588	0.915655	0.321688	0.372026	0.310848	1.08513	0.165276	0.210632	0.395368	0.650106	0.284252	0.750178	1.38102
AT1G04300	TRAF1B	TNF receptor-associated factor homolog 1b [Source:UniProtKB/Swiss-Prot%3BAcc:A8MQL1]	1.05431	59.2114	62.4275	67.6663	53.8322	64.2519	67.435	61.7254	64.6832	60.8738	54.0282	54.8637	52.6045	68.7827	67.1512	66.371	59.965	60.1093	57.56	65.9905	69.7086	67.2999	62.4054	64.9578	65.3926
AT1G04303			0.690974	2.22684	1.53869	2.44705	1.67526	2.56784	2.0893	1.83862	2.04173	0.73572	3.07139	0.858028	1.09637	1.96524	1.4795	2.82316	2.0015	3.53884	1.14019	2.03433	3.0003	2.30653	1.83025	1.18292	4.69037
AT1G04307			0	0.0403022	0	0.154087	0	0.0462095	0	0	0	0	0	0	0	0	0	0	0	0	0.120907	0.46226	0	0	0.138629	0	0
AT1G04310	ERS2	Ethylene response sensor 2 [Source:UniProtKB/Swiss-Prot%3BAcc:P93825]	1.04649	10.8293	11.3327	11.3459	10.6003	9.3915	11.101	11.8976	11.4898	10.6108	11.3775	10.132	10.2915	10.8522	11.82	10.631	10.8677	11.6274	9.99279	11.1264	11.3735	11.5377	9.38309	8.81216	9.97924
AT1G04313			#DIV/0!	0	0	0	0	0	0	0	0	0	0	0	0	0	0	0	0	0	0	0	0	0	0	0	0
AT1G04320		pre-tRNA [Source:TAIR%3BAcc:AT1G04320]	#DIV/0!	0	0	0	0	0	0	0	0	0	0	0	0	0	0	0	0	0	0	0	0	0	0	0	0
AT1G04323			#DIV/0!	0	0.261557	0	0	0	0	0.784671	0	0	0	0	0	0	0	0	0	0	0	0	0	0	0	0	0
AT1G04327			#DIV/0!	0	0	0	0	0	0	0	0	0	0	0	0	0	0	0	0	0	0	0	0	0	0	0	0
AT1G04330		At1g04330 [Source:UniProtKB/TrEMBL%3BAcc:O22691]	0.977453	10.2123	9.98206	3.85328	12.6134	6.69079	8.84994	7.72517	8.46632	13.7547	14.463	9.31667	14.0606	8.44922	9.41113	8.68947	10.8541	10.8923	8.89056	3.27984	5.0371	3.24289	6.88522	6.16937	7.01778
AT1G04333			#DIV/0!	0	0	0	0	0	0	0	0	0	0	0	0	0	0	0	0	0	0	0	0	0	0	0	0
AT1G04337			#DIV/0!	0	0	0	0	0	0	0	0	0	0	0	0	0	0	0	0	0	0	0	0	0	0	0	0
AT1G04340		At1g04340/F19P19_23 [Source:UniProtKB/TrEMBL%3BAcc:O22690]	1.07609	38.6495	41.5902	40.9256	33.0635	39.2841	36.4867	43.4376	38.5388	42.7943	32.2813	32.147	34.7621	32.084	39.1475	38.2286	37.6979	38.2499	40.0008	37.7198	43.5514	41.5056	37.0967	43.5099	37.2456
AT1G04343			#DIV/0!	0	0	0	0	0	0	0	0	0	0	0	0	0	0	0	0	0	0	0	0	0	0	0	0
AT1G04347			0.853333	3.4999	2.98658	2.37233	2.09371	1.74578	2.59285	3.4921	2.06538	3.40226	3.27768	1.73594	1.26752	2.75888	2.05253	2.96713	3.63617	3.30446	3.55908	1.51193	2.04965	3.55542	0.302278	2.39325	2.54181
AT1G04350		1-aminocyclopropane-1-carboxylate oxidase homolog 6 [Source:UniProtKB/Swiss-Prot%3BAcc:P93824]	1.11845	2.17209	2.42937	2.85265	2.75358	2.65537	2.06575	2.83643	2.16964	2.28205	2.49705	3.05571	2.70799	1.64489	2.31154	2.24081	2.1351	1.81382	2.56735	2.30368	3.13343	3.12083	2.28284	2.92175	2.76153
AT1G04353			1.05628	2.40658	2.54201	3.14915	2.72651	2.9538	2.95165	3.1168	2.15726	2.35198	2.53469	2.61513	3.02969	3.51399	2.83783	2.50314	2.27742	1.90273	3.03958	3.0234	3.59126	2.8328	2.59258	3.0285	3.24031
AT1G04357			0.51615	1.84237	0.95094	0.96663	1.64736	1.38888	0.839041	0.980323	1.07161	0.800893	1.32269	1.70128	1.91812	0.785877	0.414142	1.3171	1.60075	1.90499	2.02138	0.813505	0.890747	1.19564	0.731893	1.79359	1.64117
AT1G04360	ATL1	RING-H2 finger protein ATL1 [Source:UniProtKB/Swiss-Prot%3BAcc:P93823]	0.787869	30.17	23.77	20.6461	22.6967	25.6251	29.551	23.745	23.7303	23.8346	25.1747	21.6339	21.2813	29.9533	28.8786	29.8209	30.1177	28.0455	32.3467	19.803	20.2888	21.8464	23.9918	27.417	25.4666
AT1G04363			#DIV/0!	0	0	0	0	0	0	0	0	0	0	0	0	0	0	0	0	0	0	0	0	0	0	0	0
AT1G04367			#DIV/0!	0	0.0300926	0	0.0899296	0.139479	0.0982547	0	0.0902778	0	0	0.0758779	0.193911	0.0993098	0.104669	0.0907855	0	0	0	0	0	0	0	0.418436	0
AT1G04370	ERF14	Uncharacterized protein At1g04370 (Fragment) [Source:UniProtKB/TrEMBL%3BAcc:C0SUS6]	0.48236	0.336205	0.162172	0.203893	1.85147	0.210342	0.18335	0.0846946	0.164588	0.237232	1.98073	1.45252	2.12115	0.181055	0.286237	0.0827568	0.553183	0.0877764	0.367655	0.281129	0	0.33055	0.252926	0	0.378101
AT1G04373			#DIV/0!	0	0	0	0	0	0	0	0	0	0	0	0	0	0	0	0	0	0	0	0	0	0	0	0
AT1G04377			#DIV/0!	0	0	0	0	0	0.0697459	0	0	0	0	0	0	0.209238	0	0	0	0	0	0	0	0	0	0	0
AT1G04380		1-aminocyclopropane-1-carboxylate oxidase homolog 7 [Source:UniProtKB/Swiss-Prot%3BAcc:P93821]	0.686633	0.533846	0.366556	0.610431	0.311406	0.176336	0.359885	0.32656	0.277641	0.495466	0.330455	0.433375	0.170387	0.392681	0.367885	0.319089	0.399924	0.634581	0.567032	0.722641	0.551053	0.557599	0.162536	0.229797	0.136674
AT1G04383			#DIV/0!	0	0	0	0	0	0	0	0	0	0	0	0	0	0	0	0	0	0	0	0	0	0	0	0
AT1G04387			0	0.120101	0	0	0	0	0	0	0	0	0	0	0	0	0	0	0	0	0.360302	0	0	0	0	0	0
AT1G04390		BTB/POZ domain-containing protein At1g04390 [Source:UniProtKB/Swiss-Prot%3BAcc:P93820]	0.884483	7.8573	6.94965	8.41916	6.11925	7.48981	8.53267	7.09274	7.06663	6.68957	5.71596	5.95415	6.68763	8.60101	8.92318	8.07382	8.09338	7.83591	7.6426	9.16232	8.82342	7.27176	7.50843	8.39111	6.56989
AT1G04393			#DIV/0!	0	0	0	0	0	0	0	0	0	0	0	0	0	0	0	0	0	0	0	0	0	0	0	0
AT1G04397			0.462774	1.06771	0.494109	0.202882	0.0906047	0.30081	0.328808	0.906561	0.293622	0.282145	0.271814	0	0	0.645996	0.340428	0	1.31582	0.313183	1.57413	0	0.3138	0.294847	0.902431	0	0
AT1G04400	CRY2	Cryptochrome-2 [Source:UniProtKB/Swiss-Prot%3BAcc:Q96524]	1.01828	83.7543	85.2851	94.0301	84.8401	84.5497	93.2946	85.4773	84.9676	85.4103	85.909	88.7563	79.8551	92.1906	94.7363	92.957	84.0938	84.6768	82.4922	94.7055	94.6763	92.7085	84.9013	87.0559	81.6919
AT1G04403			#DIV/0!	0	0	0	0	0	0	0	0	0	0	0	0	0	0	0	0	0	0	0	0	0	0	0	0
AT1G04407			#DIV/0!	0	0.0742298	0	0	0	0	0	0	0.222689	0	0	0	0	0	0	0	0	0	0	0	0	0	0	0
AT1G04410	MDH1	Malate dehydrogenase [Source:UniProtKB/TrEMBL%3BAcc:A0A178W4H0]	1.058	849.603	898.883	900.485	1031.7	924.064	850.052	956.86	901.907	837.882	948.825	1083.18	1063.11	817.84	839.048	893.267	807.947	847.702	893.16	895.612	902.141	903.703	871.782	979.182	921.228
AT1G04413			2.31623	0.119806	0.277499	0.0639524	0.810203	0.0650771	0.121592	0.3468	0	0.485698	0.935828	1.13288	0.361895	0	0.195343	0.169432	0	0.359419	0	0.191857	0	0	0	0.195231	0
AT1G04417			#DIV/0!	0	0.285723	0.300718	0.35357	0.446295	0.112955	0.520199	0.33697	0	0.155971	0	0.904738	0	0	0.338865	0	0	0	0.383714	0.180063	0.338376	0.17261	0.585694	0.58058
AT1G04420		NAD(P)-linked oxidoreductase superfamily protein [Source:UniProtKB/TrEMBL%3BAcc:Q8VZ23]	1.04032	6.18896	6.43852	6.63105	8.05405	7.25103	6.66776	5.85505	7.34842	6.1121	7.82669	9.16482	7.17066	6.12789	6.96242	6.91298	7.0819	5.73098	5.754	5.75847	6.75561	7.37907	7.52832	7.59936	6.62541
AT1G04423			0.929682	0.732181	0.680696	0.18844	1.67407	1.14601	0.961374	2.04209	0	0	2.22702	1.29896	1.49625	0	0	2.88412	1.14754	1.049	0	0.120709	0.444612	0	2.14699	0	1.29103
AT1G04425		other RNA [Source:TAIR%3BAcc:AT1G04425]	1.16347	7.83693	9.118	13.6813	9.84059	8.86299	9.49916	10.0094	8.12699	9.21757	8.14006	10.0781	11.3036	9.81942	8.49569	10.1824	8.95571	7.53157	7.0235	12.1369	15.6623	13.2447	9.69087	7.41019	9.48792
AT1G04427			0.882713	4.15824	3.67053	5.03095	3.35601	3.15688	4.13589	6.36887	0.998121	3.64461	5.17434	1.67783	3.21585	3.73313	4.86036	3.81419	5.14387	3.40677	3.92408	4.77363	4.90688	5.41234	3.47669	3.70102	2.29294
AT1G04430		Probable methyltransferase PMT8 [Source:UniProtKB/Swiss-Prot%3BAcc:Q940J9]	1.11054	88.3135	98.0755	95.8045	96.462	96.1524	95.531	99.4323	94.087	100.707	93.9005	98.51	96.9754	97.3997	93.7302	95.4631	85.4598	91.5449	87.9359	94.5889	95.9013	96.9231	95.1439	97.337	95.9764
AT1G04433			0.358477	0.163773	0.058709	0.0652957	0.113119	0.125186	0.201629	0	0	0.176127	0.339356	0	0	0.604887	0	0	0	0	0.49132	0	0.195887	0	0.375557	0	0
AT1G04437			0.93751	2.52582	2.36798	2.6034	0.943202	1.90698	3.34296	3.16116	2.12647	1.81631	0.656176	0.397173	1.77626	3.37886	3.56119	3.08883	0.79412	2.77216	4.01117	2.6905	2.2726	2.84712	2.17853	1.64269	1.89974
AT1G04440	CKL13	Casein kinase 1-like protein 13 [Source:UniProtKB/Swiss-Prot%3BAcc:Q5XF24]	1.04069	97.6142	101.586	106.296	97.6882	109.512	108.227	101.193	98.9061	104.658	93.2215	101.846	97.9968	107.439	106.291	110.951	94.2139	100.588	98.0403	104.078	106.378	108.431	105.73	110.331	112.474
AT1G04443			#DIV/0!	0	0	0	0	0	0	0	0	0	0	0	0	0	0	0	0	0	0	0	0	0	0	0	0
AT1G04445		C2H2-like zinc finger protein [Source:TAIR%3BAcc:AT1G04445]	0.720378	2.11527	1.52379	2.66662	1.90166	1.89376	2.33107	1.56934	1.82983	1.17221	1.69393	1.28163	2.72942	2.23656	1.17862	3.57802	2.05003	1.84331	2.45247	2.66246	2.17287	3.16453	2.39536	1.88472	1.4012
AT1G04447			0	0.132748	0	0	0	0.216321	0	0	0	0	0	0	0	0	0	0	0	0.398245	0	0	0	0	0	0.648964	0
AT1G04450	RIC3	CRIB domain-containing protein RIC3 [Source:UniProtKB/Swiss-Prot%3BAcc:F4I5N6]	#DIV/0!	0	0.0368326	0	0.0205831	0.0440279	0	0	0	0.110498	0	0	0.0617492	0	0	0	0	0	0	0	0	0	0	0	0.132084
AT1G04453			#DIV/0!	0	0	0	0	0	0.0442695	0	0	0	0	0	0	0	0	0.132808	0	0	0	0	0	0	0	0	0
AT1G04455			#DIV/0!	0	0.164651	0.0610413	0.0480058	0	0.125661	0	0	0.493954	0	0.144018	0	0.376983	0	0	0	0	0	0	0.183124	0	0	0	0
AT1G04463			#DIV/0!	0	0	0	0	0	0	0	0	0	0	0	0	0	0	0	0	0	0	0	0	0	0	0	0
AT1G04467			0.702071	0.481803	0.33826	0.695451	0.0819521	0.186481	0.831563	0.264333	0.256841	0.493604	0	0.107937	0.13792	0.141269	1.19114	1.16229	0.575498	0.410928	0.458983	0.58494	1.37246	0.128956	0.263129	0.148807	0.147508
AT1G04470		F19P19.6 protein [Source:UniProtKB/TrEMBL%3BAcc:P93812]	0	0.00626409	0	0	0.00987538	0.00572813	0	0	0	0	0.0155279	0.0140982	0	0	0	0	0.0187923	0	0	0	0	0	0.0171844	0	0
AT1G04473			1.75497	0.697074	1.22334	1.21269	0.62396	1.58443	1.53787	1.04623	1.52486	1.09894	0.352902	0.427212	1.09177	0.978494	2.35725	1.27786	1.13891	0.271074	0.681242	0.868194	1.49385	1.27602	1.82256	1.32519	1.60554
AT1G04477			0.705578	3.4398	2.42705	1.69464	1.68559	1.15211	2.66862	3.41321	1.89513	1.97281	1.90057	1.4601	1.69609	1.21609	3.29584	3.49394	2.83091	3.53741	3.95109	2.15802	1.18146	1.74445	1.45614	0.548993	1.4512
AT1G04480	RPL23A	60S ribosomal protein L23 [Source:UniProtKB/Swiss-Prot%3BAcc:P49690]	1.17528	199.222	234.141	241.825	235.263	206.922	245.848	236.537	232.122	233.765	226.641	220.733	258.413	215.861	257.136	264.546	188.898	190.081	218.689	254.819	231.262	239.394	217.83	202.905	200.03
AT1G04483			4.5322	0.0999482	0.452985	0.17917	0.0749826	0	0	1.10178	0	0.257177	0	0.224948	0	0	0	0	0.299845	0	0	0	0	0.537509	0	0	0
AT1G04487			#DIV/0!	0	0	0	0	0	0	0	0	0	0	0	0	0	0	0	0	0	0	0	0	0	0	0	0
AT1G04490		At1g04490 [Source:UniProtKB/TrEMBL%3BAcc:Q67XK9]	0.496001	5.24215	2.60011	2.8835	2.85981	2.082	2.13412	2.70328	2.1524	2.94466	3.00569	3.06624	2.50751	2.40787	1.90336	2.09113	5.51765	5.05853	5.15027	2.90794	2.88514	2.85742	2.87784	1.81772	1.55043
AT1G04493			1.15182	0.0575562	0.0662945	0	0.484261	0.148631	0.200415	0.198883	0	0	0	0	1.45278	0.21258	0	0.388666	0	0	0.172668	0	0	0	0	0.223924	0.221968
AT1G04497			#DIV/0!	0	0	0	0	0	0	0	0	0	0	0	0	0	0	0	0	0	0	0	0	0	0	0	0
AT1G04500		CCT motif family protein [Source:UniProtKB/TrEMBL%3BAcc:Q1PFY7]	#DIV/0!	0	0.0851507	0.0478633	0.0777034	0.0122078	0.0520153	0.183955	0.0714966	0	0.0661864	0.0901386	0.0767851	0.0786496	0.0414469	0.0359493	0	0	0	0	0	0.14359	0.0366235	0	0
AT1G04503			#DIV/0!	0	0	0	0	0	0	0	0	0	0	0	0	0	0	0	0	0	0	0	0	0	0	0	0
AT1G04507			#DIV/0!	0	0	0	0	0	0	0	0	0	0	0	0	0	0	0	0	0	0	0	0	0	0	0	0
AT1G04510	PRP19A	Pre-mRNA-processing factor 19 homolog 1 [Source:UniProtKB/Swiss-Prot%3BAcc:Q94BR4]	1.06301	48.1917	51.2284	53.4998	49.3161	50.6391	53.16	50.9166	53.1444	49.6241	50.7934	49.7864	47.3687	52.9853	53.9744	52.5203	45.3635	50.782	48.4295	50.8263	53.3191	56.3542	49.5451	50.6245	51.7477
AT1G04513			0.418808	0.401111	0.167988	0.204928	0.0785898	0.183396	0.259547	0.39614	0.0549874	0.0528381	0.0509034	0.184866	0	0.302444	0.255011	0.221186	0.369627	0.293253	0.540452	0.0626152	0	0.552168	0.169001	0.254866	0.12632
AT1G04517			0.570361	6.88678	3.92795	3.33659	0.794903	3.28796	2.7557	5.39505	4.83889	1.54992	0.746583	0.338921	1.2992	2.21792	2.80512	3.24407	8.58355	5.59136	6.48543	4.1326	3.44761	2.42954	2.89179	2.80352	4.16856
AT1G04520	CRRSP3	Cysteine-rich repeat secretory protein 3 [Source:UniProtKB/Swiss-Prot%3BAcc:Q6NM73]	0.910355	19.8518	18.0722	20.6473	14.5281	19.9204	18.4455	17.6609	17.3922	19.1635	14.6335	14.4231	14.5278	19.3873	18.1482	17.8009	20.3944	19.7876	19.3734	19.4967	20.9831	21.4622	20.0749	20.1531	19.5332
AT1G04523			1.43988	0.442308	0.636872	0.516951	0.0752604	0.842904	0.785811	0.25101	0.487792	1.17181	0.225781	0	0	0	1.1311	1.22634	0.546491	0.780432	0	0.555457	0.260656	0.73474	0	0.84784	1.68087
AT1G04527			#DIV/0!	0	0	0	0	0	0	0	0	0	0	0	0	0	0	0	0	0	0	0	0	0	0	0	0
AT1G04530	TPR4	Tetratricopeptide repeat (TPR)-like superfamily protein [Source:UniProtKB/TrEMBL%3BAcc:Q8VZ31]	1.05442	33.134	34.9371	36.1124	33.4795	33.1135	34.4264	35.039	37.6695	32.1029	32.6968	32.6315	35.1102	33.8601	36.1028	33.3163	34.0386	31.8119	33.5515	34.8691	35.3216	38.1465	33.7779	33.729	31.8337
AT1G04533			#DIV/0!	0	0	0.11564	0.107787	0.0414288	0	0	0	0	0	0.0909449	0.232416	0	0	0	0	0	0	0	0.34692	0	0	0	0.124286
AT1G04537			#DIV/0!	0	0	0	0	0	0	0	0	0	0	0	0	0	0	0	0	0	0	0	0	0	0	0	0
AT1G04540		Calcium-dependent lipid-binding (CaLB domain) family protein [Source:UniProtKB/TrEMBL%3BAcc:F4I5P7]	0.997601	6.12693	6.11224	6.33307	6.68093	5.48713	6.19699	5.70312	6.35785	6.27574	7.37422	6.42495	6.24362	5.7421	6.65428	6.19458	5.654	6.91334	5.81345	7.60602	5.60502	5.78817	5.72783	5.64718	5.08639
AT1G04547			1.9763	0.804847	1.59062	1.27624	0.907876	0	2.57276	0.415004	2.41945	1.9374	0.746583	0.677842	1.2992	3.10509	4.20769	0.405508	0.903532	0.430105	1.0809	0.459178	2.15476	1.21477	0	0	0
AT1G04550	IAA12	Auxin-responsive protein IAA12 [Source:UniProtKB/Swiss-Prot%3BAcc:Q38830]	0.982494	26.7277	26.2598	27.1764	22.1103	28.1751	26.835	25.564	27.672	25.5435	24.0838	20.4378	21.8094	25.8864	27.5359	27.0826	27.5356	25.9364	26.7111	28.9302	26.0806	26.5184	28.9298	26.9142	28.6814
AT1G04555		Transmembrane protein [Source:UniProtKB/TrEMBL%3BAcc:Q1G3F4]	0.912849	13.2708	12.1142	12.5999	14.0907	12.0707	12.8842	11.1635	12.9307	12.2486	14.4665	13.392	14.4137	13.685	13.0735	11.8941	13.0449	12.0926	14.6749	12.282	12.9024	12.6154	12.745	11.1488	12.3184
AT1G04557			0	0.104904	0	0	0	0	0	0	0	0	0	0	0	0	0	0	0	0.314711	0	0	0	0	0	0	0
AT1G04560		AWPM-19-like family protein [Source:UniProtKB/TrEMBL%3BAcc:O23029]	0	0.0530242	0	0.0538942	0.127074	0.0815447	0.0237974	0	0	0	0	0	0.381222	0	0	0.0713923	0.159073	0	0	0.161682	0	0	0	0	0.244634
AT1G04563			1.58054	1.63384	2.58235	1.58367	1.5031	1.00866	0.826169	3.01212	1.21948	3.51544	1.35469	1.84493	1.30968	0.536593	1.69665	0.245267	1.63947	1.30072	1.96132	2.49956	0.781969	1.46948	0.499734	0.565226	1.96102
AT1G04567			0.630591	1.20619	0.760615	0.693522	0.865483	0.555128	0.61049	0.945578	0.306259	1.03001	0.708781	0.90093	0.986737	0.505349	0.710158	0.615962	1.54401	0.979985	1.09459	0.523114	0.327305	1.23015	0.784392	0.177438	0.703555
AT1G04570		Probable folate-biopterin transporter 8%2C chloroplastic [Source:UniProtKB/Swiss-Prot%3BAcc:F4I5Q2]	0.643615	1.59782	1.02838	1.25475	1.39485	1.79103	1.63891	0.892997	1.03563	1.15652	1.37328	1.45857	1.35271	2.12452	1.10336	1.68884	1.81877	1.22404	1.75066	1.46614	1.28627	1.01184	1.94991	1.75139	1.6718
AT1G04573			#DIV/0!	0	0	0	0	0	0	0	0	0	0	0	0	0	0	0	0	0	0	0	0	0	0	0	0
AT1G04577			0.933588	0.357371	0.333637	0.723245	0.305872	0.457757	0.282816	0	0.510432	0.49048	0	0.643521	0.274094	0	0.591798	0.256651	0.571856	0.272218	0.228039	0.871857	0.272754	1.02512	0.784392	0.29573	0.293148
AT1G04580	AAO4	Benzaldehyde dehydrogenase (NAD(+)) [Source:UniProtKB/Swiss-Prot%3BAcc:Q7G191]	0.669875	0.136426	0.0913886	0.0880797	0.0616742	0.0911432	0.100415	0.0813024	0.078998	0.113865	0.0731307	0.0553311	0.0565609	0.0579343	0.137386	0.105923	0.177009	0.126391	0.105879	0.059971	0.0984979	0.10577	0.121398	0.0915386	0.0604929
AT1G04583			#DIV/0!	0	0	0	0	0	0	0	0	0	0	0	0	0	0	0	0	0	0	0	0	0	0	0	0
AT1G04587			0.532827	4.96569	2.64586	4.1367	1.96334	2.90423	2.81533	3.0052	3.12859	1.80378	1.35157	1.40243	3.13601	2.75328	3.38549	2.3072	5.60813	5.5617	3.72726	4.51261	2.45197	5.44552	3.41887	2.65851	2.6353
AT1G04590		BEST Arabidopsis thaliana protein match is: Pentatricopeptide repeat (PPR) superfamily protein (TAIR:AT4G21190.1)%3B Ha. [Source:TAIR%3BAcc:AT1G04590]	0.910211	30.6928	27.9369	31.3088	28.9587	28.8366	28.3591	28.4129	26.9595	28.4382	28.7168	27.4889	30.6705	30.0845	27.0995	27.8932	31.1719	29.9076	30.9988	33.3068	31.0747	29.5449	26.9114	28.1854	31.4131
AT1G04593			#DIV/0!	0	0	0	0	0	0	0	0	0	0	0	0	0	0	0	0	0	0	0	0	0	0	0	0
AT1G04597			#DIV/0!	0	0	0	0	0	0	0	0	0	0	0	0	0	0	0	0	0	0	0	0	0	0	0	0
AT1G04600	XI-A	Myosin-7 [Source:UniProtKB/Swiss-Prot%3BAcc:F4I5Q6]	0.927977	0.803656	0.745775	0.802581	0.782724	0.710103	0.772317	0.815652	0.781966	0.639707	0.674977	0.799342	0.873853	0.59284	0.820856	0.903255	0.958937	0.743892	0.70814	0.902473	0.677597	0.827673	0.703678	0.74692	0.67971
AT1G04603			#DIV/0!	0	0	0	0	0	0	0	0	0	0	0	0	0	0	0	0	0	0	0	0	0	0	0	0
AT1G04607			0	0.107563	0	0	0	0	0	0	0	0	0	0	0	0	0	0	0.32269	0	0	0	0	0	0	0	0
AT1G04610	YUC3	Probable indole-3-pyruvate monooxygenase YUCCA3 [Source:UniProtKB/Swiss-Prot%3BAcc:O23024]	1.1321	7.18415	8.13321	7.33508	2.72121	8.30649	7.45696	7.13544	8.43596	8.82823	2.71906	3.24377	2.2008	6.95057	7.76121	7.6591	7.1553	7.10365	7.29351	7.31159	7.62865	7.06501	8.29259	8.23169	8.39519
AT1G04620	HCAR	7-hydroxymethyl chlorophyll a reductase%2C chloroplastic [Source:UniProtKB/Swiss-Prot%3BAcc:Q8GS60]	0.814222	9.31872	7.58751	7.09055	5.22348	7.93337	8.31542	8.08155	7.05626	7.62471	5.38841	5.44612	4.83589	8.03404	8.43574	8.47647	8.88972	9.40061	9.66583	8.12889	6.25007	6.8927	7.65094	7.47649	8.67268
AT1G04623			#DIV/0!	0	0.0814032	0	0	0	0	0	0	0.24421	0	0	0	0	0	0	0	0	0	0	0	0	0	0	0
AT1G04625		Polynucleotidyl transferase%2C ribonuclease H-like superfamily protein [Source:UniProtKB/TrEMBL%3BAcc:F4I5Q9]	0	0.0278926	0	0	0	0	0	0	0	0	0	0	0	0	0	0	0	0.0836779	0	0	0	0	0	0	0
AT1G04630	MEE4	NADH dehydrogenase [ubiquinone] 1 alpha subcomplex subunit 13-A [Source:UniProtKB/Swiss-Prot%3BAcc:Q8RWA7]	0.974746	58.7265	57.2434	60.4057	54.0375	61.5996	58.3339	56.4617	61.2198	54.0487	55.5409	51.5918	54.9798	56.6735	56.5183	61.81	58.5408	57.0381	60.6006	56.8094	60.7224	63.6854	63.3867	60.8312	60.5809
AT1G04635	EMB1687	Probable ribonuclease P/MRP protein subunit POP5 [Source:UniProtKB/Swiss-Prot%3BAcc:Q6AWV1]	1.25743	4.3884	5.51813	5.15145	5.46161	4.08402	4.67582	5.33085	5.76456	5.45896	5.25908	6.4601	4.66565	4.22753	4.8431	4.95684	5.05429	4.90105	3.20987	5.04208	5.71428	4.69801	4.53626	4.45311	3.26269
AT1G04640	LIP2	LIP2 [Source:UniProtKB/TrEMBL%3BAcc:A0A178WI01]	1.09126	6.96487	7.6005	8.44938	11.9658	8.99787	8.36137	8.34609	7.07298	7.38242	13.1517	13.1195	9.62616	7.71353	7.06936	10.3012	7.03607	6.5036	7.35495	7.9847	7.68936	9.67407	10.7443	8.12513	8.12422
AT1G04643			#DIV/0!	0	0	0	0	0	0	0	0	0	0	0	0	0	0	0	0	0	0	0	0	0	0	0	0
AT1G04645	SPH5	S-protein homolog 5 [Source:UniProtKB/Swiss-Prot%3BAcc:O23020]	#DIV/0!	0	0	0	0	0	0	0	0	0	0	0	0	0	0	0	0	0	0	0	0	0	0	0	0
AT1G04647			0.946062	3.3255	3.14613	2.3374	3.01392	2.61545	3.0703	2.81168	4.31654	2.31018	3.79361	3.07693	2.17121	3.72659	2.40729	3.07703	4.04018	3.78818	2.14814	2.48877	2.21899	2.30444	2.2391	2.46923	3.13803
AT1G04650		unknown protein%3B Ha. [Source:TAIR%3BAcc:AT1G04650]	0.717198	3.00127	2.15251	2.1074	1.71291	2.12044	2.03187	2.25158	2.24156	1.96439	1.80946	1.673	1.65626	2.18964	2.12068	1.7853	3.09392	3.53851	2.37139	2.20536	1.97397	2.14286	1.89226	2.28571	2.18336
AT1G04653			#DIV/0!	0	0	0	0	0	0	0	0	0	0	0	0	0	0	0	0	0	0	0	0	0	0	0	0
AT1G04657			#DIV/0!	0	0	0	0	0	0	0	0	0	0	0	0	0	0	0	0	0	0	0	0	0	0	0	0
AT1G04660		Glycine-rich protein [Source:UniProtKB/TrEMBL%3BAcc:O23018]	0.973329	0.276513	0.269138	0.239054	0.133429	0.192742	0.247	0.221532	0.172203	0.413679	0.199266	0.108551	0.09247	0.331504	0.14974	0.259756	0.192925	0.367349	0.269265	0.0980452	0.230045	0.389072	0.132314	0.0997695	0.346144
AT1G04667			#DIV/0!	0	0	0	0	0	0	0	0	0	0	0	0	0	0	0	0	0	0	0	0	0	0	0	0
AT1G04670		Putative uncharacterized protein [Source:UniProtKB/TrEMBL%3BAcc:Q5Q0I9]	4.45451	0.0237041	0.10559	0.0585612	0.0222974	0	0	0.163817	0	0.152952	0	0.0668923	0	0	0	0	0	0	0.0711122	0.0906273	0.0850562	0	0	0	0
AT1G04673			#DIV/0!	0	0	0.0973373	0.0897335	0	0	0	0	0	0.269201	0	0	0	0	0	0	0	0	0	0	0.292012	0	0	0
AT1G04677			#DIV/0!	0	0	0	0.0872176	0	0.0546169	0	0	0	0.261653	0	0	0	0.163851	0	0	0	0	0	0	0	0	0	0
AT1G04680		Pectate lyase [Source:UniProtKB/TrEMBL%3BAcc:A0A178W464]	0.942319	99.1602	93.4405	112.664	118.014	93.1004	84.7321	96.6268	95.5845	88.1104	116.157	122.351	115.534	87.033	82.3361	84.8273	97.7807	98.7701	100.93	113.573	112.781	111.638	88.4857	95.2018	95.6136
AT1G04683			0.918625	0.0824391	0.0757306	0	0.25366	0	0.085314	0.227192	0	0	0.204357	0.556622	0	0	0.255942	0	0.247317	0	0	0	0	0	0	0	0
AT1G04687			#DIV/0!	0	0	0	0	0	0	0	0	0	0	0	0	0	0	0	0	0	0	0	0	0	0	0	0
AT1G04690	KAB1	Probable voltage-gated potassium channel subunit beta [Source:UniProtKB/Swiss-Prot%3BAcc:O23016]	1.03776	94.7626	98.3408	102.512	87.269	96.2977	100.322	103.854	98.9122	92.2559	84.5491	91.7243	85.5336	91.4684	99.6396	109.859	86.3115	96.8942	101.082	100.223	105.83	101.483	89.5121	99.8449	99.5361
AT1G04693			0	0.0527764	0	0	0	0	0	0	0	0	0	0	0	0	0	0	0.158329	0	0	0	0	0	0	0	0
AT1G04697			0.425416	0.295288	0.12562	0.311033	0.0918731	0.168985	0.206944	0	0.376861	0	0.174435	0	0.101184	0.103641	0.327701	0.18949	0.633317	0	0.252548	0.536423	0.302069	0.0946082	0.289565	0.109171	0.108218
AT1G04700		PB1 domain-containing protein tyrosine kinase [Source:UniProtKB/TrEMBL%3BAcc:F4I5S1]	1.29424	4.82375	6.24311	5.44054	5.64646	4.27428	3.36121	6.38859	6.13326	6.20747	5.80146	5.77905	5.35886	3.26725	3.42634	3.39002	5.39058	4.68859	4.39209	5.63122	6.14209	4.5483	4.19909	5.00752	3.61623
AT1G04703			#DIV/0!	0	0.198657	0	0	0	0	0	0.451389	0.144582	0	0	0	0	0	0	0	0	0	0	0	0	0	0	0
AT1G04707			#DIV/0!	0	0	0	0	0	0	0	0	0	0	0	0	0	0	0	0	0	0	0	0	0	0	0	0
AT1G04710	KAT1	PKT4 [Source:UniProtKB/TrEMBL%3BAcc:A0A178W7T5]	0.909739	15.2908	13.9106	14.5629	13.6406	14.5462	15.5071	13.5164	15.1398	13.0757	14.1842	13.3381	13.3995	15.0091	16.0305	15.4817	14.6729	15.2923	15.9072	13.792	14.6206	15.2762	13.0811	15.5141	15.0434
AT1G04713			#DIV/0!	0	0	0	0	0	0	0	0	0	0	0	0	0	0	0	0	0	0	0	0	0	0	0	0
AT1G04717			#DIV/0!	0	0	0	0	0	0	0	0	0	0	0	0	0	0	0	0	0	0	0	0	0	0	0	0
AT1G04720		pre-tRNA [Source:TAIR%3BAcc:AT1G04720]	#DIV/0!	0	0	0	0	0	0	0	0	0	0	0	0	0	0	0	0	0	0	0	0	0	0	0	0
AT1G04723			0.966086	0.152333	0.147166	0.310235	0.099902	0.370736	0.0797813	0.223923	0.217576	0	0	0.182871	0.116835	0.239344	0	0	0.243759	0.116035	0.0972037	0.123879	0.697584	0.109242	0.111451	0.126058	0.874698
AT1G04730	CTF18	p-loop containing nucleoside triphosphate hydrolases superfamily protein [Source:UniProtKB/TrEMBL%3BAcc:F4I5S3]	0.98071	6.12354	6.00541	5.73381	5.44065	5.78537	5.26324	6.26617	5.46069	6.28938	5.19602	5.62914	5.49679	5.94422	4.98551	4.85998	6.65072	5.90565	5.81424	5.61154	6.20196	5.38794	5.45793	6.06298	5.8352
AT1G04733			#DIV/0!	0	0	0	0	0	0	0	0	0	0	0	0	0	0	0	0	0	0	0	0	0	0	0	0
AT1G04737			#DIV/0!	0	0.445518	0.256408	0.0806359	0	0	0.373503	0.846806	0.116244	0.111987	0	0.12992	0	0	0	0	0	0	0.275507	0.129285	0.364431	0	0	0
AT1G04743			#DIV/0!	0	0	0	0	0	0	0	0	0	0	0	0	0	0	0	0	0	0	0	0	0	0	0	0
AT1G04747			0	0.113509	0	0	0	0.116375	0	0	0	0	0	0	0	0	0	0	0.340527	0	0	0	0	0	0	0	0.349126
AT1G04750	VAMP721	Putative vesicle-associated membrane protein%2C synaptobrevin 7B [Source:UniProtKB/TrEMBL%3BAcc:Q681L9]	1.00102	138.966	139.108	143.625	136.094	141.234	134.516	132.142	143.101	142.081	139.742	127.835	140.705	134.907	132.201	136.44	138.995	139.792	138.111	145.123	145.255	140.497	139.292	144.147	140.264
AT1G04753			#DIV/0!	0	0.144531	0	0.0668981	0.083006	0	0	0.433593	0	0.200694	0	0	0	0	0	0	0	0	0	0	0	0	0	0.249018
AT1G04760	VAMP726	Putative vesicle-associated membrane protein 726 [Source:UniProtKB/Swiss-Prot%3BAcc:Q9MAS5]	0.82053	5.00532	4.10702	4.30223	5.52775	5.47687	4.53997	3.23448	4.48236	4.60421	5.96185	4.59016	6.03123	4.19402	4.65928	4.76662	4.38683	6.20977	4.41937	4.63481	4.18471	4.08717	5.43662	5.25362	5.74035
AT1G04763			#DIV/0!	0	0.0757972	0	0	0	0	0	0.227392	0	0	0	0	0	0	0	0	0	0	0	0	0	0	0	0
AT1G04767			#DIV/0!	0	0	0	0	0	0	0	0	0	0	0	0	0	0	0	0	0	0	0	0	0	0	0	0
AT1G04770		Protein SULFUR DEFICIENCY-INDUCED 2 [Source:UniProtKB/Swiss-Prot%3BAcc:Q8L730]	0.741539	56.2424	41.7059	37.3484	54.9429	39.4815	41.2453	43.4781	39.4105	42.2292	55.6875	52.1489	56.9924	41.7419	42.0769	39.9172	53.9472	56.048	58.732	38.1512	38.6846	35.2093	39.0682	39.7531	39.6231
AT1G04773			#DIV/0!	0	0	0	0	0	0	0	0	0	0	0	0	0	0	0	0	0	0	0	0	0	0	0	0
AT1G04778		unknown protein%3B FUNCTIONS IN: molecular_function unknown%3B INVOLVED IN: biological_process unknown%3B LOCATED IN: cellular_component unknown%3B Ha. [Source:TAIR%3BAcc:AT1G04778]	0.78134	5.43528	4.24681	4.87743	3.57005	5.18882	4.38719	4.63568	5.21925	2.88549	3.37551	3.72573	3.6089	4.40438	4.22758	4.52962	6.00753	4.80436	5.49396	5.0477	5.34869	4.2359	5.34703	4.14232	6.0771
AT1G04780		Ankyrin repeat family protein [Source:UniProtKB/TrEMBL%3BAcc:Q8GXW8]	0.936504	47.838	44.8005	46.5841	40.6944	45.0576	45.12	43.5695	45.1109	45.7211	40.1474	43.1939	38.7417	46.3594	46.4857	42.5148	48.1369	48.5859	46.7913	46.7027	46.6353	46.4143	45.3326	45.1723	44.6679
AT1G04783			#DIV/0!	0	0	0	0.0310043	0	0.0368425	0	0	0	0.0930128	0	0	0.110528	0	0	0	0	0	0	0	0	0	0	0
AT1G04787			#DIV/0!	0	0	0	0	0	0	0	0	0	0	0	0	0	0	0	0	0	0	0	0	0	0	0	0
AT1G04790		At1g04790 [Source:UniProtKB/TrEMBL%3BAcc:Q93XZ6]	1.0468	17.6207	18.4455	17.9742	17.7539	18.3601	20.486	18.0259	19.0812	18.2293	17.6844	18.6147	16.9626	21.3056	20.4093	19.743	16.8547	17.8348	18.1728	17.9853	18.1056	17.8317	19.9777	18.5317	16.5709
AT1G04793			0	0.173427	0	0.0637502	0	0.0611114	0	0	0	0	0	0	0	0	0	0	0.200488	0	0.319794	0	0.191251	0	0.183334	0	0
AT1G04797			0.933219	0.645389	0.602289	0.286144	0.122621	0.615137	0.408102	0.666494	0.518083	0.62229	0.119901	0.108861	0.139101	0.142479	0.300334	0.781494	0.435321	0.690746	0.8101	0.589951	0.138421	0.130061	0.796149	0.900489	0.148771
AT1G04800		At1g04800 [Source:UniProtKB/TrEMBL%3BAcc:Q9MAS9]	0.687955	0.253165	0.174166	0.134263	0.0798307	0.221435	0.23991	0.121346	0.117907	0.283245	0	0.0495499	0.189942	0.259406	0.341755	0.11857	0.528381	0.125762	0.105351	0.402788	0	0	0.120793	0.204936	0.338577
AT1G04803			0.86279	1.14278	0.985976	0.447185	0.830602	0.862604	1.11294	1.15546	1.26305	0.539415	1.29916	0.58977	0.602879	0.463139	1.46439	1.41128	0.628909	1.79626	1.00316	0.159807	0.899899	0.281849	1.29397	0.487852	0.805987
AT1G04807			#DIV/0!	0	0.0350036	0	0	0	0	0	0.105011	0	0	0	0	0	0	0	0	0	0	0	0	0	0	0	0
AT1G04810	RPN2B	26S proteasome non-ATPase regulatory subunit 1 homolog [Source:UniProtKB/TrEMBL%3BAcc:A0A178WEG0]	1.14128	53.2173	60.7358	59.2981	58.0154	59.365	62.6446	63.6149	61.8295	56.7631	58.6936	60.6433	54.7093	62.1627	62.812	62.9593	51.9425	54.58	53.1292	62.0333	58.6545	57.2064	59.3231	60.5436	58.2283
AT1G04813			#DIV/0!	0	0	0	0	0	0	0	0	0	0	0	0	0	0	0	0	0	0	0	0	0	0	0	0
AT1G04817			1.08205	0.294715	0.318898	0.342932	0.837288	0.667421	0.902236	0.14245	0.415237	0.399006	0.256264	1.51235	0.743252	0.60904	1.12333	0.974334	0.465205	0.295266	0.123673	0.472838	0	0.555959	0.567203	0.481154	0.953905
AT1G04820	TUBA4	Tubulin alpha-2 chain [Source:UniProtKB/Swiss-Prot%3BAcc:B9DGT7]	1.03034	501.401	516.615	496.435	457.488	516.859	452.715	537.079	522.319	490.448	444.079	485.181	443.205	444.018	445.447	468.68	479.001	505.551	519.652	491.336	505.25	492.718	475.124	541.282	534.171
AT1G04823			#DIV/0!	0	0	0	0	0	0	0	0	0	0	0	0	0	0	0	0	0	0	0	0	0	0	0	0
AT1G04827			0.978469	1.29153	1.26372	0.460913	0.944162	1.0191	1.34275	0.779105	0.757023	2.25504	0.280319	0.763527	1.78864	1.16586	1.49209	1.3703	1.52662	1.13044	1.21754	0.517222	0.485427	0.380091	1.396	1.05264	0.608676
AT1G04830		Ypt/Rab-GAP domain of gyp1p superfamily protein [Source:UniProtKB/TrEMBL%3BAcc:F4I5T4]	0.996168	28.8354	28.7249	30.5813	29.251	28.4096	30.8598	29.6826	28.9464	27.5456	28.9701	29.0125	29.7703	30.8016	30.5541	31.2237	27.4436	27.2491	31.8134	29.0511	32.3588	30.3341	26.6393	30.1712	28.4184
AT1G04833			#DIV/0!	0	0	0	0	0	0	0	0	0	0	0	0	0	0	0	0	0	0	0	0	0	0	0	0
AT1G04837			1.10367	1.31381	1.45001	1.5205	1.43229	1.13787	1.2496	1.25303	1.41232	1.68469	1.66809	1.26891	1.35988	1.55361	1.4116	0.783591	1.36403	1.40251	1.1749	1.71915	1.71756	1.12479	1.44689	1.01577	0.95096
AT1G04840	PCMP-H64	Pentatricopeptide repeat-containing protein At1g04840 [Source:UniProtKB/Swiss-Prot%3BAcc:Q9MAT2]	1.08891	1.40348	1.52827	1.71706	1.65562	1.69258	1.69392	1.88987	1.23167	1.46327	1.43042	1.90102	1.63543	1.5027	2.02517	1.55387	1.37989	1.28984	1.54072	2.24404	1.22058	1.68656	1.92715	1.42719	1.7234
AT1G04847			#DIV/0!	0	0.0613911	0.0598999	0	0.0611114	0.258293	0.184173	0	0	0	0	0	0	0.414959	0.359919	0	0	0	0	0	0.1797	0.183334	0	0
AT1G04850		F13M7.16 protein [Source:UniProtKB/TrEMBL%3BAcc:Q9MAT3]	1.03258	160.682	165.918	168.224	165.62	161.998	163.857	163.459	169.96	164.334	160.108	171.353	165.4	165.24	162.941	163.39	164.566	155.313	162.168	165.603	171.184	167.883	160.882	162.721	162.39
AT1G04853			0.962623	0.527989	0.508254	0.0603574	0.385019	0.433629	0.549846	0.697485	0.338858	0.488419	0	0.427212	0.727845	0.745519	0.392874	0.511145	0.949088	0.180716	0.454162	0	0.181072	0	0.520731	0.196325	0.583832
AT1G04857			#DIV/0!	0	0	0	0	0	0	0	0	0	0	0	0	0	0	0	0	0	0	0	0	0	0	0	0
AT1G04860	UBP2	Ubiquitinyl hydrolase 1 [Source:UniProtKB/TrEMBL%3BAcc:A0A178WGQ0]	1.04486	24.9558	26.0754	24.7975	22.7035	25.0447	24.3293	26.5131	23.9127	27.8004	22.9028	23.3841	21.8236	23.4189	24.601	24.968	25.4291	25.8063	23.632	25.2448	24.4457	24.7021	25.9053	25.3419	23.8868
AT1G04863			#DIV/0!	0	0	0	0	0	0	0	0	0	0	0	0	0	0	0	0	0	0	0	0	0	0	0	0
AT1G04867			#DIV/0!	0	0	0	0	0	0	0	0	0	0	0	0	0	0	0	0	0	0	0	0	0	0	0	0
AT1G04870	PRMT10	PRMT10 [Source:UniProtKB/TrEMBL%3BAcc:A0A178WKU5]	1.03136	52.9789	54.6402	60.0617	53.3936	53.7054	58.1807	54.6421	54.0817	55.1968	57.6772	52.998	49.5056	56.0568	60.0443	58.4409	52.2188	54.2269	52.491	58.8828	60.2065	61.0958	53.9072	51.7644	55.4446
AT1G04873			#DIV/0!	0	0	0	0	0	0	0	0	0	0	0	0	0	0	0	0	0	0	0	0	0	0	0	0
AT1G04877			1.13319	1.11382	1.26218	1.04822	1.50211	2.04527	1.72038	0.82725	1.60761	1.35167	1.86026	1.35118	1.29489	1.10528	1.63089	2.42497	0.225133	1.50036	1.61597	0.228826	1.50332	1.41252	1.02935	3.25991	1.84654
AT1G04880	HMGB15	High mobility group B protein 15 [Source:UniProtKB/Swiss-Prot%3BAcc:Q9MAT6]	1.31228	0.510846	0.670373	1.24338	0.670027	0.429939	0.671785	0.601284	0.584241	0.825595	0.986253	0.43328	0.590547	0.567082	0.757065	0.691208	0.577542	0.586506	0.36849	1.2523	1.02841	1.44944	0.457711	0.358405	0.4737
AT1G04883			#DIV/0!	0	0.21608	0	0.0668981	0.249018	0.304334	0.22312	0.216796	0.208322	0.200694	0	0	0.476972	0	0.436031	0	0	0	0	0	0	0	0	0.747054
AT1G04887			#DIV/0!	0	0	0	0	0	0	0	0	0	0	0	0	0	0	0	0	0	0	0	0	0	0	0	0
AT1G04890		Protein of unknown function%2C DUF593 [Source:TAIR%3BAcc:AT1G04890]	#DIV/0!	0	0	0	0	0	0	0	0	0	0	0	0	0	0	0	0	0	0	0	0	0	0	0	0
AT1G04893			0.692453	0.605548	0.419313	0.367515	0.116864	0.982018	0.711423	1.08262	0.175322	0	0.162301	0	0.18829	0.385725	1.21962	0.528924	0.78568	0.561006	0.469959	0.199643	0.374741	0.528161	0.718458	1.42208	0.805519
AT1G04895			#DIV/0!	0	0	0	0	0	0	0	0	0	0	0	0	0	0	0	0	0	0	0	0	0	0	0	0
AT1G04897			#DIV/0!	0	0	0	0	0.135892	0	0	0	0	0	0	0	0	0	0	0	0	0	0	0	0	0.407677	0	0
AT1G04900		Protein arginine methyltransferase NDUFAF7 [Source:UniProtKB/TrEMBL%3BAcc:A0A178WEZ0]	1.03385	16.6581	17.222	16.1267	20.2181	18.5815	15.6705	16.7472	18.1002	16.8185	19.684	21.0029	19.9674	16.0835	14.1397	16.7882	16.0651	16.7943	17.1148	16.2086	17.2781	14.8935	18.4713	19.8739	17.3993
AT1G04907			1.33755	0.383808	0.513362	0.271039	0	0.12991	0.681039	1.17454	0	0.365547	0	0	0	0.836951	0.441057	0.76511	0	0.811518	0.339907	0	0.813116	0	0.389729	0	0
AT1G04910	OFUT1	O-fucosyltransferase 1 [Source:UniProtKB/Swiss-Prot%3BAcc:Q8W486]	1.05204	39.4969	41.5522	42.2283	38.0907	39.2457	38.3307	42.2457	38.1515	44.2595	37.2219	38.9078	38.1423	39.4828	38.2212	37.2881	38.7182	41.62	38.1526	41.9924	44.0549	40.6378	40.1539	40.5826	37.0007
AT1G04913			1.29736	0.245271	0.318203	0.352365	0.671084	0.107911	0.309596	0.143766	0.139691	0.671154	0.258631	0.704455	1.05016	0	0.647835	0.280953	0.313002	0.297994	0.124816	0.636275	0	0.420821	0	0.323732	0
AT1G04917			#DIV/0!	0	0	0	0	0	0	0	0	0	0	0	0	0	0	0	0	0	0	0	0	0	0	0	0
AT1G04920	SPS3	Probable sucrose-phosphate synthase 3 [Source:UniProtKB/Swiss-Prot%3BAcc:Q8RY24]	1.16098	0.15768	0.183063	0.262796	0.131459	0.145549	0.18678	0.172201	0.184052	0.192936	0.108425	0.0703156	0.215636	0.331307	0.0775968	0.151435	0.168709	0.124927	0.179403	0.457273	0.1967	0.134414	0.0514249	0.0969406	0.288282
AT1G04923			5.57368	0.0304309	0.169612	0.138997	0.0916811	0.380577	0.034249	0.210306	0.102173	0.196358	0.189168	0.0858753	0	0	0	0.102747	0	0	0.0912926	0	0.109194	0.307796	0.314022	0.710352	0.117358
AT1G04927			0.674534	1.22893	0.828957	0.995219	1.17699	1.00217	1.66146	0.457724	0.889502	1.13965	1.50963	0.74762	1.27373	1.30466	1.89071	1.78901	0.332181	1.89752	1.4571	0.844078	0.950629	1.19095	0.607519	1.71784	0.681138
AT1G04930		Hydroxyproline-rich glycoprotein family protein [Source:UniProtKB/TrEMBL%3BAcc:F4I764]	1.09511	7.86539	8.61346	8.91897	7.33883	8.58387	8.32645	8.63231	7.65264	9.55543	8.12489	7.15877	6.73283	8.32314	7.56922	9.08698	7.45947	8.02411	8.11258	8.61574	10.6737	7.46749	7.7957	8.91757	9.03834
AT1G04933			0.895452	0.374392	0.33525	0.238398	0.480549	0.248983	0.375577	0.343926	0.501267	0.160558	1.08275	0	0.358896	0.183805	0.774896	0.168028	1.12318	0	0	0.190267	0.357142	0.167786	0.171179	0	0.575768
AT1G04937			#DIV/0!	0	0	0	0	0	0	0	0	0	0	0	0	0	0	0	0	0	0	0	0	0	0	0	0
AT1G04940	TIC20-I	Protein TIC 20-I%2C chloroplastic [Source:UniProtKB/Swiss-Prot%3BAcc:Q8GZ79]	1.33237	2.23491	2.97773	2.63533	3.21778	2.64932	3.2209	1.97951	3.69497	3.25872	2.57712	3.48848	3.58776	2.89536	3.0516	3.71575	2.3817	1.83559	2.48744	2.01731	3.24566	2.64301	3.16317	1.99414	2.79067
AT1G04943			#DIV/0!	0	0	0	0	0	0	0	0	0	0	0	0	0	0	0	0	0	0	0	0	0	0	0	0
AT1G04945		HIT-type Zinc finger family protein [Source:UniProtKB/TrEMBL%3BAcc:F4I765]	0.990893	10.755	10.6571	10.4058	12.0641	10.8119	11.6505	10.7594	10.305	10.9068	13.5837	12.584	10.0247	12.0343	11.991	10.9262	10.3321	11.1907	10.7423	10.5441	10.1752	10.498	10.5573	10.5565	11.322
AT1G04947			#DIV/0!	0	0	0	0	0	0	0	0	0	0	0	0	0	0	0	0	0	0	0	0	0	0	0	0
AT1G04950	TAF6	TAFII59 [Source:UniProtKB/TrEMBL%3BAcc:A0A178W741]	0.941779	28.8871	27.2053	30.0052	23.8466	28.3368	31.1201	25.3613	27.2066	29.048	24.2115	22.2545	25.0739	32.2444	29.6034	31.5124	29.9363	28.8464	27.8788	29.5362	29.3647	31.1146	28.8405	27.71	28.4601
AT1G04953			#DIV/0!	0	0	0	0	0	0	0	0	0	0	0	0	0	0	0	0	0	0	0	0	0	0	0	0
AT1G04957			#DIV/0!	0	0	0	0	0	0	0	0	0	0	0	0	0	0	0	0	0	0	0	0	0	0	0	0
AT1G04960		Protein of unknown function (DUF1664) [Source:TAIR%3BAcc:AT1G04960]	0.902882	41.1545	37.1576	37.2827	34.1881	41.7116	40.1797	39.2797	33.4586	38.7345	32.6857	32.9971	36.8815	38.4706	40.6441	41.4244	41.0639	43.2645	39.1349	37.9564	34.6798	39.212	42.2443	43.3484	39.542
AT1G04963			#DIV/0!	0	0	0	0	0	0	0	0	0	0	0	0	0	0	0	0	0	0	0	0	0	0	0	0
AT1G04967			#DIV/0!	0	0	0	0	0	0.0532163	0	0	0	0	0	0	0	0	0.159649	0	0	0	0	0	0	0	0	0
AT1G04970		Putative BPI/LBP family protein At1g04970 [Source:UniProtKB/Swiss-Prot%3BAcc:Q9MAU5]	0.937249	61.494	57.6352	59.8548	48.2396	60.6085	60.3636	57.403	57.6736	57.8289	49.4376	48.1895	47.0916	62.549	61.3277	57.2142	60.3241	61.8772	62.2807	58.2269	59.1019	62.2357	60.9602	59.3295	61.5359
AT1G04973			0.809106	3.23558	2.61793	3.09566	2.98675	2.82288	4.01557	1.71726	3.17031	2.96622	2.62591	3.64632	2.68801	5.04768	4.06259	2.93644	3.36488	4.62733	1.71454	2.94507	3.74482	2.59709	2.30774	3.19022	2.9707
AT1G04977			#DIV/0!	0	0	0	0	0	0	0	0	0	0	0	0	0	0	0	0	0	0	0	0	0	0	0	0
AT1G04980	PDIL2-2	Protein disulfide-isomerase like 2-2 [Source:UniProtKB/Swiss-Prot%3BAcc:Q9MAU6]	0.839499	46.9103	39.3811	35.4645	45.633	35.8851	35.2139	37.3578	38.1231	42.6625	45.4569	45.2883	46.1539	32.5866	37.4327	35.6226	45.8987	48.056	46.7762	34.563	36.2592	35.5712	34.7583	36.6504	36.2465
AT1G04983			#DIV/0!	0	0	0	0	0	0.0855503	0	0	0	0	0	0	0	0	0.256651	0	0	0	0	0	0	0	0	0
AT1G04985		Triacylglycerol lipase-like protein [Source:UniProtKB/TrEMBL%3BAcc:Q84JL8]	0.962695	27.7028	26.6694	28.8399	27.9329	27.7871	31.3766	24.673	28.5476	26.7876	29.4934	27.8384	26.4668	29.712	32.4582	31.9596	29.1557	27.0007	26.9522	29.0504	26.5061	30.9632	30.4179	25.769	27.1745
AT1G04987			#DIV/0!	0	0	0	0	0	0	0	0	0	0	0	0	0	0	0	0	0	0	0	0	0	0	0	0
AT1G04990		Zinc finger CCCH domain-containing protein 3 [Source:UniProtKB/Swiss-Prot%3BAcc:Q94AD9]	0.83527	43.616	36.4312	35.133	53.6159	34.0608	33.2559	36.8495	35.4574	36.9867	53.9459	54.3974	52.5044	33.5121	33.745	32.5106	41.5653	45.5722	43.7106	35.9138	34.4829	35.0024	30.7892	36.6553	34.738
AT1G04993			#DIV/0!	0	0	0	0	0	0	0	0	0	0	0	0	0	0	0	0	0	0	0	0	0	0	0	0
AT1G04997			0	0.111823	0	0	0.0535975	0	0.11276	0	0	0	0	0	0.160793	0.164697	0.173584	0	0.33547	0	0	0	0	0	0	0	0
AT1G05000		Phosphotyrosine protein phosphatases superfamily protein [Source:UniProtKB/TrEMBL%3BAcc:F4I780]	0.774848	191.246	148.186	164.447	135.346	151.834	158.138	151.058	141.118	152.383	132.398	134.393	139.245	159.798	160.786	153.832	188.212	199.374	186.151	157.694	165.725	169.921	157.816	148.089	149.598
AT1G05003			#DIV/0!	0	0	0	0	0	0	0	0	0	0	0	0	0	0	0	0	0	0	0	0	0	0	0	0
AT1G05005		PPR containing protein [Source:UniProtKB/TrEMBL%3BAcc:A0A1P8AMD1]	0.52639	0.60878	0.320456	0.37221	0	0.189639	0.21576	0.182821	0.266459	0.512087	0	0	0	0.0977057	0.102978	0.446595	0.49754	0.85263	0.476169	0.101141	0.56954	0.445951	0.363976	0.102919	0.102021
AT1G05007			#DIV/0!	0	0	0	0	0	0	0	0	0	0	0	0	0	0	0	0	0	0	0	0	0	0	0	0
AT1G05010	ACO4	1-aminocyclopropane-1-carboxylate oxidase 4 [Source:UniProtKB/Swiss-Prot%3BAcc:Q06588]	0.945727	99.7204	94.3082	142.913	78.9885	85.7172	99.36	95.478	89.9161	97.5305	82.0262	81.3744	73.5648	100.526	102.226	95.3277	94.4265	106.567	98.1674	140.238	145.478	143.024	84.1532	85.1168	87.8815
AT1G05013			#DIV/0!	0	0	0	0.156273	0	0	0	0	0	0	0.205823	0.262997	0	0	0	0	0	0	0	0	0	0	0	0
AT1G05017			4.43296	0.0815162	0.361358	0.0975004	0	0.186929	0.206132	0	0.821079	0.262995	0	0	0	0.301075	0.317322	0	0	0	0.244549	0	0.292501	0	0.560787	0	0
AT1G05020	AP180	Clathrin coat assembly protein AP180 [Source:UniProtKB/Swiss-Prot%3BAcc:Q9ZVN6]	1.43272	1.47764	2.11704	2.08992	1.73621	1.39105	0.903866	2.12435	2.08733	2.13946	1.88936	1.94932	1.36994	0.790899	0.941136	0.979564	1.79286	1.58321	1.05687	1.76946	2.40427	2.09604	1.68698	0.994348	1.49182
AT1G05023			0.799772	2.50165	2.00075	3.66401	2.64518	2.89007	2.45359	1.78496	1.30078	2.91651	2.40833	2.73324	2.79399	2.14637	1.50813	3.70626	1.94308	3.23735	2.32453	2.22183	4.63389	4.13631	2.66525	3.26575	2.7392
AT1G05027			8.77843	0.0270497	0.237454	0	0	0	0.121774	0	0.36328	0.349081	0	0	0	0	0	0.365323	0	0	0.081149	0	0	0	0	0	0
AT1G05030		Probable plastidic glucose transporter 1 [Source:UniProtKB/Swiss-Prot%3BAcc:Q0WVE9]	1.0345	9.48279	9.80996	10.1047	9.91879	10.4322	11.2027	9.58212	9.47218	10.3756	9.21756	10.6785	9.86034	11.9846	10.0826	11.5411	9.16329	9.7239	9.56118	9.35045	10.0886	10.8751	9.96903	10.0019	11.3256
AT1G05033			0.718663	0.635932	0.457021	0.445882	0.195358	0.371964	0.274785	0.757613	0.61345	0	0.45431	0	0.131765	0.539859	0.284495	0	0.549817	0.261727	1.09625	0.558838	0.655606	0.123202	0.125694	0.426499	0.5637
AT1G05035			0	0.0629201	0	0	0	0	0	0	0	0	0	0	0	0	0	0	0.18876	0	0	0	0	0	0	0	0
AT1G05037			#DIV/0!	0	0	0	0	0	0	0	0	0	0	0	0	0	0	0	0	0	0	0	0	0	0	0	0
AT1G05040		T7A14.9 [Source:UniProtKB/TrEMBL%3BAcc:Q9ZVN8]	0.319062	0.076596	0.0244389	0	0	0.0280711	0	0	0.0733166	0	0	0	0	0	0	0	0.164279	0	0.0655094	0	0	0	0	0	0.0842134
AT1G05043			1.09471	1.2601	1.37944	1.86463	0.97452	0.732044	1.80739	1.53434	1.17139	1.43258	0.591483	1.07405	1.25803	1.28858	2.0989	2.03468	1.31235	1.13584	1.3321	2.18271	1.59331	1.81788	1.09097	0.493578	0.611585
AT1G05047			1.77115	0.179248	0.317474	0.0905869	0.0758213	0.144228	0.201149	0.557052	0.135316	0.260053	0	0.227464	0	0.446561	0.156886	0	0.151599	0.14433	0.241813	0	0	0.271761	0.277257	0	0.155427
AT1G05053			1.37019	0.496193	0.679877	0.32592	0	0	0.558857	0.601454	0.876611	0.561564	0	0	0	0.321438	1.35513	0	0.654733	0.31167	0.522176	0.665476	0.312284	0	0	0	0
AT1G05055	GTF2H2	General transcription factor IIH subunit [Source:UniProtKB/TrEMBL%3BAcc:A0A178W5Z7]	1.0629	14.1674	15.0585	16.8293	14.7016	14.8636	14.955	14.2242	15.226	15.7254	14.4466	14.4887	15.1696	14.5355	14.4835	15.8461	13.1871	15.0658	14.2492	18.5487	16.8404	15.0988	14.9374	14.5632	15.0902
AT1G05057			1.13059	1.451	1.64048	0.563758	3.84614	3.35375	1.21721	0.641758	2.18249	2.09718	4.04078	3.14463	4.353	0.685954	1.08446	1.88122	1.74652	2.32789	0.278584	1.0651	0	0.62617	2.51541	2.89023	4.65561
AT1G05060		At1g05060 [Source:UniProtKB/TrEMBL%3BAcc:Q9ZVP0]	1.05037	26.8404	28.1922	29.076	31.7747	26.8765	32.9362	30.335	24.159	30.0826	32.3167	28.4972	34.5101	31.1245	35.1325	32.5516	26.6692	26.7765	27.0754	29.1919	28.9125	29.1236	25.8397	27.515	27.2748
AT1G05065	CLE20	CLAVATA3/ESR (CLE)-related protein 20 [Source:UniProtKB/Swiss-Prot%3BAcc:Q3EDI6]	1.15251	1.92485	2.21841	2.432	3.07945	1.8409	2.23995	2.60826	1.77404	2.27292	3.12814	3.47915	2.63107	1.95152	2.6445	2.12382	1.13572	2.07243	2.56639	2.7897	2.97934	1.52695	1.81747	2.05566	1.64957
AT1G05067			#DIV/0!	0	0	0	0	0	0	0	0	0	0	0	0	0	0	0	0	0	0	0	0	0	0	0	0
AT1G05070		At1g05070/T7A14_6 [Source:UniProtKB/TrEMBL%3BAcc:Q94AB8]	0.948389	29.9135	28.3696	30.8704	24.1093	28.2994	34.1548	28.794	29.0187	27.2961	23.5763	24.0298	24.7217	29.9015	39.7487	32.8142	29.3556	30.2989	30.0859	27.5367	31.0782	33.9963	29.2901	30.5039	25.1042
AT1G05073			#DIV/0!	0	0	0	0	0	0	0	0	0	0	0	0	0	0	0	0	0	0	0	0	0	0	0	0
AT1G05077			0.959548	0.555561	0.533087	0.307905	0.515892	0.28002	0.327304	0	0.72656	0.872701	0.504448	0.458002	0.585227	0.79925	0	0.182661	1.01749	0	0.649192	0	0.194122	0.729592	0	0.631424	0.208637
AT1G05080		Putative FBD-associated F-box protein At1g05080 [Source:UniProtKB/Swiss-Prot%3BAcc:Q9ZVP2]	#DIV/0!	0	0	0	0	0	0	0	0	0	0	0	0	0	0	0	0	0	0	0	0	0	0	0	0
AT1G05083			0.88938	0.422804	0.376033	0.398788	0.0778697	0	0.40345	0.357248	0.520684	0.250166	0.160671	0.0729386	0	0.572777	0.201228	0.436343	0.680566	0.277686	0.310159	0.395275	0.278233	0.522856	0	0	0
AT1G05085		unknown protein%3B Ha. [Source:TAIR%3BAcc:AT1G05085]	#DIV/0!	0	0	0	0	0	0	0	0	0	0	0	0	0	0	0	0	0	0	0	0	0	0	0	0
AT1G05087		Dentin sialophosphoprotein [Source:UniProtKB/TrEMBL%3BAcc:A0A1P8AV76]	1.06849	14.5904	15.5898	17.3999	12.4289	14.603	15.2586	16.8317	15.5251	14.4125	11.9263	13.0563	12.304	16.3943	14.9313	14.4503	15.9626	14.2963	13.5124	15.0481	19.9358	17.2158	12.5989	14.879	16.331
AT1G05090		dentin sialophosphoprotein-related [Source:TAIR%3BAcc:AT1G05090]	1.22088	5.5628	6.7915	7.82349	5.564	6.11851	6.58757	8.05087	6.79794	5.52568	5.4267	4.98886	6.27643	6.56684	5.6172	7.57868	5.87234	5.76033	5.05574	8.17829	7.73334	7.55885	4.9924	6.55935	6.80377
AT1G05093			#DIV/0!	0	0.119775	0.085337	0	0.0917176	0	0	0.359324	0	0	0	0	0	0	0	0	0	0	0	0.256011	0	0	0	0.275153
AT1G05097			#DIV/0!	0	0	0	0	0	0	0	0	0	0	0	0	0	0	0	0	0	0	0	0	0	0	0	0
AT1G05100	MAPKKK18	Mitogen-activated protein kinase kinase kinase 18 [Source:UniProtKB/Swiss-Prot%3BAcc:Q9ZVP5]	0.39464	7.22234	2.85022	2.19601	2.81564	2.94874	3.53593	2.04405	3.34028	3.16634	2.96683	2.95924	2.52084	3.5255	3.08773	3.99456	6.67535	6.88488	8.10679	2.31302	1.73667	2.53833	2.54342	3.34749	2.95532
AT1G05103			#DIV/0!	0	0	0	0	0	0	0	0	0	0	0	0	0	0	0	0	0	0	0	0	0	0	0	0
AT1G05107			#DIV/0!	0	0	0	0	0	0	0	0	0	0	0	0	0	0	0	0	0	0	0	0	0	0	0	0
AT1G05113			#DIV/0!	0	0	0.10174	0	0	0	0	0	0	0	0	0	0	0	0	0	0	0	0	0	0.305219	0	0	0
AT1G05117			#DIV/0!	0	0	0	0	0	0	0	0	0	0	0	0	0	0	0	0	0	0	0	0	0	0	0	0
AT1G05120		Helicase protein with RING/U-box domain [Source:TAIR%3BAcc:AT1G05120]	0.997265	34.1134	34.0201	33.4746	32.2298	35.0364	33.2331	35.8754	33.2358	32.9493	32.8353	32.2566	31.5974	32.9674	33.8179	32.914	33.7172	36.1018	32.5213	34.0304	32.6592	33.7342	33.9631	36.0209	35.1253
AT1G05123			1.92071	0.318981	0.612671	0.205478	0.172502	0.401702	0.125934	0.386649	0.187845	1.26352	0	0.315765	0.20174	0	0	0.377803	0.4209	0.200359	0.335685	0.427806	0	0.188629	0.769776	0.43533	0
AT1G05127			#DIV/0!	0	0	0	0	0	0	0	0	0	0	0	0	0	0	0	0	0	0	0	0	0	0	0	0
AT1G05133			#DIV/0!	0	0.0659937	0	0	0	0.0729579	0.102386	0	0.0955953	0	0	0	0.218874	0	0	0	0	0	0	0	0	0	0	0
AT1G05136		unknown protein%3B Ha. [Source:TAIR%3BAcc:AT1G05136]	0.406404	0.661479	0.268827	0.278625	0	0.275409	0.451563	0	0.806482	0	0	0	0	0.887168	0.467521	0	0.903532	0	1.0809	0	0.430952	0.404923	0.826226	0	0
AT1G05137			#DIV/0!	0	0	0	0	0	0	0	0	0	0	0	0	0	0	0	0	0	0	0	0	0	0	0	0
AT1G05140	ARASP2	Probable membrane metalloprotease ARASP2%2C chloroplastic [Source:UniProtKB/Swiss-Prot%3BAcc:O23053]	1.06176	10.7449	11.4085	10.6367	11.564	11.6389	11.2155	11.5614	10.794	11.8702	11.3616	11.2227	12.1076	11.3461	11.1241	11.1763	11.1971	11.2146	9.82316	11.8816	9.91217	10.1164	12.0002	10.8398	12.0768
AT1G05143			0.850377	2.11324	1.79705	2.03455	1.92473	1.53623	1.56306	0.94319	1.14557	3.30238	2.75727	1.54055	1.47637	0.756109	1.85946	2.07362	2.05348	2.44378	1.84245	4.17435	1.46915	0.46014	1.17362	1.59291	1.84217
AT1G05147			#DIV/0!	0	0	0	0	0	0	0	0	0	0	0	0	0	0	0	0	0	0	0	0	0	0	0	0
AT1G05150		Uncharacterized TPR repeat-containing protein At1g05150 [Source:UniProtKB/Swiss-Prot%3BAcc:O23052]	1.05904	33.6712	35.6591	34.8595	31.0055	35.6264	32.8546	37.3293	33.6556	35.9924	32.6126	31.8082	28.5957	33.7633	31.2023	33.5983	34.1114	34.2195	32.6828	37.4634	34.5708	32.5443	35.0239	38.6195	33.2358
AT1G05153			0.796269	1.16071	0.924236	1.4435	1.02864	0.609727	0.684476	1.31515	0.638938	0.818619	0.788644	1.61107	0.686199	0.702862	0.49386	0.856708	1.43165	0.908672	1.1418	1.21262	2.04854	1.06934	1.09097	0.493578	0.244634
AT1G05160	KAO1	Ent-kaurenoic acid oxidase 1 [Source:UniProtKB/Swiss-Prot%3BAcc:O23051]	1.03653	8.64664	8.96253	9.8305	8.83761	9.27215	10.3223	9.27758	8.70182	8.9082	9.3981	8.53278	8.58195	10.636	10.5505	9.78025	8.57017	8.70522	8.66452	9.90892	9.81646	9.76613	8.36132	9.78663	9.6685
AT1G05163			0.64835	1.25852	0.815963	1.64308	1.21462	1.25467	1.22718	1.46168	0.584811	0.401394	0.850733	1.8959	0.89724	1.19474	1.64665	0.840142	0.842381	1.51487	1.41831	1.61727	2.05357	1.25839	1.45503	0.677647	1.63134
AT1G05170	B3GALT2	Hexosyltransferase (Fragment) [Source:UniProtKB/TrEMBL%3BAcc:W8Q3U9]	0.984303	13.6041	13.3906	11.1878	10.4882	13.6516	13.7833	12.5008	13.87	13.801	10.054	10.9218	10.4888	13.4821	13.8924	13.9755	13.6081	14.2979	12.9063	11.4639	10.6715	11.428	15.1624	13.726	12.0664
AT1G05173			#DIV/0!	0	0	0	0	0	0	0	0	0	0	0	0	0	0	0	0	0	0	0	0	0	0	0	0
AT1G05177			#DIV/0!	0	0	0	0	0	0	0	0	0	0	0	0	0	0	0	0	0	0	0	0	0	0	0	0
AT1G05180	AXR1	NEDD8-activating enzyme E1 regulatory subunit [Source:UniProtKB/TrEMBL%3BAcc:A0A178WFT2]	0.985643	42.2495	41.643	41.6532	44.5899	43.2204	43.0218	43.3607	39.4799	42.0883	43.7468	44.3269	45.6961	43.823	42.6641	42.5784	39.0566	44.5889	43.1031	39.2903	41.2376	44.4319	39.5917	45.9198	44.1498
AT1G05183			1.24975	0.337949	0.422351	0.246045	0.287849	0.397508	0.438313	0.76616	0.232639	0.268255	0.129216	0.234638	0.499694	0.56301	0.377613	0.374315	0.417015	0.347392	0.24944	0.26491	0.0994504	0.373775	0.333668	0.431311	0.427545
AT1G05187			#DIV/0!	0	0	0	0	0	0	0	0	0	0	0	0	0	0	0	0	0	0	0	0	0	0	0	0
AT1G05190	RPL6	50S ribosomal protein L6%2C chloroplastic [Source:UniProtKB/Swiss-Prot%3BAcc:O23049]	0.990855	22.7473	22.5393	26.1535	21.9508	26.9802	24.4608	21.2056	22.5092	23.9032	21.3716	21.7324	22.7485	23.4913	23.8891	26.0021	23.3427	23.0853	21.8141	26.1574	24.4261	27.8771	25.9575	25.6811	29.3019
AT1G05193			#DIV/0!	0	0	0	0	0	0	0	0	0	0	0	0	0	0	0	0	0	0	0	0	0	0	0	0
AT1G05197			#DIV/0!	0	0.165943	0	0.0768089	0	0	0	0.497828	0	0.230427	0	0	0	0	0	0	0	0	0	0	0	0	0	0
AT1G05200	GLR3.4	Glutamate receptor [Source:UniProtKB/TrEMBL%3BAcc:Q53YX3]	0.787189	13.0126	10.2434	10.8252	12.1297	11.2093	9.83908	10.2738	10.5372	9.91906	10.9967	12.2697	13.1227	10.0564	9.72791	9.73292	11.7652	14.1969	13.0757	10.247	11.1084	11.1201	10.5386	10.8832	12.2061
AT1G05203			1.4741	0.343262	0.506002	0.733908	0.385654	0.550663	0.295838	0.705788	0.548627	0.263591	0.25394	0.461117	0.441906	0.452637	0.159021	0.275856	0.614648	0.292588	0.122552	0.624732	1.02608	0.550916	0.702573	0.47679	0.472626
AT1G05205		At1g05205 [Source:UniProtKB/TrEMBL%3BAcc:Q8LG56]	0.992337	56.405	55.9728	55.322	49.2134	50.318	50.8391	53.0245	55.068	59.8258	54.1698	42.4756	50.9948	45.8394	48.4272	58.2506	53.9691	55.4793	59.7666	55.9764	55.4833	54.5064	55.6088	46.9156	48.4296
AT1G05207			0.266283	0.62588	0.166661	0.585347	0.234243	0.326637	0.255211	0.174371	0	0.325613	0.156845	0	0.545884	0.37276	0.392874	0	0.759271	0.361432	0.756936	0	0.905361	0.850679	0	0.785301	0.194611
AT1G05210		At1g05210 [Source:UniProtKB/TrEMBL%3BAcc:O23047]	0.986251	19.9101	19.6363	17.8374	15.7696	19.5134	17.7012	19.9396	19.217	19.7524	14.5088	15.2912	17.5088	16.8943	19.8148	16.3946	21.6177	18.9011	19.2114	19.1922	15.6557	18.6644	18.5578	20.4424	19.5401
AT1G05213			0.944697	6.00675	5.67456	5.9793	5.11044	5.388	6.43053	5.62688	5.19649	6.2003	5.24371	5.0093	5.07832	6.61041	6.16762	6.51356	6.2081	5.9367	5.87544	5.6369	5.89576	6.40524	5.17232	5.05114	5.94054
AT1G05217			#DIV/0!	0	0.0853917	0.52178	0.356435	0.0961428	0.55256	0.256175	0	0	0	0	1.0693	1.36909	0.288593	0	0	0	0	0.283443	0.532039	0.749858	0	0.288428	0
AT1G05220		Transmembrane protein 97%2C Putative [Source:UniProtKB/TrEMBL%3BAcc:O23046]	1.28664	6.22726	8.01224	7.35489	7.0196	9.28523	8.56529	8.6193	7.61364	7.80378	6.6566	6.0437	8.35851	8.2823	8.14074	9.27282	6.25522	5.77483	6.65172	8.47714	6.96153	6.62602	11.2667	8.03807	8.5509
AT1G05223			#DIV/0!	0	0	0	0	0	0	0	0	0	0	0	0	0	0	0	0	0	0	0	0	0	0	0	0
AT1G05227			0.358477	0.186363	0.0668068	0.0698144	0.40085	0	0.146395	0	0	0.20042	0.579245	0.175304	0.448001	0.22944	0	0.209746	0	0	0.559089	0	0	0.209443	0	0	0
AT1G05230	HDG2	AT1G05230 protein [Source:UniProtKB/TrEMBL%3BAcc:B9DFH8]	1.34206	0.250235	0.33583	0.231203	0.251473	0.266668	0.153596	0.248434	0.344847	0.41421	0.271349	0.260857	0.222213	0.132772	0.119945	0.208072	0.231807	0.349429	0.169469	0.37305	0.147418	0.173143	0.282632	0.279713	0.23766
AT1G05233			#DIV/0!	0	0	0	0	0	0	0	0	0	0	0	0	0	0	0	0	0	0	0	0	0	0	0	0
AT1G05237			#DIV/0!	0	0	0	0	0	0	0	0	0	0	0	0	0	0	0	0	0	0	0	0	0	0	0	0
AT1G05240	PER2	Peroxidase 1 [Source:UniProtKB/Swiss-Prot%3BAcc:P0DI10]	1.83948	40.2618	74.061	87.3956	57.0593	57.8696	29.8312	76.2283	65.8723	80.0825	52.8162	66.459	51.9026	23.2429	36.3591	29.8916	42.8178	27.9571	50.0106	87.1923	95.8184	79.1761	62.2465	66.2434	45.119
AT1G05243			#DIV/0!	0	0	0	0	0	0	0	0	0	0	0	0	0	0	0	0	0	0	0	0	0	0	0	0
AT1G05247			0	0.0496807	0	0.0897519	0.0625054	0	0	0	0	0	0	0.187516	0	0	0	0	0.149042	0	0	0	0	0.269256	0	0	0
AT1G05250	PER2	Peroxidase 1 [Source:UniProtKB/Swiss-Prot%3BAcc:P0DI10]	1.17986	72.1007	85.069	126.043	88.3506	85.8913	30.9161	78.2937	102.221	74.6927	101.88	82.2645	80.9075	42.1576	21.5998	28.991	67.5729	89.356	59.3732	130.955	124.717	122.457	82.7826	67.7665	107.125
AT1G05253			#DIV/0!	0	0	0	0	0	0	0	0	0	0	0	0	0	0	0	0	0	0	0	0	0	0	0	0
AT1G05257			#DIV/0!	0	0	0	0	0	0	0	0	0	0	0	0	0	0	0	0	0	0	0	0	0	0	0	0
AT1G05260	PER3	Peroxidase [Source:UniProtKB/TrEMBL%3BAcc:Q0WSR2]	1.02146	372.4	380.39	279.936	268.972	389.726	300.083	380.774	380.047	380.35	268.232	273.387	265.297	309.32	283.149	307.781	348.257	384.617	384.326	273.578	282.411	283.819	369.67	392.157	407.352
AT1G05263			#DIV/0!	0	0	0	0	0	0	0	0	0	0	0	0	0	0	0	0	0	0	0	0	0	0	0	0
AT1G05267			#DIV/0!	0	0	0	0	0	0	0	0	0	0	0	0	0	0	0	0	0	0	0	0	0	0	0	0
AT1G05270		At1g05270 [Source:UniProtKB/TrEMBL%3BAcc:Q8GXY6]	1.08404	40.4637	43.8643	43.9635	43.5119	44.1344	43.906	43.8697	41.2659	46.4573	40.3323	43.4499	46.7534	44.4735	42.3438	44.9006	40.2525	39.9967	41.1417	43.6537	45.2574	42.9793	42.9909	43.9364	45.476
AT1G05273			#DIV/0!	0	0	0	0	0	0	0	0	0	0	0	0	0	0	0	0	0	0	0	0	0	0	0	0
AT1G05277			0.858454	4.25545	3.65311	3.70071	3.83873	3.53953	3.73729	4.53198	3.07416	3.35319	4.23029	3.0028	4.28309	4.1129	3.75686	3.3421	5.21268	3.54482	4.00885	3.31138	3.28541	4.50533	3.91549	2.59942	4.10367
AT1G05280		Protein of unknown function (DUF604) [Source:TAIR%3BAcc:AT1G05280]	1.09054	7.11009	7.75384	6.57533	4.90168	7.70668	7.75729	8.28702	8.24235	6.73215	4.69549	5.51546	4.4941	7.9859	8.04929	7.23667	7.06772	6.8979	7.36465	6.7866	6.57269	6.36672	7.76211	7.38349	7.97445
AT1G05283			#DIV/0!	0	0	0	0	0	0	0	0	0	0	0	0	0	0	0	0	0	0	0	0	0	0	0	0
AT1G05287			0.668477	0.696202	0.465395	0.657702	1.05589	0.744558	0.626678	0.476407	0.771507	0.14827	0.285682	1.55627	1.32572	1.18817	0.536695	0.155169	0.518609	0.329162	1.24083	0.87853	0.164905	0.929671	0.632316	0.715184	0.886174
AT1G05290		CCT motif family protein [Source:UniProtKB/TrEMBL%3BAcc:Q1PFY3]	#DIV/0!	0	0	0	0	0.0206405	0	0	0	0	0	0	0	0	0	0	0	0	0	0	0	0	0	0	0.0619216
AT1G05291		GPI inositol-deacylase C%2C putative (DUF1218) [Source:UniProtKB/TrEMBL%3BAcc:O23040]	#DIV/0!	0	0	0	0	0	0.0281213	0	0	0	0	0	0	0	0	0.0843638	0	0	0	0	0	0	0	0	0
AT1G05293			0.330387	0.219516	0.0725254	0	0	0	0.239344	0	0.217576	0	0	0	0	0.718031	0	0	0	0.464142	0.194407	0	0	0	0	0	0
AT1G05297			0.447373	1.06514	0.476513	0.586549	0.359982	1.58638	0.50687	0.370539	0.540055	0.518946	0.499944	0	0.580002	0.198028	0.417429	0.905153	1.81513	0.576033	0.804245	1.02495	0.192389	0.542308	1.84425	2.29455	0.620322
AT1G05300	ZIP5	Zinc transporter 5 [Source:UniProtKB/Swiss-Prot%3BAcc:O23039]	0.344479	72.0116	24.8065	30.3147	50.1072	43.4274	44.2662	23.359	25.4658	25.5946	48.0513	52.346	49.9243	44.0152	43.7227	45.0609	72.6583	71.4207	71.9558	32.1069	29.4664	29.3706	43.6286	43.4718	43.1818
AT1G05303			#DIV/0!	0	0	0	0	0	0	0	0	0	0	0	0	0	0	0	0	0	0	0	0	0	0	0	0
AT1G05307			#DIV/0!	0	0	0	0	0	0	0	0	0	0	0	0	0	0	0	0	0	0	0	0	0	0	0	0
AT1G05310	PME8	Probable pectinesterase 8 [Source:UniProtKB/Swiss-Prot%3BAcc:O23038]	1.75848	4.14642	7.29138	5.29494	8.2681	5.02675	4.55513	9.3678	7.50834	4.998	9.31934	11.0702	4.41477	4.61426	6.22496	2.82619	5.68624	4.4293	2.32372	6.44824	5.60357	3.83301	6.6608	4.13141	4.28805
AT1G05313			#DIV/0!	0	0	0	0	0	0	0	0	0	0	0	0	0	0	0	0	0	0	0	0	0	0	0	0
AT1G05317			0.798786	1.86532	1.48999	1.50792	0.664191	1.77007	1.73398	1.4001	1.36042	1.70947	0.678125	0.527732	0.786715	1.95699	1.45595	1.78901	1.64136	1.89752	2.05709	2.02579	1.34206	1.15592	1.92977	1.69763	1.68281
AT1G05320		FUNCTIONS IN: molecular_function unknown%3B INVOLVED IN: biological_process unknown%3B LOCATED IN: cellular_component unknown%3B EXPRESSED IN: fruit%2C egg cell%3B CONTAINS InterPro DOMAIN/s: Prefoldin (InterPro:IPR009053)%3B BEST Arabidopsis thaliana protein m /.../s: unknown protein (TAIR:AT2G32240.1)%3B Ha. [Source:TAIR%3BAcc:AT1G05320]	0.984681	35.1107	34.5728	30.6422	21.6018	34.6905	26.9301	34.9336	32.7064	36.0785	23.8681	20.6125	20.3248	26.1662	27.7795	26.8447	36.3504	37.5473	31.4343	31.1391	32.5649	28.2226	34.0407	34.9812	35.0496
AT1G05323			#DIV/0!	0	0	0	0	0	0	0	0	0	0	0	0	0	0	0	0	0	0	0	0	0	0	0	0
AT1G05327			#DIV/0!	0	0	0	0	0	0	0	0	0	0	0	0	0	0	0	0	0	0	0	0	0	0	0	0
AT1G05330		YUP8H12.5 [Source:UniProtKB/TrEMBL%3BAcc:O23036]	0.547535	0.975716	0.534239	0.455636	0.191374	0.25964	0.414549	0.996733	0.352176	0.253807	0.163009	0.222001	0.189113	0.290557	0.510394	0.442695	1.18367	0.563456	1.18003	0.200514	0.282283	0.884112	0.270598	0.306061	0.202259
AT1G05333			#DIV/0!	0	0	0	0	0	0	0	0	0	0	0	0	0	0	0	0	0	0	0	0	0	0	0	0
AT1G05337			#DIV/0!	0	0	0	0	0	0	0	0	0	0	0	0	0	0	0	0	0	0	0	0	0	0	0	0
AT1G05340		Cysteine-rich TM module stress tolerance protein [Source:UniProtKB/TrEMBL%3BAcc:O23035]	0.857403	86.267	73.9656	60.1442	41.1057	64.4128	84.3192	73.4683	76.145	72.2836	43.6296	42.8383	36.8492	87.9005	82.2314	82.8256	93.5637	83.3464	81.8909	62.059	57.0956	61.2781	67.7862	59.4148	66.0375
AT1G05343			0	0.110727	0	0	0	0.572615	0	0	0	0	0	0	0	0	0	0	0.332181	0	0	0	0	0	0	1.71784	0
AT1G05347			1.80405	0.125311	0.226068	0.0992212	0.101174	0.248973	0.127356	0.0704191	0.41054	0.197246	0	0.230037	0.0734844	0.0752688	0.237991	0.068808	0.229971	0.145963	0	0.15583	0.0731253	0.0687087	0.350492	0.396426	0
AT1G05350		Ubiquitin-like modifier-activating enzyme 5 [Source:UniProtKB/Swiss-Prot%3BAcc:O23034]	1.0098	34.6832	35.023	35.318	37.0473	35.0555	34.4798	36.026	35.1004	33.9427	34.41	38.2826	38.4493	34.4776	34.0485	34.9134	34.3285	34.6869	35.0341	34.7829	34.517	36.6542	32.664	36.5388	35.9636
AT1G05353			#DIV/0!	0	0	0	0	0	0	0	0	0	0	0	0	0	0	0	0	0	0	0	0	0	0	0	0
AT1G05357			#DIV/0!	0	0	0	0	0	0	0	0	0	0	0	0	0	0	0	0	0	0	0	0	0	0	0	0
AT1G05360	KMS2	Vacuole membrane protein KMS2 [Source:UniProtKB/Swiss-Prot%3BAcc:F4I8Q7]	1.02376	23.0429	23.5903	22.0645	18.8126	21.521	22.3139	23.9425	22.0232	24.8053	17.835	20.1325	18.4702	23.2408	21.6578	22.043	23.3992	24.8505	20.879	20.2117	24.4206	21.5613	20.2319	21.8851	22.4461
AT1G05363			#DIV/0!	0	0.246279	0.27391	0.22998	0.09813	0.0939796	0	0	0.738838	0.474523	0.215416	0	0.281939	0	0	0	0	0	0	0.82173	0	0	0	0.29439
AT1G05367			2.15086	0.0571907	0.123009	0.394253	0.0592526	0.353649	0	0	0	0.369028	0.177758	0	0	0	0	0	0	0	0.171572	0.218656	0	0.964103	0.393441	0.667505	0
AT1G05370		Sec14p-like phosphatidylinositol transfer family protein [Source:UniProtKB/TrEMBL%3BAcc:F4I8Q8]	0.685115	3.6635	2.50992	3.17712	2.26939	2.42911	2.72246	2.84449	2.26779	2.41749	2.29617	2.11453	2.39748	2.92344	2.99903	2.24491	3.49345	3.66609	3.83097	3.02622	2.84019	3.66495	2.46851	1.84766	2.97115
AT1G05373			#DIV/0!	0	0	0	0	0	0	0	0	0	0	0	0	0	0	0	0	0	0	0	0	0	0	0	0
AT1G05377			#DIV/0!	0	0	0	0	0	0	0	0	0	0	0	0	0	0	0	0	0	0	0	0	0	0	0	0
AT1G05380		Acyl-CoA N-acyltransferase with RING/FYVE/PHD-type zinc finger protein [Source:UniProtKB/TrEMBL%3BAcc:Q9ZW00]	1.04801	31.431	32.9401	33.7229	30.4719	33.6306	35.068	35.1981	32.5449	31.0774	33.0585	29.7217	28.6355	35.6891	36.2174	33.2975	33.2561	32.6064	28.4305	33.6363	35.4643	32.0682	33.8029	34.1942	32.8948
AT1G05383			1.10986	2.96982	3.29608	3.33472	0.882981	1.70355	2.96558	4.19539	2.09333	3.59954	1.22391	0.833413	0.591623	3.39354	3.06571	2.43748	3.3327	2.82036	2.75641	4.39105	3.17915	2.43397	0.790107	2.04264	2.2779
AT1G05385	PSB27-2	Psb27-H1 [Source:UniProtKB/TrEMBL%3BAcc:A0A178WJM6]	1.09594	6.64485	7.28234	8.65677	8.11232	9.27949	10.4212	8.723	6.16419	6.95982	8.48822	6.9943	8.85445	10.5952	10.3629	10.3056	8.20085	4.84895	6.88474	7.37025	9.46996	9.13012	9.70947	8.482	9.64699
AT1G05387			0	0.0728655	0	0	0	0	0	0	0	0	0	0	0	0	0	0	0.218596	0	0	0	0	0	0	0	0
AT1G05390		pre-tRNA [Source:TAIR%3BAcc:AT1G05390]	#DIV/0!	0	0	0	0	0	0	0	0	0	0	0	0	0	0	0	0	0	0	0	0	0	0	0	0
AT1G05397			1.0007	1.68956	1.69075	1.12825	1.62105	2.33247	2.60436	1.5434	1.79959	1.72925	1.20317	1.51254	2.14744	2.74949	2.55011	2.51348	1.00807	2.45266	1.60796	0.910767	1.06848	1.40552	3.07274	2.31696	1.60771
AT1G05400		Putative uncharacterized protein [Source:UniProtKB/TrEMBL%3BAcc:Q5XVL8]	0.933251	4.83263	4.51006	5.62969	2.75846	4.90717	6.65102	3.38864	4.63402	5.50752	3.04804	2.8699	2.35743	7.37816	5.5848	6.99012	4.71349	4.22734	5.55707	6.52663	4.30083	6.0616	5.37214	3.95658	5.3928
AT1G05407			#DIV/0!	0	0	0	0	0	0	0	0	0	0	0	0	0	0	0	0	0	0	0	0	0	0	0	0
AT1G05410		At1g05410/T25N20_5 [Source:UniProtKB/TrEMBL%3BAcc:Q8VZE5]	0.993935	16.5725	16.472	19.4614	18.5056	17.9249	19.943	14.8435	16.7346	17.8378	17.4082	19.6915	18.4171	19.4337	18.8822	21.513	15.2307	17.5918	16.8949	19.4489	17.6265	21.3087	17.0029	17.3121	19.4596
AT1G05413			#DIV/0!	0	0	0	0	0	0	0	0	0	0	0	0	0	0	0	0	0	0	0	0	0	0	0	0
AT1G05417			#DIV/0!	0	0	0	0	0	0	0	0	0	0	0	0	0	0	0	0	0	0	0	0	0	0	0	0
AT1G05420	ATOFP12	ovate family protein 12 [Source:TAIR%3BAcc:AT1G05420]	2.28987	0.842144	1.9284	1.78034	1.0575	2.37214	1.59932	2.20471	1.76418	1.81631	1.22486	1.27095	0.676669	1.45551	1.3149	2.02754	0.494119	1.07526	0.957051	1.93716	1.88541	1.51846	1.87192	3.86945	1.37505
AT1G05423			#DIV/0!	0	0	0.243334	0.109792	0	0	0	0	0	0	0	0.329376	0	0	0	0	0	0	0	0	0.730003	0	0	0
AT1G05427			#DIV/0!	0	0	0.239741	0	0	0	0	0	0	0	0	0	0	0	0	0	0	0	0.719223	0	0	0	0	0
AT1G05430		Uncharacterized protein At1g05430 [Source:UniProtKB/TrEMBL%3BAcc:Q8LC42]	0.931299	26.923	25.0734	28.1927	25.8887	27.0598	26.7116	25.5919	22.902	26.7261	26.7047	26.8095	24.1519	27.1837	26.0733	26.8779	27.2218	26.2474	27.2998	29.67	27.2384	27.6698	27.8587	26.7772	26.5434
AT1G05433			#DIV/0!	0	0	0	0	0	0	0	0	0	0	0	0	0	0	0	0	0	0	0	0	0	0	0	0
AT1G05440		C-8 sterol isomerase [Source:UniProtKB/TrEMBL%3BAcc:Q9ZVZ4]	0.914973	2.43812	2.23082	2.19619	1.85479	2.55218	2.30132	1.77198	2.58264	2.33782	1.83643	1.91902	1.80892	2.47045	2.77735	1.65616	2.72569	2.51515	2.07352	1.53438	2.16009	2.8941	2.99098	2.55891	2.10664
AT1G05443			#DIV/0!	0	0.0626894	0	0	0.0624038	0	0.188068	0	0	0	0	0	0	0	0	0	0	0	0	0	0	0.187211	0	0
AT1G05447			#DIV/0!	0	0	0	0	0	0	0	0	0	0	0	0	0	0	0	0	0	0	0	0	0	0	0	0
AT1G05450		Bifunctional inhibitor/lipid-transfer protein/seed storage 2S albumin superfamily protein [Source:UniProtKB/TrEMBL%3BAcc:Q1G2Y5]	0.930309	9.51098	8.84815	6.79894	10.4422	8.47015	6.73344	10.2849	8.67845	7.58112	10.3467	10.3887	10.5913	6.7984	5.33583	8.06609	10.0174	9.11635	9.39917	7.78606	5.48058	7.13017	7.81323	8.83719	8.76002
AT1G05453			#DIV/0!	0	0	0	0	0	0	0	0	0	0	0	0	0	0	0	0	0	0	0	0	0	0	0	0
AT1G05460	SDE3	Probable RNA helicase SDE3 [Source:UniProtKB/Swiss-Prot%3BAcc:Q8GYD9]	0.997927	10.13	10.109	11.4236	8.42304	10.3841	11.5071	11.5579	9.47503	9.294	8.7713	8.26478	8.23304	11.3884	12.1276	11.0053	9.99317	10.1062	10.2905	10.8302	12.2892	11.1513	10.7713	10.9792	9.402
AT1G05463			0.319062	0.327418	0.104467	0.447721	0.0878034	0	0.229836	0	0.3134	0	0	0.26341	0	0.689509	0	0	0.702227	0	0.280027	0.713748	0	0.629414	0	0	0
AT1G05467			1.04461	10.7033	11.1808	13.0705	8.83683	9.15079	12.1497	9.70573	10.2436	13.593	7.9776	9.97631	8.55659	10.3741	14.1387	11.9363	8.19737	11.2729	12.6396	10.1834	15.6394	13.3886	8.49547	10.7393	8.2176
AT1G05470	IP5P6	CVP2 [Source:UniProtKB/TrEMBL%3BAcc:A0A178WIE4]	0.88564	22.3494	19.7935	21.1724	13.783	25.1509	23.1138	18.853	19.7012	20.8262	13.2879	14.6106	13.4506	23.1036	23.1953	23.0424	22.4137	22.2715	22.3629	20.6514	20.8161	22.0496	25.1201	24.8076	25.5251
AT1G05473			#DIV/0!	0	0	0	0	0	0	0	0	0	0	0	0	0	0	0	0	0	0	0	0	0	0	0	0
AT1G05477			#DIV/0!	0	0	0	0	0	0	0	0	0	0	0	0	0	0	0	0	0	0	0	0	0	0	0	0
AT1G05483			#DIV/0!	0	0	0	0	0	0	0	0	0	0	0	0	0	0	0	0	0	0	0	0	0	0	0	0
AT1G05487			34.6445	0.0742863	2.57361	0	0.483027	0.0388264	1.85388	3.39336	1.70544	2.62204	0.631508	0.573363	0.244211	2.00113	1.84548	1.71503	0	0.12127	0.101589	0	0	0	0.116479	0	0
AT1G05490	CLSY3	SNF2 domain-containing protein CLASSY 3 [Source:UniProtKB/Swiss-Prot%3BAcc:F4I8S3]	0.835936	1.2238	1.02302	0.922461	1.39573	1.06465	0.906674	1.00001	1.07395	0.995112	1.43209	1.20352	1.55158	0.956363	0.889386	0.874273	1.37506	1.26822	1.02813	0.917192	0.874474	0.975719	1.10024	0.962952	1.13077
AT1G05493			0	0.0922971	0	0	0	0	0.385895	0	0	0	0	0	0	0.856707	0.300979	0	0	0.276891	0	0	0	0	0	0	0
AT1G05497			0	0.0755349	0	0	0	0.0485507	0	0	0	0	0	0	0	0	0	0	0	0	0.226605	0	0	0	0	0	0.145652
AT1G05500	SYT5	Synaptotagmin-5 [Source:UniProtKB/Swiss-Prot%3BAcc:Q8L706]	0.965503	51.4022	49.629	49.1764	53.8513	52.7908	49.0212	50.1856	48.433	50.2683	53.3189	52.3185	55.9166	49.5248	47.2838	50.255	53.5522	49.781	50.8733	51.1718	48.0262	48.331	53.3119	53.5067	51.5539
AT1G05507			#DIV/0!	0	0	0	0	0	0	0	0	0	0	0	0	0	0	0	0	0	0	0	0	0	0	0	0
AT1G05510	OBAP1A	Oil body-associated protein 1A [Source:UniProtKB/Swiss-Prot%3BAcc:Q9ZVY7]	0.375017	0.110057	0.0412734	0	0	0	0.110834	0	0.12382	0	0	0	0	0.136208	0.071779	0.124516	0	0.330172	0	0	0	0	0	0	0
AT1G05517			1.13789	1.4377	1.63596	0.937717	1.00313	1.4101	0.556529	1.76597	1.28694	1.85495	0.595678	1.26194	1.15178	0.707847	0.746044	0.215696	0.720903	2.05901	1.5332	1.46546	0.916918	0.430769	1.75793	0.994157	1.47821
AT1G05520		At1g05520/T25N20_16 [Source:UniProtKB/TrEMBL%3BAcc:Q8H0S3]	1.07262	56.89	61.0211	57.9053	53.4687	58.1023	53.7299	63.121	58.6089	61.3333	53.2628	56.8722	50.271	52.808	53.6963	54.6856	56.3013	59.0147	55.354	59.2922	57.4553	56.9682	58.8602	59.7852	55.6614
AT1G05523			3.42282	0.015584	0.0533412	0	0.0187313	0	0	0.1077	0.0523237	0	0	0	0.0561939	0	0	0	0	0	0.0467519	0	0	0	0	0	0
AT1G05527			#DIV/0!	0	0	0.0484215	0.038081	0.052042	0.0455627	0	0	0	0	0.114243	0	0	0	0.136688	0	0	0	0	0.145265	0	0	0	0.156126
AT1G05530	UGT75B2	UGT75B2 [Source:UniProtKB/TrEMBL%3BAcc:A0A384L0M1]	1.50784	4.69708	7.08247	5.44713	3.2287	5.10788	5.04455	7.47754	7.55623	6.21363	3.06032	3.11441	3.51136	4.67561	5.30699	5.15105	5.00606	4.37854	4.70664	5.37776	6.36721	4.59643	5.09878	4.9672	5.25765
AT1G05533			0.330387	0.291988	0.0964692	0	0.162163	0.210614	0	0	0.289407	0	0	0.48649	0	0	0	0	0	0.617375	0.25859	0	0	0	0.296493	0.33535	0
AT1G05537			#DIV/0!	0	0	0	0	0	0	0	0	0	0	0	0	0	0	0	0	0	0	0	0	0	0	0	0
AT1G05540		T25N20.19 [Source:UniProtKB/TrEMBL%3BAcc:Q9ZVY4]	0.95241	0.419243	0.399291	0.538542	0.118288	0.466915	0.705676	0.356226	0.259597	0.582051	0.0801055	0.181825	0.092933	0.380759	0.9531	0.783171	0.193891	0.599931	0.463908	0.591217	0.416155	0.608254	0.398929	0.902422	0.0993935
AT1G05543			0	0.0336135	0	0	0	0	0	0	0	0	0	0	0	0	0	0	0.100841	0	0	0	0	0	0	0	0
AT1G05547			#DIV/0!	0	0	0	0	0	0	0	0	0	0	0	0	0	0	0	0	0	0	0	0	0	0	0	0
AT1G05550		Protein of unknown function (DUF295) [Source:TAIR%3BAcc:AT1G05550]	#DIV/0!	0	0.0437007	0.0152227	0	0	0.0790862	0	0	0.131102	0	0	0	0.100057	0	0.137202	0	0	0	0	0	0.045668	0	0	0
AT1G05553			#DIV/0!	0	0.0403624	0	0.0388845	0	0.0909405	0	0	0.121087	0.116654	0	0	0	0.1461	0.126721	0	0	0	0	0	0	0	0	0
AT1G05557			0.790068	0.852802	0.673772	0.88963	0.695288	0.93346	0.978747	0.851451	0.551546	0.618318	0.510581	1.08166	0.493619	0.505605	1.59866	0.83197	1.13285	0.686337	0.739221	0.942083	1.08065	0.646154	1.31845	0.426067	1.05587
AT1G05560	UGT1	UDP-glucosyltransferase 75B1 [Source:TAIR%3BAcc:AT1G05560]	#DIV/0!	0	0	0	0	0	0	0	0	0	0	0	0	0	0	0	0	0	0	0	0	0	0	0	0
AT1G05562		Potential natural antisense gene%2C locus overlaps with AT1G05560 [Source:TAIR%3BAcc:AT1G05562]	#DIV/0!	0	0	0	0	0	0	0	0	0	0	0	0	0	0	0	0	0	0	0	0	0	0	0	0
AT1G05563			#DIV/0!	0	0	0	0	0	0	0	0	0	0	0	0	0	0	0	0	0	0	0	0	0	0	0	0
AT1G05567			#DIV/0!	0	0	0	0	0	0	0	0	0	0	0	0	0	0	0	0	0	0	0	0	0	0	0	0
AT1G05570	CALS1	Callose synthase 1 [Source:UniProtKB/Swiss-Prot%3BAcc:Q9AUE0]	1.21103	53.6794	65.0072	75.232	77.2902	84.8129	64.6628	68.1659	62.4052	64.4506	77.6478	83.4097	70.8129	65.1542	66.7151	62.119	56.7334	55.5036	48.8014	78.3814	73.1151	74.1996	85.7688	83.7322	84.9378
AT1G05575		Transmembrane protein [Source:UniProtKB/TrEMBL%3BAcc:Q8LC91]	0.576643	35.1171	20.25	16.9662	17.0305	25.0182	20.9396	17.8235	20.2189	22.7077	17.3746	16.4919	17.225	22.2418	19.3866	21.1905	36.033	35.3972	33.9212	17.4863	17.0496	16.3626	27.7934	25.8011	21.4602
AT1G05577		F3F20.2 protein [Source:UniProtKB/TrEMBL%3BAcc:Q9SYJ8]	0.868268	1.06146	0.921629	0.936553	0.734212	1.00138	0.924604	0.534516	1.07868	1.15169	0.480791	0.906625	0.81522	0.96686	1.20431	0.602638	0.939936	0.852255	1.39218	0.955357	0.811237	1.04307	1.02323	0.879573	1.10134
AT1G05580	CHX23	Cation/H(+) antiporter 23%2C chloroplastic [Source:UniProtKB/Swiss-Prot%3BAcc:Q8VYD4]	#DIV/0!	0	0.00652762	0.00682148	0.0125772	0	0	0	0	0.0195829	0.0377316	0	0	0	0	0	0	0	0	0	0	0.0204645	0	0	0
AT1G05583			#DIV/0!	0	0	0	0	0	0	0	0	0	0	0	0	0	0	0	0	0	0	0	0	0	0	0	0
AT1G05587			#DIV/0!	0	0	0	0	0	0	0	0	0	0	0	0	0	0	0	0	0	0	0	0	0	0	0	0
AT1G05590	HEXO2	Beta-hexosaminidase 2 [Source:UniProtKB/Swiss-Prot%3BAcc:Q9SYK0]	1.03029	15.4357	15.9032	16.0478	13.1923	15.9731	15.8715	15.5221	15.3974	16.7902	14.1565	13.4273	11.9931	16.1864	16.8161	14.612	15.5724	16.5073	14.2274	16.3964	16.259	15.4881	16.3666	15.406	16.1467
AT1G05593			#DIV/0!	0	0	0	0	0	0	0	0	0	0	0	0	0	0	0	0	0	0	0	0	0	0	0	0
AT1G05597			#DIV/0!	0	0	0	0	0	0	0	0	0	0	0	0	0	0	0	0	0	0	0	0	0	0	0	0
AT1G05600		Pentatricopeptide repeat-containing protein At1g05600 [Source:UniProtKB/Swiss-Prot%3BAcc:Q9SYK1]	1.23942	4.70831	5.8356	5.34756	5.88208	5.55638	5.6946	5.72858	5.2626	6.51562	5.99598	5.92592	5.72432	5.93754	5.51481	5.63143	5.1778	4.42578	4.52135	5.99262	4.86713	5.18293	5.18407	6.21528	5.26979
AT1G05603			#DIV/0!	0	0	0	0	0	0	0	0	0	0	0	0	0	0	0	0	0	0	0	0	0	0	0	0
AT1G05607			#DIV/0!	0	0	0.0773027	0	0	0	0	0	0	0	0	0	0	0	0	0	0	0	0.231908	0	0	0	0	0
AT1G05610	APS2	ADP-glucose pyrophosphorylase small subunit 2 [Source:TAIR%3BAcc:AT1G05610]	0.974466	1.33729	1.30315	1.49076	0.81271	1.5171	1.54632	0.855945	0.9829	2.07059	0.559937	0.98499	0.893203	1.82978	1.40256	1.40661	1.05883	1.12902	1.82403	1.50668	1.33326	1.63235	1.23934	1.35796	1.95401
AT1G05613			0.360651	0.206962	0.0746409	0	0	0	0.243649	0.223923	0	0	0	0	0	0.478688	0.252259	0	0	0.232071	0.388815	0	0	0	0	0	0
AT1G05615		Putative B3 domain-containing protein At1g05615 [Source:UniProtKB/Swiss-Prot%3BAcc:F4I8U3]	#DIV/0!	0	0	0	0	0	0	0	0	0	0	0	0	0	0	0	0	0	0	0	0	0	0	0	0
AT1G05617			#DIV/0!	0	0	0	0	0	0	0	0	0	0	0	0	0	0	0	0	0	0	0	0	0	0	0	0
AT1G05620	URH2	Probable uridine nucleosidase 2 [Source:UniProtKB/Swiss-Prot%3BAcc:Q8LAC4]	1.01249	55.0449	55.7323	53.7071	45.1567	57.0504	51.5097	58.3096	54.8205	54.0669	47.0231	44.7626	43.6845	51.7085	50.8746	51.9459	55.1137	59.2227	50.7983	52.1915	52.1151	56.8148	57.2034	55.9165	58.0313
AT1G05623			#DIV/0!	0	0	0	0	0	0.0800549	0	0	0	0	0	0	0	0.240165	0	0	0	0	0	0	0	0	0	0
AT1G05627			#DIV/0!	0	0	0	0	0	0	0	0	0	0	0	0	0	0	0	0	0	0	0	0	0	0	0	0
AT1G05630	AT5PTASE13	Endonuclease/exonuclease/phosphatase family protein [Source:TAIR%3BAcc:AT1G05630]	1.08236	9.69168	10.4899	10.3714	9.7982	9.98819	8.18608	10.8139	10.7054	9.95038	10.5869	10.5977	8.20997	8.24181	8.59828	7.71814	10.5094	9.6806	8.88508	10.0575	10.8877	10.169	10.0626	9.63446	10.2675
AT1G05633			#DIV/0!	0	0.284911	0.562718	0	0	0	0	0	0.854734	0	0	0	0	0	0	0	0	0	1.68816	0	0	0	0	0
AT1G05637			#DIV/0!	0	0	0	0	0	0	0	0	0	0	0	0	0	0	0	0	0	0	0	0	0	0	0	0
AT1G05640		Ankyrin repeat family protein [Source:UniProtKB/TrEMBL%3BAcc:Q9SYK5]	0.960653	6.26391	6.01744	5.67428	4.99713	5.43847	6.53934	5.83849	6.16518	6.04866	5.0838	5.0947	4.8129	6.725	7.05786	5.83515	6.3847	5.99568	6.41136	5.66353	5.89675	5.46256	5.94458	5.28287	5.08797
AT1G05643			#DIV/0!	0	0	0	0	0	0	0	0	0	0	0	0	0	0	0	0	0	0	0	0	0	0	0	0
AT1G05647			#DIV/0!	0	0	0.0509979	0	0	0	0	0	0	0	0	0	0	0	0	0	0	0	0	0	0.152994	0	0	0
AT1G05650		F3F20.10 protein [Source:UniProtKB/TrEMBL%3BAcc:Q9SYK6]	2.32525	0.769932	1.79029	0.383318	5.62335	3.22266	0.219222	1.8309	2.10246	1.43751	5.20262	5.67512	5.99232	0.266862	0.187508	0.203296	0.724758	0.862509	0.72253	0.322284	0.259262	0.568408	2.8581	3.37322	3.43665
AT1G05653			#DIV/0!	0	0	0	0	0	0	0	0	0	0	0	0	0	0	0	0	0	0	0	0	0	0	0	0
AT1G05657			#DIV/0!	0	0	0	0	0	0	0	0	0	0	0	0	0	0	0	0	0	0	0	0	0	0	0	0
AT1G05660		F3F20.11 protein [Source:UniProtKB/TrEMBL%3BAcc:Q9SYK7]	1.34627	17.0849	23.0008	9.21589	13.4833	23.3461	12.2754	26.609	23.2852	19.1081	11.8575	14.454	14.1384	13.7859	10.9546	12.0857	16.7862	17.5837	16.8847	8.68837	10.9005	8.05877	19.8051	27.2107	23.0225
AT1G05663			#DIV/0!	0	0	0	0	0	0	0	0	0	0	0	0	0	0	0	0	0	0	0	0	0	0	0	0
AT1G05667			#DIV/0!	0	0	0	0	0	0	0	0	0	0	0	0	0	0	0	0	0	0	0	0	0	0	0	0
AT1G05670		Glycosyltransferase (Fragment) [Source:UniProtKB/TrEMBL%3BAcc:A0A068FPW3]	0.864854	5.62965	4.86883	4.73954	3.92575	5.12204	4.44164	4.22618	4.55033	5.82997	4.161	3.76234	3.85391	3.78471	4.61087	4.92935	5.84395	5.42563	5.61938	4.25477	4.74442	5.21942	5.59029	5.14408	4.63174
AT1G05673			#DIV/0!	0	0	0	0	0	0	0	0	0	0	0	0	0	0	0	0	0	0	0	0	0	0	0	0
AT1G05675	UGT74E1	Glycosyltransferase (Fragment) [Source:UniProtKB/TrEMBL%3BAcc:A0A1W6AJW6]	0.948536	0.414378	0.393052	0.362904	0.74194	0.31133	0.943819	0.542761	0.32454	0.311855	0.638426	0.716031	0.871364	1.11565	0.940685	0.775117	0.318145	0.562511	0.362476	0.46195	0.260132	0.366631	0	0.235037	0.698954
AT1G05680	UGT74E2	Glycosyltransferase (Fragment) [Source:UniProtKB/TrEMBL%3BAcc:A0A0K1SBE8]	1.81136	16.9218	30.6515	12.7368	29.6245	15.1366	36.9965	30.0067	30.0188	31.9289	29.546	31.3497	27.9777	33.7812	37.9644	39.2439	16.429	16.8558	17.4807	11.9051	13.3121	12.9931	12.1954	18.3916	14.8226
AT1G05683			#DIV/0!	0	0	0.0937098	0	0	0	0	0	0	0	0	0	0	0	0	0	0	0	0.281129	0	0	0	0	0
AT1G05687			0.580165	0.61738	0.358182	0.482817	0.206315	0.285778	0.523828	0.444118	0.215765	0.414663	0.26632	0.120899	0.231725	0.55382	0.583706	0.433957	0.966919	0.306852	0.578368	0.409493	0.461185	0.577774	0.442095	0.250017	0.165222
AT1G05690	BT3	BTB/POZ and TAZ domain-containing protein 3 [Source:UniProtKB/Swiss-Prot%3BAcc:Q9SYL0]	0.889587	1.11646	0.993185	1.40823	0.987219	0.947552	1.2492	0.929112	1.18295	0.867491	0.749273	0.941932	1.27045	0.890364	1.4798	1.37743	1.15092	0.863308	1.33514	1.3825	2.02944	0.812764	1.11623	1.15431	0.572114
AT1G05693			#DIV/0!	0	0	0	0	0	0	0	0	0	0	0	0	0	0	0	0	0	0	0	0	0	0	0	0
AT1G05697			#DIV/0!	0	0	0	0	0	0	0	0	0	0	0	0	0	0	0	0	0	0	0	0	0	0	0	0
AT1G05700		Leucine-rich repeat transmembrane protein kinase protein [Source:TAIR%3BAcc:AT1G05700]	1.23615	2.59201	3.20412	10.6763	5.53845	5.49946	2.40564	3.14616	3.20456	3.26163	6.03069	5.82982	4.75484	2.15685	2.66433	2.39574	2.90522	2.2712	2.5996	11.4034	10.2518	10.3736	5.59409	6.35166	4.55263
AT1G05703			1.00155	0.226345	0.226696	0.721321	0.485352	0.390783	0.664542	0.415928	0.134713	0.129447	0.374123	0.792577	0.289355	0.889144	0.156187	0.948294	0.150924	0.287375	0.240736	0.920402	0.431911	0.81165	0.552044	0.156098	0.464205
AT1G05707			1.31701	0.0969455	0.127678	0.225612	0.20299	0.138785	0.0475948	0.133585	0	0.24945	0.360475	0.109095	0.1394	0.142784	0	0	0.290836	0	0	0	0.416155	0.26068	0.265953	0.150404	0
AT1G05710			0.890969	37.3169	33.2482	37.182	46.6527	33.0418	35.5614	31.5843	32.3842	35.7761	47.2946	45.3645	47.2989	34.2502	37.2362	35.1979	36.781	37.3328	37.837	33.4902	37.5335	40.5222	31.9584	32.8732	34.294
AT1G05713			#DIV/0!	0	0	0	0.267913	0	0	0	0	0	0.803738	0	0	0	0	0	0	0	0	0	0	0	0	0	0
AT1G05717			#DIV/0!	0	0	0	0	0	0	0	0	0	0	0	0	0	0	0	0	0	0	0	0	0	0	0	0
AT1G05720		Selenoprotein family protein [Source:UniProtKB/TrEMBL%3BAcc:Q8GWP6]	1.10104	51.4601	56.6596	59.6314	52.9686	50.6904	54.6062	58.0062	56.145	55.8276	52.6448	45.73	60.5311	58.6581	53.9382	51.2221	51.9585	50.3161	52.1058	61.2146	56.2144	61.465	50.4037	50.9731	50.6942
AT1G05723			#DIV/0!	0	0	0	0	0	0	0	0	0	0	0	0	0	0	0	0	0	0	0	0	0	0	0	0
AT1G05727			#DIV/0!	0	0	0	0	0	0	0	0	0	0	0	0	0	0	0	0	0	0	0	0	0	0	0	0
AT1G05730		FAM136A-like protein (DUF842) [Source:UniProtKB/TrEMBL%3BAcc:Q5BQ23]	0.919608	2.18488	2.00923	2.0714	3.8414	2.49374	1.85332	1.52682	1.56832	2.93257	3.68844	3.42009	4.41565	1.72522	1.91661	1.91814	2.61182	2.1249	1.81792	1.06187	2.85388	2.29844	2.69233	2.01374	2.77515
AT1G05733			#DIV/0!	0	0	0.0318336	0	0.0367338	0	0	0	0	0	0	0	0	0	0	0	0	0	0	0	0.0955008	0	0.110201	0
AT1G05737			#DIV/0!	0	0	0	0	0	0	0	0	0	0	0	0	0	0	0	0	0	0	0	0	0	0	0	0
AT1G05740		F3F20.19 protein [Source:UniProtKB/TrEMBL%3BAcc:Q9SYL5]	0	0.34181	0	0.0809956	0	0.129793	0.212175	0	0	0	0	0	0	0.128949	0.271814	0.235761	0.525309	0.500122	0	0	0.125277	0.11771	0.120091	0	0.269287
AT1G05747			0.447788	1.44636	0.647663	0.458499	0.268216	0.969298	0.570853	0.145786	0.708269	1.08894	0.262266	0.238118	0.304263	0.934954	0.492703	0.284901	1.587	1.35982	1.39227	0.806519	0	0.568979	0.290243	1.64141	0.976244
AT1G05750	PDE247	Pentatricopeptide repeat-containing protein At1g05750%2C chloroplastic [Source:UniProtKB/Swiss-Prot%3BAcc:Q9MA50]	1.02152	2.17969	2.22659	2.92582	2.68686	2.46054	3.01324	1.81443	2.28816	2.57719	2.48282	2.61679	2.96098	2.84719	3.17479	3.01774	2.16427	2.38058	1.99423	2.88321	3.10686	2.78738	2.55554	2.521	2.3051
AT1G05753			#DIV/0!	0	0	0	0	0	0	0	0	0	0	0	0	0	0	0	0	0	0	0	0	0	0	0	0
AT1G05757			2.81263	0.0655647	0.184409	0.0656938	0.287027	0	0.0712684	0	0.553227	0	0	0.464983	0.396099	0	0.213805	0	0	0.196694	0	0	0.197082	0	0	0	0
AT1G05760	RTM1	Mannose-binding lectin superfamily protein [Source:TAIR%3BAcc:AT1G05760]	#DIV/0!	0	0	0	0	0	0	0	0	0	0	0	0	0	0	0	0	0	0	0	0	0	0	0	0
AT1G05763			0.892588	0.0833517	0.0743987	0.39316	0	0.0862092	0.0748171	0	0.223196	0	0	0	0	0	0	0.224451	0.250055	0	0	0.254158	0.477068	0.448255	0	0.258628	0
AT1G05767			#DIV/0!	0	0	0	0	0	0	0	0	0	0	0	0	0	0	0	0	0	0	0	0	0	0	0	0
AT1G05770	JAL2	Jacalin-related lectin 2 [Source:UniProtKB/Swiss-Prot%3BAcc:Q9MA49]	1.33426	4.14263	5.52735	5.37366	3.10566	4.5328	6.61821	6.2012	5.40745	4.9734	3.28954	2.79188	3.23557	5.94844	6.44856	7.45763	5.71198	3.95498	2.76093	5.10198	5.20114	5.81786	5.93553	3.67	3.99288
AT1G05773			0.989528	1.93382	1.91357	1.79351	1.39703	1.39686	2.63508	2.06213	1.75322	1.92536	1.50708	1.47357	1.21044	2.06638	3.19424	2.64462	1.9642	2.27074	1.56653	2.28163	1.33836	1.76054	1.15466	1.74132	1.29458
AT1G05777			0.312514	0.26994	0.0843601	0.0960624	0.381406	0.183324	0.288415	0	0.25308	0	0.234283	0.638136	0.2718	0.2784	0.586846	0	0	0.80982	0	0.288187	0	0	0.259276	0	0.290695
AT1G05780		Vacuolar ATPase assembly integral membrane protein VMA21 homolog [Source:UniProtKB/TrEMBL%3BAcc:Q58G56]	0.905844	10.8106	9.79272	10.0441	10.2194	10.1961	10.5018	9.82143	8.70103	10.8557	11.1728	9.61325	9.87214	9.10839	12.4473	9.94954	11.6348	10.7027	10.0943	10.787	9.97388	9.37148	12.2927	9.18788	9.10765
AT1G05783			0.778528	3.90862	3.04297	4.05665	2.98489	3.23625	4.01097	2.28442	3.21853	3.62595	2.97948	2.51859	3.4566	4.88349	2.57351	4.57592	2.48679	4.37996	4.85911	3.665	4.26998	4.23498	4.20693	2.31484	3.18697
AT1G05785		Got1/Sft2-like vescicle transport protein family [Source:TAIR%3BAcc:AT1G05785]	1.07919	14.6198	15.7776	16.7949	17.6566	14.933	20.0117	16.2746	17.0784	13.9797	17.0543	17.7435	18.1719	20.6136	20.2592	19.1623	15.3246	14.7585	13.7762	17.4668	16.5621	16.3557	15.3095	17.774	11.7156
AT1G05787			#DIV/0!	0	0	0	0	0	0	0	0	0	0	0	0	0	0	0	0	0	0	0	0	0	0	0	0
AT1G05790		lipase class 3 family protein [Source:TAIR%3BAcc:AT1G05790]	1.0823	17.6454	19.0977	20.7312	17.1693	19.9194	19.1645	19.2489	19.4559	18.5883	16.1788	18.625	16.7041	19.256	19.6811	18.5562	17.6751	18.0763	17.1849	20.6313	21.2695	20.2928	20.2463	18.7009	20.8108
AT1G05793			#DIV/0!	0	0	0	0	0	0	0	0	0	0	0	0	0	0	0	0	0	0	0	0	0	0	0	0
AT1G05797			0.549306	0.348159	0.191246	0.398203	0.912387	0.201909	0.289079	0.573738	0	0	1.03214	1.40566	0.299356	0.306625	0	0.560611	0	0.297307	0.747169	0.634809	0	0.559802	0.285562	0	0.320166
AT1G05800	DGL	Galactolipase DONGLE%2C chloroplastic [Source:UniProtKB/Swiss-Prot%3BAcc:Q9MA46]	#DIV/0!	0	0	0	0.0751828	0	0.0286578	0	0	0	0	0.17964	0.0459083	0	0	0.0859735	0	0	0	0	0	0	0	0	0
AT1G05803			1.40846	0.25346	0.356988	0	0.566015	0.204041	0.267957	0.548463	0.266459	0.256044	0.740005	0.67187	0.286168	0	0	0.803871	0	0.28421	0.476169	0	0	0	0	0	0.612124
AT1G05805	BHLH128	Transcription factor bHLH128 [Source:UniProtKB/Swiss-Prot%3BAcc:Q8H102]	0.928496	36.6902	34.0667	33.6006	29.0547	33.3289	35.8569	34.6223	32.4576	35.1201	30.3599	27.7919	29.0124	35.5189	35.6716	36.3802	36.8559	36.0264	37.1882	34.0341	33.4957	33.2721	31.7282	34.0058	34.2526
AT1G05807			0.217026	0.370415	0.0803899	0	0.617711	0	0	0	0	0.24117	1.1617	0.421894	0.269544	0	0	0	0.843547	0.2677	0	0	0	0	0	0	0
AT1G05810	ARA	RAB GTPase homolog A5E [Source:TAIR%3BAcc:AT1G05810]	1.17556	42.7922	50.3048	51.7157	53.1732	50.5487	44.7478	48.66	53.0062	49.2483	55.5663	52.7786	51.1748	47.135	42.7192	44.3892	41.1762	43.6343	43.5662	51.0003	47.7665	56.3802	48.6275	51.3623	51.6562
AT1G05813			0	0.422292	0	0.115954	0.460385	0	0.118061	0	0	0	0.282797	0.770275	0.328082	0	0.354182	0	0.342247	0.651674	0.272956	0.347862	0	0	0	0	0
AT1G05817			#DIV/0!	0	0	0	0	0	0	0	0	0	0	0	0	0	0	0	0	0	0	0	0	0	0	0	0
AT1G05820	SPPL5	Signal peptide peptidase-like 5 [Source:UniProtKB/Swiss-Prot%3BAcc:Q9MA44]	0.859185	3.93482	3.38074	4.03676	2.78649	3.8494	3.58955	3.73791	3.12908	3.27523	2.37941	2.55952	3.42054	3.47286	3.10961	4.1862	3.97512	3.63553	4.19381	3.245	4.18013	4.68514	3.7495	3.7553	4.04341
AT1G05823			#DIV/0!	0	0	0	0	0	0	0	0	0	0	0	0	0	0	0	0	0	0	0	0	0	0	0	0
AT1G05827			0	0.0965312	0	0	0	0	0	0	0	0	0	0	0	0	0	0	0.289594	0	0	0	0	0	0	0	0
AT1G05830	ATX2	Histone-lysine N-methyltransferase ATX2 [Source:UniProtKB/Swiss-Prot%3BAcc:P0CB22]	0.987074	28.4552	28.0874	30.9089	26.475	28.6145	32.0785	27.3103	27.5604	29.3914	25.0606	27.8023	26.5619	32.7896	31.6879	31.7582	28.8733	28.7117	27.7806	30.0085	30.7449	31.9733	28.7206	27.0115	30.1116
AT1G05833			1.33911	1.05234	1.4092	0.835092	0.899077	1.50807	1.34747	1.63102	1.49675	1.09983	0.896551	0.666002	1.13468	0.774819	1.9395	1.32808	0.789111	1.50255	0.865353	1.60412	0.282283	0.618878	1.98439	1.32627	1.21356
AT1G05835		Uncharacterized protein At1g05835 [Source:UniProtKB/Swiss-Prot%3BAcc:A8MS78]	0.910767	2.35173	2.14188	2.0498	1.05484	3.09999	2.15903	1.56408	2.33029	2.53127	1.1255	1.27734	0.761677	2.34052	1.99695	2.13962	1.92965	3.13393	1.99162	2.88428	1.84075	1.42435	3.21771	3.52201	2.56026
AT1G05837			#DIV/0!	0	0	0	0	0	0	0	0	0	0	0	0	0	0	0	0	0	0	0	0	0	0	0	0
AT1G05840		Eukaryotic aspartyl protease family protein [Source:UniProtKB/TrEMBL%3BAcc:F4IAD5]	1.01238	42.6603	43.1885	47.3441	40.2696	46.9074	55.1803	42.5072	43.4498	43.6086	40.5872	39.7079	40.5136	52.5607	56.7249	56.2553	42.2628	43.8249	41.8931	46.4205	47.2007	48.4111	46.8236	47.4442	46.4544
AT1G05843			1.11918	0.0302774	0.0338858	0	0	0.039265	0.0392874	0	0.101657	0	0	0	0	0	0.117862	0	0	0	0.0908323	0	0	0	0	0.117795	0
AT1G05847			#DIV/0!	0	0	0	0	0	0	0	0	0	0	0	0	0	0	0	0	0	0	0	0	0	0	0	0
AT1G05850	CTL1	Chitinase-like protein 1 [Source:UniProtKB/Swiss-Prot%3BAcc:Q9MA41]	1.04776	625.002	654.85	610.728	655.025	707.366	628.627	651.473	665.535	647.541	662.257	670.46	632.357	651.129	617.83	616.92	606.362	624.716	643.928	597.557	614.426	620.202	672.779	713.328	735.99
AT1G05853			0.96489	0.143368	0.138335	0	0	0	0	0.415004	0	0	0	0	0	0	0	0	0	0.430105	0	0	0	0	0	0	0
AT1G05857			#DIV/0!	0	0	0	0	0	0	0	0	0	0	0	0	0	0	0	0	0	0	0	0	0	0	0	0
AT1G05860		INO80 complex subunit D-like protein [Source:UniProtKB/TrEMBL%3BAcc:Q9MA40]	0.902656	18.8736	17.0364	17.2015	15.7289	17.5208	18.5998	17.559	16.2237	17.3264	15.386	14.377	17.4237	20.8051	19.8321	15.1622	18.7687	20.1259	17.7262	16.6168	18.5636	16.4242	17.4339	15.7341	19.3946
AT1G05863			#DIV/0!	0	0	0	0	0	0	0	0	0	0	0	0	0	0	0	0	0	0	0	0	0	0	0	0
AT1G05867			0.691796	0.464084	0.321052	0.347609	0.176897	0.222561	0.493749	0	0.963155	0	0	0.32381	0.20688	0.423806	0.670014	0.387428	0.431624	0.616392	0.344237	0.219353	0.823474	0	0	0.446421	0.221261
AT1G05870		At1g05870 [Source:UniProtKB/TrEMBL%3BAcc:Q9MA39]	0.884513	30.2426	26.7499	28.4492	24.8219	23.8896	29.1696	27.5507	27.0409	25.6583	23.4327	23.4112	27.6217	27.0996	29.7406	30.6687	29.118	30.9386	30.6711	26.2773	28.718	30.3522	25.0645	23.9517	22.6527
AT1G05873			#DIV/0!	0	0	0	0	0	0	0	0	0	0	0	0	0	0	0	0	0	0	0	0	0	0	0	0
AT1G05880	ARI12	Probable E3 ubiquitin-protein ligase ARI12 [Source:UniProtKB/Swiss-Prot%3BAcc:Q84RQ9]	0.118269	0.100814	0.0119232	0.163539	0	0.102161	0.169544	0	0.0357695	0	0	0	0	0.157392	0.207357	0.143882	0.200369	0.0381524	0.063921	0.122194	0.15291	0.215512	0.183226	0	0.123257
AT1G05887			#DIV/0!	0	0	0	0	0	0	0	0	0	0	0	0	0	0	0	0	0	0	0	0	0	0	0	0
AT1G05890	ARI5	RBR-type E3 ubiquitin transferase [Source:UniProtKB/TrEMBL%3BAcc:F4IAE4]	1.05581	81.3918	85.9346	93.6222	84.2441	88.3343	104.349	82.6745	86.0605	89.0687	83.9793	85.8573	82.8956	109.475	103.397	100.176	84.0711	82.3804	77.7241	94.0566	92.2872	94.5229	85.8446	89.0438	90.1144
AT1G05893			#DIV/0!	0	0	0	0	0	0	0	0	0	0	0	0	0	0	0	0	0	0	0	0	0	0	0	0
AT1G05894		T20M3.17 protein [Source:UniProtKB/TrEMBL%3BAcc:Q9MA36]	0.799151	0.884045	0.706485	0.751484	0.635349	0.563041	0.472221	0.665572	0.722791	0.731093	0.598675	0.735395	0.571977	0.669561	0.441057	0.306044	0.76715	0.933246	0.95174	0.476506	0.97574	0.802207	0.506648	0.308564	0.873913
AT1G05897			#DIV/0!	0	0	0	0	0	0	0	0	0	0	0	0	0	0	0	0	0	0	0	0	0	0	0	0
AT1G05900	NTH2	Endonuclease III homolog [Source:UniProtKB/TrEMBL%3BAcc:A0A178W393]	0.960935	11.9256	11.4597	11.4515	8.43728	10.7802	10.6968	12.0615	9.24203	13.0755	8.84686	7.17288	9.2921	11.3347	9.48416	11.2714	10.4423	12.3326	13.0018	11.1958	11.3902	11.7686	11.1605	9.66103	11.5191
AT1G05903			#DIV/0!	0	0	0	0	0	0	0	0	0	0	0	0	0	0	0	0	0	0	0	0	0	0	0	0
AT1G05907			0	0.301177	0	0.459178	0	0.43116	0	0	0	0	0	0	0	0	0	0	0.903532	0	0	1.37753	0	0	0.826226	0.467254	0
AT1G05910		ATPase family AAA domain-containing protein At1g05910 [Source:UniProtKB/Swiss-Prot%3BAcc:F4IAE9]	0.985449	24.0579	23.7078	25.7747	21.8232	23.0787	23.4529	23.3032	24.0465	23.7739	21.9252	23.6365	19.9079	22.9984	23.4519	23.9085	24.9108	23.7808	23.4821	26.9181	24.6827	25.7233	22.9805	23.386	22.8697
AT1G05913			0.544209	0.673846	0.366713	0.344151	1.33349	0.687388	0.356921	0.750006	0	0.350132	1.68656	1.53127	0.782653	0.400829	0.669934	0	1.63289	0.388649	0	0.41492	0.617532	0	0.373295	1.68887	0
AT1G05917			#DIV/0!	0	0	0.0595002	0	0.154391	0.68791	0	0	0	0	0	0	0	2.06373	0	0	0	0	0	0.178501	0	0	0	0.463174
AT1G05920		B3 domain-containing protein At1g05920 [Source:UniProtKB/Swiss-Prot%3BAcc:Q5RM09]	#DIV/0!	0	0	0	0	0	0	0	0	0	0	0	0	0	0	0	0	0	0	0	0	0	0	0	0
AT1G05927			#DIV/0!	0	0	0	0	0	0	0	0	0	0	0	0	0	0	0	0	0	0	0	0	0	0	0	0
AT1G05930		B3 domain-containing protein At1g05930 [Source:UniProtKB/Swiss-Prot%3BAcc:Q9MA32]	0.892588	0.0473053	0.0422242	0	0.0532337	0	0	0	0.126673	0	0	0.159701	0	0	0	0	0.141916	0	0	0	0	0	0	0	0
AT1G05933			0.729708	0.997209	0.727672	0.394253	0.792336	0.457828	0.512435	0.98668	0.610091	0.586244	0.887508	0.366269	1.12323	0.479377	0.707344	0.350584	0.878796	1.02258	1.09025	0	0.745161	0.437597	0.267869	0.504957	0.600657
AT1G05937			6.23041	0.0381559	0.237727	0.654079	0.239855	0.453554	0.409358	0.210306	0.306518	0.196358	0.094584	0.515252	0.10973	0.224789	0.592298	0.410988	0.114468	0	0	0.698075	0.545969	0.718192	0.418696	0.355176	0.586791
AT1G05940	CAT9	Cationic amino acid transporter 9%2C chloroplastic [Source:UniProtKB/Swiss-Prot%3BAcc:Q9C5D6]	0.9989	43.2773	43.2298	43.3616	40.566	44.2897	44.9802	43.9924	43.526	42.1708	39.2929	42.4619	39.9433	45.338	44.8959	44.7066	43.5511	42.6156	43.6653	42.3857	43.6298	44.0693	45.0837	43.5137	44.2716
AT1G05943			#DIV/0!	0	0	0	0	0	0	0	0	0	0	0	0	0	0	0	0	0	0	0	0	0	0	0	0
AT1G05947			#DIV/0!	0	0	0	0	0	0	0	0	0	0	0	0	0	0	0	0	0	0	0	0	0	0	0	0
AT1G05950		unknown protein%3B Ha. [Source:TAIR%3BAcc:AT1G05950]	0.944212	5.14587	4.85879	5.87414	4.28928	5.05008	4.92746	5.0211	4.58228	4.973	4.46652	4.14589	4.25541	4.65526	5.43774	4.68937	4.52974	5.0313	5.87658	5.67834	5.50212	6.44196	5.35722	4.62256	5.17045
AT1G05953			#DIV/0!	0	0.0589494	0	0.0530244	0	0	0.176848	0	0	0.159073	0	0	0	0	0	0	0	0	0	0	0	0	0	0
AT1G05957			#DIV/0!	0	0	0.246904	0	0.0839661	0	0	0	0	0	0	0	0	0	0	0	0	0	0	0	0.740713	0.251898	0	0
AT1G05960		ARM repeat superfamily protein [Source:UniProtKB/TrEMBL%3BAcc:F4IAF6]	0.994772	65.398	65.0561	61.6505	56.6771	61.6004	62.9564	64.2267	63.1874	67.7542	56.0088	59.8104	54.2121	64.9623	63.0153	60.8917	66.3976	66.9109	62.8856	62.8544	62.4863	59.611	62.9672	62.4325	59.4014
AT1G05963			0	0.0836604	0	0	0	0	0	0	0	0	0	0	0	0	0	0	0.250981	0	0	0	0	0	0	0	0
AT1G05967			#DIV/0!	0	0	0	0.0847303	0	0	0	0	0	0	0.254191	0	0	0	0	0	0	0	0	0	0	0	0	0
AT1G05970		RNA-binding (RRM/RBD/RNP motifs) family protein [Source:UniProtKB/TrEMBL%3BAcc:Q9LNE8]	0.925213	9.13995	8.4564	8.17898	9.14295	9.24148	11.6158	7.90828	8.24811	9.2128	8.02707	10.0136	9.38819	13.261	10.9524	10.634	7.97699	8.79759	10.6453	7.70649	7.91083	8.91964	8.45004	9.55746	9.71693
AT1G05973			#DIV/0!	0	0	0	0	0	0	0	0	0	0	0	0	0	0	0	0	0	0	0	0	0	0	0	0
AT1G05977			0.407534	1.16456	0.474597	1.17105	0.941259	1.51571	1.16269	0.925167	0.128421	0.370203	1.42659	0.431747	0.965438	1.41269	1.04224	1.03314	1.29487	0.821856	1.37695	0.58494	1.5097	1.41852	1.57878	2.0833	0.885045
AT1G05980		pre-tRNA [Source:TAIR%3BAcc:AT1G05980]	#DIV/0!	0	0	0	0	0	0	0	0	0	0	0	0	0	0	0	0	0	0	0	0	0	0	0	0
AT1G05983			1.75029	0.09821	0.171896	0.199643	0	0	0.192863	0	0.262983	0.252704	0	0	0	0.578588	0	0	0.29463	0	0	0.598928	0	0	0	0	0
AT1G05987			0.499748	0.29494	0.147395	0	0.250351	0	0.107405	0.301455	0	0.140731	0.135578	0.615474	0	0.322216	0	0	0.492239	0	0.39258	0	0	0	0	0	0
AT1G05990	CML7	Calmodulin-like protein 7 [Source:UniProtKB/Swiss-Prot%3BAcc:Q9LNE7]	1.96697	4.59427	9.0368	8.65948	6.54235	5.56983	2.75501	8.56731	8.78271	9.76037	7.7769	6.35477	5.49537	2.43635	2.83346	2.99523	4.53477	3.5842	5.66383	8.43566	8.57006	8.97273	7.11994	3.18582	6.40373
AT1G05993			1.83844	0.143368	0.263573	0.55725	0.225947	0.154391	0	0	0.403241	0.387479	0	0.677842	0	0	0	0	0	0.430105	0	0	0.861903	0.809847	0	0	0.463174
AT1G05997			1.63008	0.767507	1.2511	1.46168	1.12108	1.77267	1.37398	0.967625	0.978772	1.8069	0.290123	1.05364	2.01949	0.36597	2.18015	1.57581	1.05334	0.689127	0.560054	2.14125	0.355548	1.88824	0.963217	1.47495	2.87984
AT1G06000	UGT89C1	Glycosyltransferase (Fragment) [Source:UniProtKB/TrEMBL%3BAcc:W8PVE7]	0.71309	0.514019	0.366542	0.25171	0.243319	0.26584	0.295961	0.19625	0.610201	0.293175	0.42366	0.22438	0.081917	0.377578	0.0884339	0.421872	0.726358	0.406782	0.408917	0.0868559	0.285308	0.382967	0.31257	0.353534	0.131417
AT1G06002		Potential natural antisense gene%2C locus overlaps with AT1G06000 [Source:TAIR%3BAcc:AT1G06002]	0.511046	0.0248643	0.0127068	0	0.0361191	0	0.0429443	0.0381203	0	0	0.0685777	0	0.0397797	0	0.128833	0	0.0414972	0	0.0330957	0	0	0	0	0	0
AT1G06003			#DIV/0!	0	0	0	0	0	0	0	0	0	0	0	0	0	0	0	0	0	0	0	0	0	0	0	0
AT1G06007			#DIV/0!	0	0	0	0	0	0	0	0	0	0	0	0	0	0	0	0	0	0	0	0	0	0	0	0
AT1G06010		Basic leucine zipper/W2 domain protein [Source:UniProtKB/TrEMBL%3BAcc:Q84R19]	0.986359	12.0233	11.8593	13.6504	12.2276	11.483	12.2922	13.1525	11.1739	11.2515	11.6447	11.5286	13.5094	10.8933	12.2569	13.7263	13.0432	11.8469	11.1797	12.343	14.23	14.3784	12.6813	10.8543	10.9133
AT1G06013			#DIV/0!	0	0	0	0	0	0	0	0	0	0	0	0	0	0	0	0	0	0	0	0	0	0	0	0
AT1G06017			0.889531	1.06824	0.950233	0.286787	0.726129	0.706217	0.816329	1.05153	0.817381	0.981789	0.756672	1.20225	0.21946	0	1.42152	1.02747	1.60255	0.871834	0.730341	0	0.655163	0.205198	0	0.710352	1.4083
AT1G06020		Probable fructokinase-3 [Source:UniProtKB/Swiss-Prot%3BAcc:Q9LNE4]	0.72982	0.611613	0.446367	0.450841	0.601176	0.45091	0.603664	0.44656	0.433904	0.458638	0.883688	0.547039	0.372799	0.381851	0.905528	0.523612	0.729178	0.601653	0.504009	0.444685	0.602838	0.305	0.400074	0.653619	0.299036
AT1G06023			0	0.0719373	0	0	0	0	0	0	0	0	0	0	0	0	0	0	0.215812	0	0	0	0	0	0	0	0
AT1G06027			#DIV/0!	0	0	0	0.0510693	0.0487162	0.0551321	0	0	0	0	0	0.153208	0	0.165396	0	0	0	0	0	0	0	0.146148	0	0
AT1G06030		Probable fructokinase-2 [Source:UniProtKB/Swiss-Prot%3BAcc:Q9LNE3]	0.964657	0.878943	0.847879	0.799247	0.810813	0.311387	0.453004	0.770427	1.19775	0.575465	0.885104	0.796968	0.750365	0.768586	0.289307	0.30112	0.838675	0.638769	1.15939	0.852435	0.693363	0.851943	0.357895	0.346971	0.229294
AT1G06033			1.06879	5.48075	5.85778	6.08861	5.11004	4.34493	4.70654	9.12494	3.69908	4.74932	4.5419	4.2171	6.5711	2.37448	4.12084	7.62431	5.29391	6.17327	4.97506	5.04527	6.96994	6.25061	3.30235	6.40991	3.32252
AT1G06037			0.758799	0.44512	0.337756	0.619069	0.512493	0	0.665719	0.765375	0.247894	0	0.229482	1.04177	0.26623	0.272695	1.72446	0	0.277725	1.05763	0	0.564563	0.794788	0.497857	0	0	0
AT1G06040	BBX24	B-box zinc finger protein 24 [Source:UniProtKB/Swiss-Prot%3BAcc:Q96288]	0.339619	130.543	44.3349	26.5381	57.2166	22.3154	24.631	44.2919	45.5604	43.1524	56.6785	57.3484	57.623	25.4662	23.3088	25.1182	128.656	132.837	130.136	26.9065	26.9267	25.7811	20.9083	23.3459	22.6922
AT1G06043			#DIV/0!	0	0	0	0	0	0	0	0	0	0	0	0	0	0	0	0	0	0	0	0	0	0	0	0
AT1G06045			#DIV/0!	0	0	0	0	0	0	0	0	0	0	0	0	0	0	0	0	0	0	0	0	0	0	0	0
AT1G06047			4.30172	0.090528	0.389427	0	0.108811	0.103797	0.111453	0	0	1.16828	0	0	0.326433	0.33436	0	0	0	0	0.271584	0	0	0	0.311392	0	0
AT1G06050		Protein of unknown function (DUF1336) [Source:TAIR%3BAcc:AT1G06050]	0.727892	8.3255	6.06007	6.0652	4.86938	5.25554	5.29035	6.6354	5.47175	6.07305	6.16481	4.20681	4.23653	5.55257	5.11453	5.20393	7.88848	8.14363	8.94437	6.23078	5.57578	6.38904	5.38843	5.65226	4.72593
AT1G06053			#DIV/0!	0	0	0	0	0	0	0	0	0	0	0	0	0	0	0	0	0	0	0	0	0	0	0	0
AT1G06057			#DIV/0!	0	0	0	0	0	0	0	0	0	0	0	0	0	0	0	0	0	0	0	0	0	0	0	0
AT1G06060		At1g06060 [Source:UniProtKB/TrEMBL%3BAcc:Q9LNE1]	0.910729	34.8674	31.7547	30.9873	28.2967	30.5753	32.8085	30.8449	31.1694	33.2499	29.8129	27.5717	27.5057	34.4077	31.0838	32.9339	35.2866	34.9896	34.326	29.9707	30.0501	32.9411	30.3136	29.8664	31.5459
AT1G06063			#DIV/0!	0	0	0	0	0	0	0	0	0	0	0	0	0	0	0	0	0	0	0	0	0	0	0	0
AT1G06067			0	0.106284	0	0	0	0	0	0	0	0	0	0	0	0	0	0	0	0	0.318851	0	0	0	0	0	0
AT1G06070		At1g06070 [Source:UniProtKB/TrEMBL%3BAcc:Q9LNE0]	0.897209	27.8225	24.9626	24.6329	22.3099	23.6862	26.8852	26.7634	23.3105	24.8138	22.2518	22.5693	22.1086	27.9072	24.7098	28.0385	27.0653	28.1893	28.2128	23.1313	26.1742	24.5933	21.431	24.6606	24.9669
AT1G06073			#DIV/0!	0	0.0814032	0	0.0712019	0	0	0	0	0.24421	0	0.213606	0	0	0	0	0	0	0	0	0	0	0	0	0
AT1G06080	ADS1	Delta-9 acyl-lipid desaturase 1 [Source:UniProtKB/Swiss-Prot%3BAcc:O65797]	1.06258	9.64883	10.2527	11.6397	8.14031	7.19537	9.2356	11.2416	9.23904	10.2774	8.13152	8.22439	8.06504	8.86166	9.9203	8.92485	11.7276	9.12637	8.09255	11.9718	11.4304	11.517	8.67258	6.11754	6.796
AT1G06083			0.76915	3.64225	2.80144	4.41743	2.95588	3.78253	5.14217	2.3866	1.93247	4.08525	2.32562	2.59876	3.94327	5.95224	4.03293	5.44133	3.89702	2.88569	4.14404	4.62112	4.75011	3.88105	3.76157	4.47847	3.10755
AT1G06087			1.41859	0.532607	0.755552	1.45497	0.0266567	0.447475	0	1.19955	0.0951468	0.971964	0	0.0799702	0	0	0	0	0.903532	0	0.694289	1.32723	2.27218	0.765487	0.765884	0.467254	0.109288
AT1G06090		Delta-9 desaturase-like 1 protein [Source:UniProtKB/Swiss-Prot%3BAcc:Q9LND9]	1.73816	15.8941	27.6264	19.1766	26.2102	18.7905	15.6781	33.2524	27.0127	22.6142	28.7004	31.917	18.0132	14.9046	19.1369	12.9928	19.1931	16.8277	11.6614	24.5306	18.8145	14.1846	23.1168	18.6691	14.5855
AT1G06093			#DIV/0!	0	0	0	0	0	0	0	0	0	0	0	0	0	0	0	0	0	0	0	0	0	0	0	0
AT1G06097			#DIV/0!	0	0	0	0	0	0	0	0	0	0	0	0	0	0	0	0	0	0	0	0	0	0	0	0
AT1G06100		Delta-9 desaturase-like 2 protein [Source:UniProtKB/Swiss-Prot%3BAcc:Q9LND8]	0.187416	0.216944	0.0406589	0.116129	0.115707	0.0733306	0.0670796	0	0	0.121977	0.293776	0.0533454	0	0	0.0735867	0.127652	0.142214	0.338487	0.170132	0.216821	0.0678308	0.063734	0	0.147089	0.0729025
AT1G06103			#DIV/0!	0	0	0	0	0	0	0	0	0	0	0	0	0	0	0	0	0	0	0	0	0	0	0	0
AT1G06110	SKIP16	F-box protein SKIP16 [Source:UniProtKB/Swiss-Prot%3BAcc:Q9LND7]	1.00731	48.9024	49.2598	51.3659	57.0532	57.7261	56.3926	50.5058	47.9425	49.3311	56.9832	59.7164	54.4599	58.0302	53.7989	57.3487	47.5481	48.9903	50.1688	52.6241	50.3636	51.11	59.326	53.4039	60.4485
AT1G06113			0.817238	1.80238	1.47297	1.64564	1.15059	1.84817	3.31749	1.137	2.48573	0.796191	0.511358	1.16069	1.77973	2.73442	4.16285	3.0552	1.85657	0.589184	2.96138	3.77407	0.885517	0.277345	1.41477	0.640074	3.48966
AT1G06117			0.376042	0.769732	0.289452	0.504438	0.240939	0.331204	0.437475	0.295026	0.573329	0	0	0.722818	0	0.315344	0.997082	0	1.28464	0	1.02455	0	1.22545	0.28786	0	0.664342	0.32927
AT1G06120		Delta-9 desaturase-like 3 protein [Source:UniProtKB/Swiss-Prot%3BAcc:Q9FPD5]	1.20673	16.006	19.3149	12.0163	12.8071	23.602	8.41794	20.6311	19.422	17.8914	12.5134	14.1021	11.8058	8.10023	8.42636	8.72725	16.8117	15.9326	15.2737	12.0983	12.4365	11.5139	23.3319	21.5887	25.8855
AT1G06123			0.68716	0.553225	0.380154	1.00571	1.05676	0.433325	0.219015	0	0.581598	0.558865	0.807602	0.488829	1.87385	0.319892	0.337154	0	0	0.620343	1.03933	0.662276	0.310782	2.04408	0.297918	0	1.00206
AT1G06127			#DIV/0!	0	0.0564839	0	0	0	0	0	0	0.169452	0	0	0	0	0	0	0	0	0	0	0	0	0	0	0
AT1G06130	GLX2-4	GLX2-4 [Source:UniProtKB/TrEMBL%3BAcc:A0A178WGQ2]	0.955913	35.2207	33.6679	38.8743	32.6501	33.3592	37.919	32.4993	34.4419	34.0625	33.2451	32.0381	32.6671	38.6965	37.7785	37.2819	36.332	36.6538	32.6761	39.7484	38.7526	38.1219	32.3909	34.349	33.3378
AT1G06133			#DIV/0!	0	0	0	0	0	0	0	0	0	0	0	0	0	0	0	0	0	0	0	0	0	0	0	0
AT1G06135		Transmembrane protein [Source:UniProtKB/TrEMBL%3BAcc:Q8LCX3]	0.206087	0.524244	0.10804	0.113515	0.0941876	0.166378	0.240631	0.11156	0.108398	0.104161	0.100347	0.182216	0	0.596215	0.125678	0	0.607212	0.578098	0.387421	0	0.231694	0.10885	0	0.125606	0.373527
AT1G06137		unknown protein%3B FUNCTIONS IN: molecular_function unknown%3B INVOLVED IN: biological_process unknown%3B LOCATED IN: endomembrane system%3B BEST Arabidopsis thaliana protein match is: unknown protein (TAIR:AT1G06135.1)%3B Ha. [Source:TAIR%3BAcc:AT1G06137]	0	0.0518198	0	0.0519219	0.0521769	0	0.0977129	0	0	0	0	0	0.156531	0	0	0.293139	0	0.155459	0	0	0.155766	0	0	0	0
AT1G06140	PCMP-E61	Pentatricopeptide repeat-containing protein At1g06140%2C mitochondrial [Source:UniProtKB/Swiss-Prot%3BAcc:Q9LND4]	1.13094	1.11707	1.26334	1.53225	1.56013	1.39212	1.54216	1.31495	1.16895	1.30611	1.56027	1.48516	1.63495	1.58494	1.70199	1.33954	1.21825	0.869874	1.26308	1.70257	1.36549	1.5287	1.44822	1.32301	1.40513
AT1G06143	EMB1444	Pentatricopeptide repeat-containing protein At1g06143 [Source:UniProtKB/Swiss-Prot%3BAcc:Q56X05]	0.922572	2.95362	2.72493	2.86861	2.98151	2.38324	2.77154	3.69904	2.26661	2.20913	3.11742	3.18419	2.64292	2.81396	2.92826	2.57242	2.61192	3.38466	2.86428	2.28606	3.42593	2.89386	3.15142	2.13866	1.85964
AT1G06147			0	0.04362	0	0	0	0	0	0	0	0	0	0	0	0	0	0	0	0	0.13086	0	0	0	0	0	0
AT1G06148		Unknown gene [Source:TAIR%3BAcc:AT1G06148]	1.47535	0.37547	0.553949	0.469981	0.183901	0.566736	0.73568	0.674706	0.655583	0.331557	0.287475	0.116003	0.148226	0.872997	0.640074	0.693968	0.425222	0.331227	0.369962	0.157163	0.663759	0.589021	0.38884	0.399818	0.911551
AT1G06150	EMB1444	basic helix-loop-helix (bHLH) DNA-binding superfamily protein [Source:TAIR%3BAcc:AT1G06150]	0.999937	26.9156	26.9139	29.5956	22.6826	27.6327	28.959	27.1101	27.3604	26.2713	21.8204	23.801	22.4265	27.9462	29.2653	29.6654	26.9781	27.0101	26.7587	28.9751	30.7211	29.0907	26.5692	27.242	29.0868
AT1G06153			#DIV/0!	0	0	0	0	0	0	0	0	0	0	0	0	0	0	0	0	0	0	0	0	0	0	0	0
AT1G06157			#DIV/0!	0	0	0	0	0	0	0	0	0	0	0	0	0	0	0	0	0	0	0	0	0	0	0	0
AT1G06160	ERF094	Ethylene-responsive transcription factor ERF094 [Source:UniProtKB/Swiss-Prot%3BAcc:Q9LND1]	1.69659	4.1351	7.01556	13.1355	7.62985	5.76242	6.21686	7.34384	6.57822	7.12462	8.20553	6.8409	7.84312	5.82587	5.81708	7.00763	4.30947	4.45961	3.63622	14.6641	12.0349	12.7075	5.76835	6.52433	4.99459
AT1G06163			0.533843	0.603882	0.322378	0.103263	0	0.0659925	0.100208	0.298325	0.483116	0.185693	0	0	0	0.10629	0	0.194333	0.433003	0.515301	0.863342	0	0.30979	0	0.197978	0	0
AT1G06170	BHLH89	Transcription factor bHLH89 [Source:UniProtKB/Swiss-Prot%3BAcc:Q9LND0]	0.668427	1.63003	1.08956	1.23566	0.594863	1.00909	0.82267	0.963879	1.40484	0.899952	0.541875	0.655977	0.586737	0.558057	1.08585	0.824098	1.87993	1.78979	1.22038	1.11091	1.45967	1.1364	0.959488	0.678272	1.38952
AT1G06173			1.00324	5.96197	5.98126	4.20954	4.47232	4.58068	4.17788	5.47519	6.24522	6.22338	4.60369	3.59658	5.21669	4.83447	4.559	3.14017	6.60805	5.18099	6.09688	4.47765	4.2024	3.94858	5.21328	3.08227	5.4465
AT1G06177			0.613515	1.12245	0.688638	0.56295	0.456731	0.674443	0.308299	1.6421	0.145051	0.278762	0.53711	0.365742	0.46734	0.319125	0.168173	0.437599	0.812529	2.16599	0.388815	0.495516	0.465056	0.728279	1.18881	0.168077	0.666437
AT1G06180	ATMYB13	Transcription factor MYB13 [Source:UniProtKB/Swiss-Prot%3BAcc:Q9LNC9]	0.911487	18.6828	17.0291	20.9783	16.031	17.0962	20.4781	15.5481	18.1515	17.3878	17.3252	15.2088	15.559	19.7194	20.4568	21.258	23.0514	16.174	16.823	21.8249	18.9771	22.133	15.5928	16.9831	18.7126
AT1G06187			0.96489	0.0607492	0.0586163	0	0.0478702	0	0	0.175849	0	0	0	0.143611	0	0	0	0	0	0.182248	0	0	0	0	0	0	0
AT1G06190		Rho termination factor [Source:TAIR%3BAcc:AT1G06190]	1.05602	21.6941	22.9093	22.0041	22.1999	21.944	21.9283	22.7238	22.5463	23.4579	24.0384	20.5182	22.043	21.7658	20.0559	23.963	20.7737	21.9751	22.3336	20.5391	23.2232	22.25	21.0672	23.3327	21.4322
AT1G06197			#DIV/0!	0	0.537158	0.0715867	0.0620085	0.848364	0.208405	0.413625	1.00475	0.193096	0.186026	0	0	0.221055	0	0.404161	0	0	0	0	0.21476	0	0	0.698552	1.84654
AT1G06200		Peptidase S24/S26A/S26B/S26C family protein [Source:TAIR%3BAcc:AT1G06200]	1.00601	93.6175	94.18	94.8498	97.1234	99.7063	102.801	91.089	94.1856	97.2652	100.96	95.555	94.8551	98.5163	105.55	104.336	92.9347	97.6952	90.2225	95.4435	94.5895	94.5165	107.43	96.4069	95.2814
AT1G06203			2.25778	0.196224	0.443029	0.143108	0.298632	0.224052	0.622779	0.200162	0.194489	0.934436	0.360088	0.326934	0.208875	0.213947	0.676477	0.977914	0	0.414892	0.173779	0.221469	0.207854	0	0	0.225364	0.446791
AT1G06207			1.39475	0.544444	0.75936	0.676527	0.37447	0.824796	0.476286	1.34908	0.749055	0.179944	0.520065	0	0.603345	0.617996	0.43423	0.376633	0.629395	0	1.00394	0.852963	0.800529	0.37609	0.959241	1.08495	0.430192
AT1G06210	TOL2	TOM1-like protein 2 [Source:UniProtKB/Swiss-Prot%3BAcc:Q9LNC6]	0.872923	54.6249	47.6834	47.5928	41.2156	46.2805	44.3551	47.2001	45.7474	50.1026	41.2865	40.6705	41.6896	45.2287	44.8731	42.9634	56.3564	52.96	54.5583	45.2494	49.6685	47.8604	47.8479	47.0655	43.9282
AT1G06213			#DIV/0!	0	0	0	0	0	0	0	0	0	0	0	0	0	0	0	0	0	0	0	0	0	0	0	0
AT1G06217			0.524165	1.05435	0.552651	0.340902	0.372758	0.522269	0.397924	0.433298	0.280678	0.943975	0.259832	0.707724	0.15072	0	0.488131	0.705641	1.25782	0.149688	1.75553	0	0.599933	0.422774	0.431325	0.813087	0.322395
AT1G06220	CLO	110 kDa U5 small nuclear ribonucleoprotein component CLO [Source:UniProtKB/Swiss-Prot%3BAcc:Q9LNC5]	1.04018	49.2393	51.2178	52.4705	45.3643	51.5141	50.2931	52.5032	51.8075	49.3427	45.1886	48.5743	42.3298	50.1159	50.9837	49.7798	50.4479	49.2501	48.0199	53.1005	52.0752	52.2357	51.6321	54.5446	48.3657
AT1G06225	CLE3	CLAVATA3/ESR (CLE)-related protein 3 [Source:UniProtKB/Swiss-Prot%3BAcc:Q3EDH8]	0.857699	0.178329	0.152952	0	0.150695	0.054357	0.0615159	0	0	0.458857	0.147352	0.133785	0.170948	0	0.184548	0	0.534986	0	0	0	0	0	0.163071	0	0
AT1G06227			1.15485	32.307	37.3098	40.771	34.7581	37.3001	43.7985	38.0883	35.3896	38.4516	35.5448	31.5916	37.1379	46.4364	39.0196	45.9395	31.8741	30.2225	34.8246	39.772	37.9452	44.5958	38.3887	36.1831	37.3284
AT1G06230	GTE4	Transcription factor GTE4 [Source:UniProtKB/Swiss-Prot%3BAcc:Q9LNC4]	1.14411	42.9839	49.1781	49.1495	38.0175	47.1435	47.2067	47.5812	49.0833	50.8698	40.6843	38.8275	34.5408	47.2196	47.2464	47.1541	44.3031	44.4983	40.1502	47.964	51.4994	47.9852	45.586	48.6805	47.164
AT1G06233			#DIV/0!	0	0	0	0	0	0	0	0	0	0	0	0	0	0	0	0	0	0	0	0	0	0	0	0
AT1G06237			#DIV/0!	0	0	0	0	0	0	0	0	0	0	0	0	0	0	0	0	0	0	0	0	0	0	0	0
AT1G06240		Uncharacterized protein At1g06240 [Source:UniProtKB/TrEMBL%3BAcc:Q8H109]	1.0338	10.4703	10.8243	10.2533	8.87043	9.00363	11.2512	10.3497	10.6479	11.4752	9.10411	8.73199	8.77519	12.364	11.0165	10.3732	10.2724	9.54327	11.5953	10.441	10.6289	9.68994	8.71174	9.25368	9.04548
AT1G06243			#DIV/0!	0	0	0	0	0	0	0	0	0	0	0	0	0	0	0	0	0	0	0	0	0	0	0	0
AT1G06247			#DIV/0!	0	0	0	0	0.132335	0	0	0	0	0	0	0	0	0	0	0	0	0	0	0	0	0	0	0.397006
AT1G06250		Phospholipase A1-IIalpha [Source:UniProtKB/Swiss-Prot%3BAcc:Q9LNC2]	0.779707	3.24445	2.52972	2.36415	2.45815	3.20957	4.0814	2.52709	2.74193	2.32016	1.93212	2.71733	2.72499	4.41183	3.51115	4.32122	2.70509	2.74999	4.27828	2.28346	2.05562	2.75337	2.59943	2.89267	4.1366
AT1G06253			0.706576	37.6645	26.6129	39.0792	27.9622	33.788	34.6912	16.6971	28.7117	34.4299	30.5623	25.0082	28.3161	33.0769	32.2437	38.7531	52.6591	35.4397	24.8948	27.1981	47.6315	42.4079	33.0387	24.6851	43.6402
AT1G06257			#DIV/0!	0	0	0	0	0	0	0	0	0	0	0	0	0	0	0	0	0	0	0	0	0	0	0	0
AT1G06260		Cysteine proteinases superfamily protein [Source:UniProtKB/TrEMBL%3BAcc:Q9LNC1]	0.569428	1.00136	0.570205	0.714918	0.845718	0.713391	1.22784	0.356056	0.634269	0.720291	1.12094	0.920806	0.495407	1.14173	0.802228	1.73955	0.775194	1.35305	0.875852	0.590935	0.801102	0.752717	0.413507	0.534513	1.19215
AT1G06263			#DIV/0!	0	0	0	0	0	0	0	0	0	0	0	0	0	0	0	0	0	0	0	0	0	0	0	0
AT1G06265		other RNA [Source:TAIR%3BAcc:AT1G06265]	0.923427	2.73921	2.52946	2.59952	2.07129	2.38451	2.90631	2.85268	2.41506	2.32066	2.03244	2.56036	1.62106	1.9925	4.10459	2.62182	2.76717	2.45886	2.99161	2.46881	2.4637	2.86606	2.27737	2.48043	2.39573
AT1G06267			#DIV/0!	0	0	0	0	0	0.236274	0	0	0	0	0	0	0	0.708822	0	0	0	0	0	0	0	0	0	0
AT1G06270		Pentatricopeptide repeat-containing protein At1g06270 [Source:UniProtKB/Swiss-Prot%3BAcc:Q9LNC0]	0.854055	7.57153	6.4665	7.19168	6.22202	7.13137	6.92072	6.20578	7.00366	6.19007	7.24625	5.94948	5.47033	6.38596	6.73056	7.64565	7.21707	8.26919	7.22834	6.95164	7.36487	7.25853	7.13675	6.98711	7.27025
AT1G06273			0.472242	2.98776	1.41094	2.95369	2.47747	2.71898	2.78595	1.40919	0.886244	1.9374	2.23975	1.72813	3.46454	3.63641	4.72144	0	2.75528	4.73115	1.47684	4.1326	3.87856	0.849894	2.47868	3.27078	2.40748
AT1G06277			5.30254	0.541378	2.87068	2.0061	1.36312	1.62084	3.10075	3.52753	1.20972	3.87479	3.35962	0.338921	0.390817	2.6615	4.20769	2.43305	0.903532	0	0.720603	2.29589	1.29285	2.42954	1.23934	0.934508	2.68867
AT1G06280	LBD2	LOB domain-containing protein 2 [Source:UniProtKB/Swiss-Prot%3BAcc:Q9LNB9]	#DIV/0!	0	0	0	0	0	0	0	0	0	0	0	0	0	0	0	0	0	0	0	0	0	0	0	0
AT1G06283			1.4555	6.85404	9.97606	13.2581	9.72989	6.45673	7.04966	9.92344	11.1949	8.80988	11.118	8.09307	9.97856	8.47425	5.20114	7.4736	4.47544	10.3924	5.69426	13.1735	15.2286	11.3723	10.4025	0	8.96768
AT1G06287			0.94689	0.411315	0.38947	0.0760229	0.251419	0.874537	0.529939	0.206128	0	0.962283	0.370819	0.168338	0.2151	0.660969	0.928849	0	0.448774	0.427256	0.357915	0.228069	0	0	1.23113	1.39248	0
AT1G06290	ACX3	Acyl-coenzyme A oxidase 3%2C peroxisomal [Source:UniProtKB/Swiss-Prot%3BAcc:P0CZ23]	1.15792	73.2107	84.772	81.5145	71.6957	79.6309	73.592	86.4687	86.093	81.7542	74.4679	75.0942	65.5249	72.3443	75.6662	72.7656	74.7132	75.3744	69.5445	88.0291	81.0426	75.4717	78.8527	82.0803	77.9596
AT1G06293			0	0.233752	0	0	0	0.169295	0	0	0	0	0	0	0	0	0	0	0	0.701257	0	0	0	0	0	0.507885	0
AT1G06297			#DIV/0!	0	0	0	0	0	0	0	0	0	0	0	0	0	0	0	0	0	0	0	0	0	0	0	0
AT1G06303			#DIV/0!	0	0	0	0	0	0	0	0	0	0	0	0	0	0	0	0	0	0	0	0	0	0	0	0
AT1G06307			#DIV/0!	0	0.0826314	0	0	0	0	0	0.247894	0	0	0	0	0	0	0	0	0	0	0	0	0	0	0	0
AT1G06310	ACX3.2	Putative acyl-coenzyme A oxidase 3.2%2C peroxisomal [Source:UniProtKB/Swiss-Prot%3BAcc:Q9LMI7]	1.27931	1.97664	2.52873	2.1842	1.1932	2.23761	2.24739	3.01255	2.38318	2.19046	1.31891	1.1757	1.08499	2.0232	2.58288	2.13608	2.26367	1.76831	1.89795	1.85834	2.35316	2.3411	1.96384	2.07113	2.67788
AT1G06313			1.45937	0.10702	0.156182	0.0827599	0	0.178883	0.0864385	0.123268	0	0.345279	0	0	0	0	0.138868	0.120448	0	0	0.321061	0	0.128005	0.120274	0.122707	0.138788	0.275153
AT1G06317			#DIV/0!	0	0	0	0	0	0	0	0	0	0	0	0	0	0	0	0	0	0	0	0	0	0	0	0
AT1G06320		Putative uncharacterized protein [Source:UniProtKB/TrEMBL%3BAcc:Q3EDH7]	1.14598	2.27885	2.61151	2.94185	1.93484	2.26121	2.59462	2.90627	2.915	2.01326	2.1082	1.83752	1.8588	2.20456	2.00668	3.57263	1.837	2.72054	2.27902	2.80071	2.82325	3.20158	1.21321	2.84997	2.72045
AT1G06323			0	0.0526757	0	0	0	0	0	0	0	0	0	0	0	0	0	0	0	0	0.158027	0	0	0	0	0	0
AT1G06327			#DIV/0!	0	0	0	0	0	0	0	0	0	0	0	0	0	0	0	0	0	0	0	0	0	0	0	0
AT1G06330		Heavy metal transport/detoxification superfamily protein [Source:TAIR%3BAcc:AT1G06330]	1.8211	1.40522	2.55905	2.17458	2.06986	0.967949	1.59078	1.80064	2.87434	3.00217	1.90888	2.15327	2.14744	1.44348	1.88361	1.44525	1.82013	0.999727	1.3958	2.41922	1.46915	2.63535	1.53637	0.43443	0.933046
AT1G06333			#DIV/0!	0	0	0	0	0	0	0	0	0	0	0	0	0	0	0	0	0	0	0	0	0	0	0	0
AT1G06337			#DIV/0!	0	0	0	0	0	0	0	0	0	0	0	0	0	0	0	0	0	0	0	0	0	0	0	0
AT1G06340		At1g06340 [Source:UniProtKB/TrEMBL%3BAcc:Q9LMI5]	#DIV/0!	0	0	0	0	0	0.0285422	0	0	0	0	0	0	0	0.0856265	0	0	0	0	0	0	0	0	0	0
AT1G06343			#DIV/0!	0	0	0	0	0	0	0	0	0	0	0	0	0	0	0	0	0	0	0	0	0	0	0	0
AT1G06347			#DIV/0!	0	0	0	0	0	0	0	0	0	0	0	0	0	0	0	0	0	0	0	0	0	0	0	0
AT1G06350		Delta-9 desaturase-like 4 protein [Source:UniProtKB/Swiss-Prot%3BAcc:Q9LMI4]	0.439992	4.02514	1.77103	3.22705	1.01132	2.9399	2.56181	2.22143	1.91319	1.17847	0.908252	1.07201	1.05369	2.15856	2.6163	2.91058	3.90212	4.44755	3.72575	3.91028	2.56893	3.20195	3.66877	2.67165	2.47927
AT1G06353			0	0.0953093	0	0	0	0	0.098633	0	0	0	0	0	0	0	0.295899	0	0.285928	0	0	0	0	0	0	0	0
AT1G06357			#DIV/0!	0	0	0	0	0.0446609	0	0	0	0	0	0	0	0	0	0	0	0	0	0	0	0	0.133983	0	0
AT1G06360		Fatty acid desaturase family protein [Source:TAIR%3BAcc:AT1G06360]	#DIV/0!	0	0.0161555	0.0162229	0	0.0558334	0.0365026	0	0.0484665	0	0	0	0	0.0533154	0.0561924	0	0	0	0	0	0	0.0486687	0	0.0561603	0.11134
AT1G06363			#DIV/0!	0	0	0	0	0	0	0	0	0	0	0	0	0	0	0	0	0	0	0	0	0	0	0	0
AT1G06373			#DIV/0!	0	0	0	0	0	0	0	0	0	0	0	0	0	0	0	0	0	0	0	0	0	0	0	0
AT1G06377			#DIV/0!	0	0	0.205137	0.168557	0	0	0	0	0	0.347787	0.157883	0	0	0	0	0	0	0	0.213903	0.401508	0	0	0	0
AT1G06380		Ribosomal protein L1p/L10e family [Source:UniProtKB/TrEMBL%3BAcc:Q9LMI1]	1.01711	11.5665	11.7644	11.7927	13.1154	13.2866	10.6239	13.9707	9.74243	11.58	14.0198	13.9708	11.3556	9.65049	11.4025	10.8187	11.3804	10.7362	12.5831	11.199	11.8923	12.2868	14.1909	12.145	13.524
AT1G06383			0	0.0916944	0	0.0499944	0	0.047925	0.0514598	0	0	0	0	0	0	0.15438	0	0	0	0.149688	0.125395	0	0.149983	0	0.143775	0	0
AT1G06387			#DIV/0!	0	0	0.0546893	0	0	0	0	0	0	0	0	0	0	0	0	0	0	0	0	0.164068	0	0	0	0
AT1G06390	ASK9	SK22 [Source:UniProtKB/TrEMBL%3BAcc:A0A178WCN5]	1.06766	66.5433	71.0452	74.4325	67.5421	71.0728	80.1396	69.1515	69.7706	74.2137	70.1274	68.0925	64.4062	75.5404	85.5172	79.3612	67.0329	67.89	64.7068	75.181	74.6019	73.5146	72.0071	68.7333	72.4779
AT1G06393			#DIV/0!	0	0	0	0	0	0	0	0	0	0	0	0	0	0	0	0	0	0	0	0	0	0	0	0
AT1G06397			#DIV/0!	0	0	0	0.747223	0	0	0	0	0	2.24167	0	0	0	0	0	0	0	0	0	0	0	0	0	0
AT1G06400	RABA1A	Ras-related protein RABA1a [Source:UniProtKB/Swiss-Prot%3BAcc:P28185]	1.04062	88.7467	92.3512	100.277	85.0443	89.2132	99.7555	90.8131	93.4457	92.7949	79.5899	86.4173	89.1258	99.7068	99.943	99.6167	83.996	87.2604	94.9837	101.253	100.787	98.791	86.7816	88.3445	92.5134
AT1G06403			#DIV/0!	0	0	0	0	0	0	0	0	0	0	0	0	0	0	0	0	0	0	0	0	0	0	0	0
AT1G06407			#DIV/0!	0	0	0	0	0	0	0	0	0	0	0	0	0	0	0	0	0	0	0	0	0	0	0	0
AT1G06410	TPS7	TPS7 [Source:UniProtKB/TrEMBL%3BAcc:A0A178WH64]	1.02354	82.3321	84.2703	85.6186	70.7654	84.8505	79.3821	87.4184	81.7525	83.6401	71.4431	73.0238	67.8295	79.175	80.8249	78.1463	84.1474	86.0779	76.771	86.0148	87.9606	82.8805	86.0896	85.3811	83.0807
AT1G06413			#DIV/0!	0	0.0988104	0	0	0	0	0.296431	0	0	0	0	0	0	0	0	0	0	0	0	0	0	0	0	0
AT1G06417			#DIV/0!	0	0	0	0	0	0	0	0	0	0	0	0	0	0	0	0	0	0	0	0	0	0	0	0
AT1G06420		DNA ligase-like protein [Source:UniProtKB/TrEMBL%3BAcc:Q9LMH9]	0.820918	4.19968	3.44759	5.3244	1.73692	2.62931	3.1142	3.73828	3.31647	3.28801	1.99804	1.4601	1.75262	3.35873	2.80757	3.17631	4.01046	3.64971	4.93886	5.81466	5.40096	4.75758	2.48084	2.92796	2.47913
AT1G06423			#DIV/0!	0	0	0	0	0	0	0	0	0	0	0	0	0	0	0	0	0	0	0	0	0	0	0	0
AT1G06427			#DIV/0!	0	0	0	0	0	0	0	0	0	0	0	0	0	0	0	0	0	0	0	0	0	0	0	0
AT1G06430	FTSH8	ATP-dependent zinc metalloprotease FTSH 8%2C chloroplastic [Source:UniProtKB/Swiss-Prot%3BAcc:Q8W585]	1.01568	17.8395	18.1192	15.4649	18.946	14.9348	15.7613	17.7163	16.9401	19.7011	19.1642	20.3101	17.3637	16.0041	15.2214	16.0583	18.5042	17.6966	17.3176	15.5455	14.9892	15.8601	16.0022	14.9529	13.8494
AT1G06433			#DIV/0!	0	0	0	0	0	0	0	0	0	0	0	0	0	0	0	0	0	0	0	0	0	0	0	0
AT1G06437			#DIV/0!	0	0	0	0	0	0	0	0	0	0	0	0	0	0	0	0	0	0	0	0	0	0	0	0
AT1G06440		At1g06440 [Source:UniProtKB/TrEMBL%3BAcc:Q9SHI9]	1.13329	2.43541	2.76003	2.31065	2.8755	2.30231	2.69129	3.36048	2.72632	2.19328	3.08142	2.95757	2.58751	3.06882	3.12416	1.8809	2.02442	2.87413	2.40768	2.56302	2.23607	2.13285	2.37085	2.3877	2.14837
AT1G06443			#DIV/0!	0	0	0	0	0	0	0	0	0	0	0	0	0	0	0	0	0	0	0	0	0	0	0	0
AT1G06447			#DIV/0!	0	0	0	0	0	0	0	0	0	0	0	0	0	0	0	0	0	0	0	0	0	0	0	0
AT1G06450	CAF1-1	Probable CCR4-associated factor 1 homolog 1 [Source:UniProtKB/Swiss-Prot%3BAcc:Q9SHJ0]	1.00992	4.40873	4.45247	4.2581	4.18965	3.36797	4.33133	4.19819	4.64941	4.50982	4.22288	3.87093	4.47514	4.72856	4.1192	4.14624	4.07867	4.44452	4.70299	4.39532	4.54702	3.83194	3.32528	3.15117	3.62747
AT1G06453			#DIV/0!	0	0	0	0	0	0	0	0	0	0	0	0	0	0	0	0	0	0	0	0	0	0	0	0
AT1G06457			0.490872	1.47627	0.724659	2.2525	0.761697	0.763424	1.23059	0.140299	0	2.03368	0.861296	0	1.4238	2.61307	1.07871	0	4.28399	0.141769	0.00304515	3.30646	2.11979	1.33126	0	0.924082	1.36619
AT1G06460	ACD32.1	Alpha-crystallin domain 32.1 [Source:UniProtKB/TrEMBL%3BAcc:Q208N7]	0.551331	14.2696	7.86726	7.39345	14.6951	8.31046	8.44775	6.86935	8.23974	8.4927	14.5737	14.7794	14.7322	8.50709	8.27234	8.56382	14.1306	15.2697	13.4085	6.65703	9.05195	6.47138	8.58294	7.25417	9.09428
AT1G06463			0.823198	0.884548	0.728158	0.768032	0.641337	0.590168	0.912019	0.967625	0.3134	0.903449	0.870369	1.05364	0	1.37902	0.726716	0.630324	0.702227	1.67139	0.280027	0	1.67468	0.629414	0.321072	1.08945	0.35998
AT1G06467			0.226223	0.865061	0.195697	0.661195	0.469064	1.05576	0.779446	0	0	0.58709	0.565593	0.513517	0.328082	0	1.41673	0.92161	0.684494	0	1.91069	1.04359	0.326479	0.61352	0	1.06194	2.10533
AT1G06470		Probable sugar phosphate/phosphate translocator At1g06470 [Source:UniProtKB/Swiss-Prot%3BAcc:Q8H184]	0.905879	20.4148	18.4933	19.697	17.4558	18.1823	18.489	18.4492	18.0239	19.0068	16.7304	18.2443	17.3926	18.6734	16.8534	19.9402	22.5154	19.2246	19.5042	19.6632	18.1938	21.234	18.3902	18.0872	18.0694
AT1G06473			1.40821	8.93213	12.5783	12.1005	10.0254	13.5379	17.72	13.4916	11.4993	12.7441	8.94196	9.27845	11.8559	19.3119	16.8876	16.9604	7.64395	10.3847	8.76779	9.95177	13.1088	13.2408	13.1945	13.9465	13.4725
AT1G06475		Transmembrane protein [Source:UniProtKB/TrEMBL%3BAcc:Q6DSU2]	#DIV/0!	0	0	0	0	0	0	0	0	0	0	0	0	0	0	0	0	0	0	0	0	0	0	0	0
AT1G06480		pre-tRNA [Source:TAIR%3BAcc:AT1G06480]	#DIV/0!	0	0	0	0	0	0	0	0	0	0	0	0	0	0	0	0	0	0	0	0	0	0	0	0
AT1G06483			0.45221	1.28619	0.581628	2.02111	0.469291	2.38342	2.67919	1.27042	0	0.474465	1.14273	0	0.265144	2.44424	2.86237	2.73098	1.65955	1.31665	0.882371	2.24904	1.58309	2.23121	2.02341	2.57466	2.55218
AT1G06487			0.0874471	1.07549	0.0940484	0.308016	0.362419	0.213681	0.857896	0	0	0.282145	1.08726	0	0	1.93799	0.340428	0.295273	1.97374	1.25273	0	0.334353	0	0.589694	0.30081	0.340233	0
AT1G06490	CALS7	Callose synthase 7 [Source:UniProtKB/Swiss-Prot%3BAcc:Q9SHJ3]	0.830191	8.43926	7.00619	8.20826	6.96224	7.95951	8.4742	6.5773	7.08751	7.35377	7.76678	7.02621	6.09375	8.86279	8.34607	8.21373	8.20056	8.47502	8.64219	8.46157	8.10327	8.05994	7.48858	8.39981	7.99015
AT1G06493			#DIV/0!	0	0.982059	0.304261	0.767334	0.328334	0.238501	1.09596	0.212979	1.63724	0.591483	1.25305	0.457466	0.468574	0.24693	0	0	0	0	0.485047	0	0.427736	0	0.740367	0.244634
AT1G06497			2.23835	0.0667225	0.149349	0	0.298652	0.0857729	0.157239	0	0.448046	0	0.414768	0	0.481187	0.246435	0	0.225282	0	0	0.200168	0	0	0	0	0	0.257319
AT1G06500		AT1G06500 protein [Source:UniProtKB/TrEMBL%3BAcc:Q8VY54]	0.992751	27.5609	27.3612	29.4277	26.9874	29.0667	29.0329	27.7691	27.7861	26.5283	25.2261	27.334	28.4021	28.0106	30.2473	28.8408	25.2242	24.9677	32.491	30.9284	28.6452	28.7095	31.9446	28.5736	26.6821
AT1G06507			#DIV/0!	0	0	0	0	0	0	0	0	0	0	0	0	0	0	0	0	0	0	0	0	0	0	0	0
AT1G06510		Forkhead-associated domain protein [Source:UniProtKB/TrEMBL%3BAcc:Q84K72]	1.05862	9.27131	9.81483	10.217	11.2363	11.1489	10.4553	10.5746	9.74176	9.12812	11.0372	12.2615	10.4103	11.1429	9.15936	11.0638	8.19912	10.3907	9.22407	11.0931	10.3594	9.19838	10.5264	10.9513	11.969
AT1G06513			#DIV/0!	0	0	0	0	0	0	0	0	0	0	0	0	0	0	0	0	0	0	0	0	0	0	0	0
AT1G06515		Protein of unknown function (DUF3317) [Source:TAIR%3BAcc:AT1G06515]	1.01504	35.9462	36.4868	35.47	33.6256	35.8712	38.5996	37.1128	32.9837	39.364	38.8128	30.8747	31.1892	38.6108	41.6978	35.49	35.4446	36.8221	35.5719	31.8651	38.3335	36.2113	37.0423	36.8826	33.6887
AT1G06517			#DIV/0!	0	0	0.143651	0	0	0	0	0	0	0	0	0	0	0	0	0	0	0	0	0.430952	0	0	0	0
AT1G06520	GPAT1	Glycerol-3-phosphate acyltransferase 1 [Source:UniProtKB/Swiss-Prot%3BAcc:Q9SHJ5]	0.55747	4.13898	2.30736	5.87693	3.69035	3.73979	4.05229	2.45123	1.77977	2.69106	3.63438	4.09169	3.34499	4.43392	3.85386	3.86909	3.89993	4.4946	4.02241	5.63293	5.87407	6.12379	3.21767	4.0033	3.99841
AT1G06523			#DIV/0!	0	0	0.0460098	0	0	0	0	0	0	0	0	0	0	0	0	0	0	0	0.13803	0	0	0	0	0
AT1G06527			#DIV/0!	0	0.053198	0.0568538	0	0	0	0	0.159594	0	0	0	0	0	0	0	0	0	0	0	0.170561	0	0	0	0
AT1G06530	PMD2	Peroxisomal and mitochondrial division factor 2 [Source:UniProtKB/Swiss-Prot%3BAcc:Q9SHJ6]	1.00804	0.224938	0.226747	0.245087	0.266144	0.251085	0.207608	0.306869	0.127788	0.245586	0.35489	0.214809	0.228733	0.234287	0.345702	0.0428354	0.143165	0.227168	0.30448	0.291028	0.273138	0.171094	0.261832	0.246789	0.244634
AT1G06533			#DIV/0!	0	0	0	0	0	0	0	0	0	0	0	0	0	0	0	0	0	0	0	0	0	0	0	0
AT1G06537			0	0.160652	0	0.268512	0.408825	0.0949703	0.0901593	0	0	0	0.227617	0.206659	0.792198	0.270478	0	0	0	0.262259	0.219696	0.279987	0.525551	0	0	0.284911	0
AT1G06540		F12K11.13 [Source:UniProtKB/TrEMBL%3BAcc:Q9SHJ7]	0.838654	1.13841	0.954735	0.929884	0.624599	0.425463	0.455041	0.934886	0.845741	1.08358	0.811923	0.658185	0.403688	0.551321	0.435804	0.377999	1.19317	1.10255	1.11953	0.820386	0.836908	1.13236	0.481359	0.399259	0.395772
AT1G06543			3.6745	0.0903532	0.332003	0	0	0	0	0.996008	0	0	0	0	0	0	0	0	0.27106	0	0	0	0	0	0	0	0
AT1G06547			1.15741	5.38997	6.2384	9.18182	10.0049	7.23651	8.0635	4.98004	4.43565	9.29951	12.6919	7.79519	9.5275	7.54093	9.35041	7.29915	6.32472	5.16125	4.68392	11.9386	10.3428	5.264	8.67537	7.47606	5.55808
AT1G06550		3-hydroxyisobutyryl-CoA hydrolase-like protein 5 [Source:UniProtKB/Swiss-Prot%3BAcc:Q9SHJ8]	1.17428	95.2436	111.842	114.281	89.5533	95.4901	96.2068	108.105	115.07	112.352	86.3832	89.518	92.7589	97.8968	96.9628	93.7609	89.0711	96.9793	99.6804	115.658	112.177	115.008	96.6258	94.3149	95.5296
AT1G06553			1.37632	3.17977	4.37637	4.59547	4.54725	6.25453	4.68117	3.73503	2.41945	6.97463	7.46583	2.71137	3.46454	6.65376	3.74016	3.64958	4.51766	4.30105	0.720603	4.59178	4.74047	4.45416	6.1967	7.00881	5.55808
AT1G06557			#DIV/0!	0	0	0	0	0	0	0	0	0	0	0	0	0	0	0	0	0	0	0	0	0	0	0	0
AT1G06560		At1g06560 [Source:UniProtKB/TrEMBL%3BAcc:Q84MA1]	0.944695	18.9349	17.8877	17.6103	20.2097	17.3605	19.7979	16.8679	17.4404	19.3547	20.6746	19.2252	20.7292	19.8127	18.4804	21.1005	20.6153	18.058	18.1313	17.5354	17.9331	17.3625	17.0371	17.322	17.7224
AT1G06567			0.255522	0.696545	0.177983	0.349557	0.085397	0.206298	0.333495	0.137722	0.267638	0.128588	0	0.112474	0.143717	0.441621	0.155151	0.403714	0.299845	0.713669	1.07612	0.914293	0	0.134377	0	0.465186	0.153708
AT1G06570	HPD	4-hydroxyphenylpyruvate dioxygenase [Source:UniProtKB/Swiss-Prot%3BAcc:P93836]	0.886772	34.0645	30.2074	30.6935	32.6118	29.3921	37.7562	30.4729	29.6092	30.5401	32.3976	34.5136	30.9242	37.5021	39.5258	36.2408	31.9043	34.286	36.0032	29.2314	31.9343	30.9148	29.592	27.1224	31.4618
AT1G06573			1.15779	14.143	16.3746	16.8123	18.1537	15.463	18.8264	14.314	14.6777	20.1322	19.7786	17.0124	17.6702	17.0576	19.0073	20.4143	10.7416	16.0342	15.653	16.4441	16.6983	17.2944	15.5963	15.2932	15.4995
AT1G06577			0.678833	5.71021	3.87628	5.40433	2.28969	4.77366	5.93003	4.20341	3.50081	3.92463	2.70066	2.28854	1.87988	4.70684	7.21575	5.86749	5.44734	5.60104	6.08226	5.31525	5.81993	5.07782	5.57902	3.38045	5.3615
AT1G06580		Pentatricopeptide repeat-containing protein At1g06580 [Source:UniProtKB/Swiss-Prot%3BAcc:Q9SHK2]	1.15659	2.78742	3.22391	2.94749	2.95163	3.28049	3.40155	3.58139	3.00173	3.0886	2.55746	2.90249	3.39493	3.62348	3.29544	3.28574	2.91654	2.55003	2.8957	3.14588	2.89572	2.80085	3.59229	2.83184	3.41735
AT1G06583			0.662741	2.37138	1.57161	2.03233	0.957954	2.07785	2.63053	3.00244	0.777957	0.934436	1.08026	1.06253	0.731063	3.53013	1.91668	2.44479	2.50578	2.6968	1.91157	2.65762	1.97462	1.46475	2.19176	2.36632	1.67547
AT1G06587			#DIV/0!	0	0	0	0	0	0	0	0	0	0	0	0	0	0	0	0	0	0	0	0	0	0	0	0
AT1G06590	APC5	Anaphase-promoting complex subunit 5 [Source:UniProtKB/Swiss-Prot%3BAcc:Q8H1U4]	1.11308	10.4496	11.6313	11.8573	9.47403	11.6464	12.3926	11.8694	11.228	11.7966	9.63522	9.53316	9.25371	12.7078	12.3547	12.1154	10.7424	10.3697	10.2367	11.5916	11.9588	12.0214	11.6396	12.8116	10.4882
AT1G06593			0.671416	1.31057	0.879939	0.569824	0.577225	0.805355	1.60356	1.27042	0.352689	1.01671	0.652988	0.889298	0.189388	1.5519	1.8401	1.41869	0.790261	1.88092	1.26053	0.401614	1.13078	0.17708	1.80662	0.204338	0.405108
AT1G06597			#DIV/0!	0	0	0	0	0	0	0	0	0	0	0	0	0	0	0	0	0	0	0	0	0	0	0	0
AT1G06603			#DIV/0!	0	0	0.0677129	0	0	0	0	0	0	0	0	0	0	0	0	0	0	0	0	0	0.203139	0	0	0
AT1G06607			0	0.133196	0	0.0547756	0.0283793	0	0.0265733	0	0	0	0	0	0.0851379	0	0	0.0797199	0.0888138	0.169111	0.141665	0	0.0847218	0.0796048	0	0	0
AT1G06610		pre-tRNA [Source:TAIR%3BAcc:AT1G06610]	#DIV/0!	0	0	0	0	0	0.147861	0	0	0	0	0	0	0.443584	0	0	0	0	0	0	0	0	0	0	0
AT1G06613			#DIV/0!	0	0	0	0	0	0	0	0	0	0	0	0	0	0	0	0	0	0	0	0	0	0	0	0
AT1G06617			#DIV/0!	0	0	0	0	0	0	0	0	0	0	0	0	0	0	0	0	0	0	0	0	0	0	0	0
AT1G06620		1-aminocyclopropane-1-carboxylate oxidase homolog 1 [Source:UniProtKB/Swiss-Prot%3BAcc:Q84MB3]	0.876668	80.5298	70.5979	79.6028	96.6392	82.9886	65.0595	73.546	70.2826	67.9651	98.8545	94.365	96.6981	63.944	66.075	65.1593	80.9262	84.0265	76.6367	79.847	79.2829	79.6785	83.5804	80.9216	84.4638
AT1G06623			#DIV/0!	0	0	0	0	0	0	0	0	0	0	0	0	0	0	0	0	0	0	0	0	0	0	0	0
AT1G06627			#DIV/0!	0	0	0	0	0	0	0	0	0	0	0	0	0	0	0	0	0	0	0	0	0	0	0	0
AT1G06630		F-box/RNI-like superfamily protein [Source:UniProtKB/TrEMBL%3BAcc:F4IDP6]	0.983702	24.8658	24.4605	27.5461	22.5716	26.0428	31.8143	23.8764	24.104	25.4012	22.8289	22.5103	22.3756	33.9766	30.9306	30.5356	26.4201	24.9307	23.2466	28.5171	26.9128	27.2083	26.3689	25.3913	26.3681
AT1G06633			0	0.0499033	0	0	0	0	0	0	0	0	0	0	0	0	0	0	0	0	0.14971	0	0	0	0	0	0
AT1G06637			#DIV/0!	0	0	0	0	0	0	0	0	0	0	0	0	0	0	0	0	0	0	0	0	0	0	0	0
AT1G06640		1-aminocyclopropane-1-carboxylate oxidase homolog 2 [Source:UniProtKB/Swiss-Prot%3BAcc:Q9C5K7]	0.952059	471.516	448.911	449.072	458.702	485.795	485.395	450.091	445.532	451.11	458.59	457.916	459.599	491.172	490.351	474.662	470.941	467.443	476.162	444.482	450.812	451.923	483.195	484.455	489.736
AT1G06643			#DIV/0!	0	0	0	0	0	0	0	0	0	0	0	0	0	0	0	0	0	0	0	0	0	0	0	0
AT1G06645		2-oxoglutarate (2OG) and Fe(II)-dependent oxygenase superfamily protein [Source:TAIR%3BAcc:AT1G06645]	0.901912	1.46638	1.32255	1.15982	1.10906	1.2427	1.29093	1.58123	1.41512	0.971289	0.786008	1.32533	1.21583	1.7346	1.40631	0.731867	1.49481	1.42314	1.48119	1.15101	0.907418	1.42102	1.11839	1.03071	1.579
AT1G06647			#DIV/0!	0	0	0	0	0	0	0	0	0	0	0	0	0	0	0	0	0	0	0	0	0	0	0	0
AT1G06650		1-aminocyclopropane-1-carboxylate oxidase homolog 3 [Source:UniProtKB/Swiss-Prot%3BAcc:Q8H1S4]	0.934569	14.7167	13.7537	17.1522	19.6311	15.6074	16.3927	13.7905	13.1909	14.2798	20.9059	17.0513	20.9361	15.5668	16.3584	17.253	14.0768	15.0047	15.0685	15.3535	18.2463	17.8569	16.6785	14.7045	15.4391
AT1G06653			#DIV/0!	0	0	0	0	0	0	0	0	0	0	0	0	0	0	0	0	0	0	0	0	0	0	0	0
AT1G06657			#DIV/0!	0	0	0	0	0	0	0	0	0	0	0	0	0	0	0	0	0	0	0	0	0	0	0	0
AT1G06660	JASON	Protein JASON [Source:UniProtKB/Swiss-Prot%3BAcc:F4IDQ5]	0.829177	6.60808	5.47926	6.46952	4.9207	5.97745	4.75674	4.45125	5.26815	6.71839	4.87687	4.6465	5.23873	4.90089	4.5621	4.80724	6.41216	6.72906	6.68301	4.88803	6.84657	7.67395	6.26333	5.9914	5.67761
AT1G06663			#DIV/0!	0	0	0	0	0	0	0	0	0	0	0	0	0	0	0	0	0	0	0	0	0	0	0	0
AT1G06667			0.900896	0.143368	0.12916	0.404923	0	0.137704	0.15584	0	0	0.387479	0	0	0	0	0.467521	0	0	0.430105	0	0	0	1.21477	0.413113	0	0
AT1G06670	NIH	DExH-box ATP-dependent RNA helicase DExH2 [Source:UniProtKB/Swiss-Prot%3BAcc:F4IDQ6]	1.06901	33.6211	35.9413	37.4419	33.9773	35.0852	35.4653	35.8815	35.9238	36.0186	34.926	35.5261	31.4799	35.561	36.3597	34.4752	34.4041	33.872	32.5873	37.3414	36.713	38.2713	33.4641	35.4757	36.3158
AT1G06673			#DIV/0!	0	0	0	0	0	0	0	0	0	0	0	0	0	0	0	0	0	0	0	0	0	0	0	0
AT1G06677			#DIV/0!	0	0	0	0	0	0	0	0	0	0	0	0	0	0	0	0	0	0	0	0	0	0	0	0
AT1G06680	PSBP1	Oxygen-evolving enhancer protein 2-1%2C chloroplastic [Source:UniProtKB/Swiss-Prot%3BAcc:Q42029]	0.650368	42.9083	27.9062	26.4504	37.2792	24.4087	25.2386	29.6695	27.1671	26.8819	38.7841	35.0999	37.9537	24.0563	25.875	25.7846	41.655	40.5678	46.5022	28.9415	25.3388	25.071	24.1059	25.6521	23.4682
AT1G06683			0	0.144121	0	0	0	0	0	0	0	0	0	0	0	0	0	0	0	0	0.432362	0	0	0	0	0	0
AT1G06687			0.719499	0.908527	0.653684	0.944812	0.294806	0.312451	1.12767	0.579075	0.281331	1.10065	0.260436	0.472913	0.15107	1.39265	1.14162	0.848739	0.945557	0.900219	0.879806	1.12125	0.300664	1.41252	0.288218	0.325991	0.323144
AT1G06690		Uncharacterized oxidoreductase At1g06690%2C chloroplastic [Source:UniProtKB/Swiss-Prot%3BAcc:Q94A68]	1.04887	5.43741	5.70315	4.18063	4.49959	4.07013	4.56231	6.04185	5.68123	5.38638	4.06717	4.2657	5.1659	4.2914	4.21559	5.17994	5.00705	6.05971	5.24547	4.61478	4.04776	3.87935	3.725	5.22259	3.26281
AT1G06693			1.76014	0.599076	1.05446	1.02837	0.469183	0.355307	0.607473	0.583599	0.945096	1.63468	0.524941	0.476608	0.406001	0.62379	0.438301	0.760328	0.211765	0.403223	1.18224	1.29144	1.41406	0.379616	0.193647	0.43805	0.434225
AT1G06697			#DIV/0!	0	0	0	0	0	0	0	0	0	0	0	0	0	0	0	0	0	0	0	0	0	0	0	0
AT1G06700	PTI11	PTI1-like tyrosine-protein kinase 1 [Source:UniProtKB/Swiss-Prot%3BAcc:Q8H1G6]	1.0854	97.1201	105.415	106.755	103.233	106.975	114.39	108.914	102.636	104.694	104.649	103.058	101.991	115.741	112.16	115.269	91.8455	99.9185	99.5964	105.498	106.555	108.21	105.017	106.234	109.674
AT1G06703			#DIV/0!	0	0.145889	0.169438	0	0.172418	0	0	0.223196	0.214472	0	0	0	0	0	0	0	0	0	0.508315	0	0	0	0.517255	0
AT1G06707			#DIV/0!	0	0	0.0883035	0	0.0898565	0.155965	0	0	0	0	0	0	0	0	0.467894	0	0	0	0.26491	0	0	0	0.26957	0
AT1G06710		Tetratricopeptide repeat (TPR)-like superfamily protein [Source:TAIR%3BAcc:AT1G06710]	1.03452	4.73032	4.89363	5.10832	5.735	4.57285	4.99356	4.48291	5.38284	4.81514	5.52397	6.28036	5.40067	5.12277	5.05021	4.8077	5.5545	3.98501	4.65143	4.81895	5.26074	5.24527	4.93414	4.45232	4.33208
AT1G06713			#DIV/0!	0	0	0	0.118091	0	0	0	0	0	0	0.354273	0	0	0	0	0	0	0	0	0	0	0	0	0
AT1G06717			4.5543	0.18326	0.83462	0.323867	0.436731	0.340824	0.524993	0.373877	0.908201	1.22178	0.504448	0.610669	0.195076	0.999063	0.210595	0.365323	0	0.387482	0.162298	0.206837	0.582367	0.182398	0.186087	0.210475	0.62591
AT1G06720		P-loop containing nucleoside triphosphate hydrolases superfamily protein [Source:TAIR%3BAcc:AT1G06720]	1.02076	29.9544	30.5762	31.9123	32.1141	33.0281	32.536	30.6206	30.2181	30.8897	33.1131	33.2215	30.0077	31.6689	33.1273	32.8118	32.2158	29.6074	28.04	32.3847	32.7744	30.5779	33.6655	33.8788	31.5401
AT1G06723			#DIV/0!	0	0	0	0	0	0	0	0	0	0	0	0	0	0	0	0	0	0	0	0	0	0	0	0
AT1G06727			0.498212	0.778251	0.387734	0.503565	0.598317	0.876433	0.223694	0.595699	0.289407	0.278095	0.267913	1.21622	0.310814	0	0.671082	0	0.324234	1.23475	0.775769	0.329554	0.309295	0.871844	0.296493	0.670699	1.66211
AT1G06730		At1g06730/F4H5_22 [Source:UniProtKB/TrEMBL%3BAcc:Q9ASV2]	0.987564	13.8806	13.7079	12.5306	12.2418	13.4017	13.6732	13.7814	13.5122	13.8302	12.3681	12.4543	11.9028	13.8286	14.1524	13.0386	14.0497	14.5419	13.0501	12.5859	13.1752	11.8306	12.9098	14.3906	12.9047
AT1G06733			1.38334	0.210836	0.291657	0.416122	0.729747	0.847835	0.425554	0.30515	0	0.569823	1.37239	0.498414	0.318432	0.978494	0	0.298168	0	0.632507	0	0	0.950629	0.297738	1.5188	0.343569	0.681138
AT1G06737			0.537106	0.297783	0.159941	0.235488	0.19487	0.416144	0.481506	0.16734	0	0.312483	0	0.409985	0.174624	0.715458	0.565549	0.163511	0.546491	0.346859	0	0.185152	0.521312	0	0.499734	0.188409	0.560291
AT1G06740		At1g06740 [Source:UniProtKB/TrEMBL%3BAcc:Q9M9Y2]	0.821523	6.22258	5.11199	5.95377	5.02359	6.49933	6.36602	4.87133	5.60518	4.85945	5.30418	5.00425	4.76232	7.31694	6.09433	5.6868	6.02851	6.69603	5.9432	6.55293	5.40464	5.90374	6.76328	6.69705	6.03766
AT1G06743			0.107583	0.523489	0.0563186	0.4183	0.298413	0.261036	0	0	0.168956	0	0.469221	0.426018	0	0	0	0	0.75715	0.360423	0.452893	0.384786	0.361133	0.508982	0	0.783107	0
AT1G06747			#DIV/0!	0	0	0	0	0	0	0	0	0	0	0	0	0	0	0	0	0	0	0	0	0	0	0	0
AT1G06750		p-loop containing nucleoside triphosphate hydrolases superfamily protein [Source:UniProtKB/TrEMBL%3BAcc:F4IDR5]	0.569169	0.130168	0.0740879	0.159253	0.158124	0.083203	0.202229	0.0861003	0.0557733	0.0803899	0.103262	0.281262	0.0898481	0.18406	0.226324	0.196304	0.281182	0.0594889	0.0498342	0.19053	0.119212	0.168018	0.0571387	0.0323135	0.160157
AT1G06753			0.689675	11.3317	7.81521	7.46873	5.85292	7.50151	8.03832	7.78132	7.56077	8.10354	4.44181	5.62153	7.49541	10.5564	7.41739	6.14111	10.9141	13.3374	9.74373	7.78175	7.61615	7.00829	7.74587	7.0762	7.68245
AT1G06757			0	0.36214	0	0.190908	0.102921	0.520992	0	0	0	0	0.161832	0.146931	0	0	0	0	0.587557	0.186462	0.3124	0.199066	0.373658	0	0.358191	0	1.20479
AT1G06760		Histone H1.1 [Source:UniProtKB/Swiss-Prot%3BAcc:P26568]	0.996183	267.287	266.267	262.783	185.96	229.187	263.05	284.405	250.361	264.035	188.501	181.91	187.469	253.786	263.723	271.642	257.589	270.497	273.776	262.827	254.325	271.197	217.607	235.525	234.429
AT1G06770	DRIP1	E3 ubiquitin protein ligase DRIP1 [Source:UniProtKB/Swiss-Prot%3BAcc:Q9M9Y4]	1.0255	8.98797	9.21714	9.56709	8.72982	9.50176	10.8528	9.67641	8.88151	9.0935	9.46932	8.36578	8.35437	11.084	10.5103	10.9641	9.367	9.11386	8.48305	10.0787	9.95007	8.67253	9.03619	9.86556	9.60352
AT1G06773			1.46507	0.446951	0.654816	0.266472	0.726335	0.436154	0.270908	0.768525	0	1.19592	0.69128	0.418421	1.0693	0.273817	0.288593	0.250314	0.278868	1.06199	0	0.283443	0.26602	0.249953	1.02003	0.288428	0
AT1G06777			#DIV/0!	0	0.177352	0	0	0	0	0.532056	0	0	0	0	0	0	0	0	0	0	0	0	0	0	0	0	0
AT1G06780	GAUT6	Hexosyltransferase [Source:UniProtKB/TrEMBL%3BAcc:F4IDS0]	0.956122	46.5418	44.4997	40.942	31.6938	38.6826	41.2556	45.4727	42.1778	45.8485	31.5229	33.6147	29.9439	42.6265	40.334	40.8062	49.0172	47.1815	43.4268	38.342	43.5836	40.9003	37.201	37.6628	41.184
AT1G06783			#DIV/0!	0	0	0	0	0	0	0	0	0	0	0	0	0	0	0	0	0	0	0	0	0	0	0	0
AT1G06787			#DIV/0!	0	0	0	0	0	0	0	0	0	0	0	0	0	0	0	0	0	0	0	0	0	0	0	0
AT1G06790		F4H5.12 protein [Source:UniProtKB/TrEMBL%3BAcc:Q9M9Y6]	1.03329	17.5232	18.1064	17.9015	19.7277	16.6119	17.7996	18.3744	18.3619	17.5831	20.2918	19.1711	19.7201	17.6129	17.3847	18.4012	19.7885	16.9421	15.8389	19.7514	16.0249	17.9281	17.4445	15.387	17.0041
AT1G06797			#DIV/0!	0	0	0	0	0	0	0	0	0	0	0	0	0	0	0	0	0	0	0	0	0	0	0	0
AT1G06800	PLA-I{gamma}1	PLA-I(gamma)1 [Source:UniProtKB/TrEMBL%3BAcc:A0A178WG46]	0.927062	16.5074	15.3034	16.6933	15.7745	15.7671	18.0775	17.1759	14.219	14.5153	16.0945	15.8903	15.3388	18.951	17.2567	18.025	13.9787	18.6791	16.8644	16.4799	16.1099	17.4901	15.2484	17.4303	14.6227
AT1G06810		Endonuclease/glycosyl hydrolase [Source:UniProtKB/TrEMBL%3BAcc:Q58G55]	1.61315	0.0583957	0.0942008	0	0.180777	0.0669551	0.13647	0	0	0.282603	0.272255	0.164792	0.105284	0	0.11366	0.295752	0	0	0.175187	0	0	0	0.200865	0	0
AT1G06817			#DIV/0!	0	0	0	0	0	0	0	0	0	0	0	0	0	0	0	0	0	0	0	0	0	0	0	0
AT1G06820	CRTISO	Prolycopene isomerase%2C chloroplastic [Source:UniProtKB/Swiss-Prot%3BAcc:Q9M9Y8]	1.03271	14.9251	15.4134	16.0934	14.013	14.2618	16.0839	14.4466	15.4194	16.374	14.539	13.7812	13.7189	16.3067	16.2472	15.6979	13.6171	16.1671	14.9913	16.3915	16.0461	15.8427	13.2821	14.9676	14.5358
AT1G06823			#DIV/0!	0	0	0	0	0	0	0	0	0	0	0	0	0	0	0	0	0	0	0	0	0	0	0	0
AT1G06827			#DIV/0!	0	0	0	0	0	0	0	0	0	0	0	0	0	0	0	0	0	0	0	0	0	0	0	0
AT1G06830	GRXS11	Monothiol glutaredoxin-S11 [Source:UniProtKB/Swiss-Prot%3BAcc:Q9M9Y9]	0.815608	3.14076	2.56163	3.06721	3.44425	2.32725	1.79815	3.28828	1.43228	2.96432	4.38566	2.87064	3.07644	2.78755	1.27738	1.32954	3.82643	2.93787	2.65796	3.6383	2.35493	3.20841	3.04756	1.27665	2.65755
AT1G06837			0.308125	0.99108	0.305376	0.781687	0.538048	0.574093	1.4101	0.214657	0	0.701471	0.289623	0.87652	0.448001	1.83552	1.45093	0.943856	0.817852	1.22357	0.931814	0.950024	0.557265	0.837772	0.641038	0.362525	0.718718
AT1G06840		Probable LRR receptor-like serine/threonine-protein kinase At1g06840 [Source:UniProtKB/Swiss-Prot%3BAcc:C0LGD7]	0.989668	54.3178	53.7566	56.44	46.2463	55.2757	59.8138	54.1051	52.944	54.2209	45.7535	46.9251	46.0601	60.8425	60.8439	57.755	52.3884	56.054	54.5111	56.3865	59.488	53.4454	55.8618	53.5803	56.3851
AT1G06850	AtbZIP52	AtbZIP transcription factor [Source:UniProtKB/TrEMBL%3BAcc:Q8VWG0]	0.912551	39.1348	35.7125	35.5868	25.4346	35.5393	33.5265	37.1495	35.5876	34.4003	25.0912	26.2034	25.0092	31.8223	32.4576	36.2995	39.2998	40.3562	37.7483	37.0949	35.6759	33.9897	34.8944	34.2085	37.5151
AT1G06853			0.54607	20.7501	11.331	15.1447	11.0058	15.2798	21.2111	10.7784	10.6866	12.528	12.0693	9.70057	11.2475	23.0413	17.594	22.9979	19.6351	23.7089	18.9063	17.28	14.8473	13.3067	15.7654	14.1167	15.9574
AT1G06857			#DIV/0!	0	0	0.0933289	0.206659	0	0.180319	0	0	0	0	0.619978	0	0.540956	0	0	0	0	0	0.279987	0	0	0	0	0
AT1G06860		pre-tRNA [Source:TAIR%3BAcc:AT1G06860]	0.595167	0.677526	0.403241	0	0	0.275409	0.607403	0	1.20972	0	0	0	0	0.887168	0.935041	0	0.451766	0.860209	0.720603	0	0	0	0.826226	0	0
AT1G06863			#DIV/0!	0	0	0.0641297	0.0644446	0.0614752	0.0603435	0	0	0	0	0	0.193334	0	0	0.181031	0	0	0	0	0.192389	0	0.184425	0	0
AT1G06867			0.50764	0.228441	0.115966	0.394052	0.652078	0.0669326	0	0.179915	0	0.167982	0.323663	0.881587	0.750985	0	0	0	0	0.372923	0.3124	0.995328	0.186829	0	0	0	0.200798
AT1G06870	TPP2	Probable thylakoidal processing peptidase 2%2C chloroplastic [Source:UniProtKB/Swiss-Prot%3BAcc:Q9M9Z2]	0.922443	45.2586	41.7485	34.5427	29.4042	40.3186	38.896	41.9008	42.7385	40.6062	27.4248	30.1509	30.6367	37.7248	39.9197	39.0434	47.7662	43.7183	44.2913	34.7511	35.4398	33.4372	42.0616	39.9765	38.9176
AT1G06873			#DIV/0!	0	0	0	0	0	0	0	0	0	0	0	0	0	0	0	0	0	0	0	0	0	0	0	0
AT1G06877			0.905607	0.301177	0.272748	0	0	0	0	0.415004	0.403241	0	0	0	0	0	0	0	0.903532	0	0	0	0	0	0	0	0
AT1G06880		pre-tRNA [Source:TAIR%3BAcc:AT1G06880]	#DIV/0!	0	0	0	0	0	0	0	0	0	0	0	0	0	0	0	0	0	0	0	0	0	0	0	0
AT1G06883			0.306208	0.0660477	0.0202243	0	0.0710914	0	0	0.060673	0	0	0.163724	0.0495499	0	0	0	0	0.198143	0	0	0	0	0	0	0	0
AT1G06890	UXT3	UDP-xylose transporter 3 [Source:UniProtKB/Swiss-Prot%3BAcc:Q8RXL8]	1.10446	77.7166	85.835	87.0247	81.8496	85.4146	88.5303	89.3784	85.2184	82.9083	80.1491	84.8233	80.5763	88.1203	87.333	90.1377	76.1332	80.1312	76.8854	85.4344	87.0655	88.5742	82.5092	88.0525	85.682
AT1G06897			#DIV/0!	0	0	0	0	0	0	0	0	0	0	0	0	0	0	0	0	0	0	0	0	0	0	0	0
AT1G06900		Nardilysin-like [Source:UniProtKB/Swiss-Prot%3BAcc:F4HNU6]	1.14476	41.4011	47.3943	47.6687	48.8357	47.8969	49.7742	50.8018	46.7764	44.6048	48.9709	51.41	46.1261	49.1922	50.7817	49.3486	41.5432	43.5245	39.1357	47.2995	48.4275	47.279	48.7232	48.6241	46.3434
AT1G06903			#DIV/0!	0	0	0	0	0	0	0	0	0	0	0	0	0	0	0	0	0	0	0	0	0	0	0	0
AT1G06907			#DIV/0!	0	0	0	0	0	0	0	0	0	0	0	0	0	0	0	0	0	0	0	0	0	0	0	0
AT1G06910	TRFL7	TRFL7 [Source:UniProtKB/TrEMBL%3BAcc:A0A178W486]	0.998644	6.69304	6.68397	6.61324	6.03851	6.92305	7.34544	5.84957	5.53016	8.67216	6.07932	5.51957	6.51664	6.88611	8.23727	6.91295	7.01313	6.71782	6.34817	6.95327	6.4848	6.40164	7.47538	6.89756	6.39621
AT1G06913			0	0.104133	0	0	0	0	0	0	0	0	0	0	0	0	0	0	0	0	0.3124	0	0	0	0	0	0
AT1G06917			0.980457	0.113239	0.111026	0.0580119	0.368153	0.473482	0.20094	0	0	0.333077	0.481321	0.437004	0.186132	0	0.60282	0	0	0.184859	0.154857	0	0	0.174036	1.42045	0	0
AT1G06920	OFP4	Transcription repressor OFP4 [Source:UniProtKB/Swiss-Prot%3BAcc:F4HNU8]	0.189846	0.0866249	0.0164454	0.106784	0	0.0716417	0.0190669	0	0.0493362	0	0	0	0	0	0.0572007	0	0.110546	0.105246	0.0440826	0.16854	0.0527265	0.099084	0.101088	0.0571681	0.0566689
AT1G06923		Transcription repressor OFP17-like protein [Source:UniProtKB/TrEMBL%3BAcc:Q1G3W7]	1.73863	4.20576	7.31226	8.94196	10.2909	6.56183	3.68373	7.02705	7.42161	7.4881	11.13	10.4171	9.32557	3.18401	4.73257	3.13461	3.24274	5.46206	3.91248	9.54978	8.40752	8.86857	6.15868	6.62182	6.90498
AT1G06925		FUNCTIONS IN: molecular_function unknown%3B INVOLVED IN: biological_process unknown%3B LOCATED IN: endomembrane system%3B BEST Arabidopsis thaliana protein match is: Putative endonuclease or glycosyl hydrolase (TAIR:AT4G20480.1)%3B Ha. [Source:TAIR%3BAcc:AT1G06925]	2.30365	0.0839864	0.193475	0.147649	0.0504741	0.157065	0.202361	0.580425	0	0	0	0	0.151422	0.465298	0	0.141786	0	0	0.251959	0	0.301365	0.141582	0.144445	0.326751	0
AT1G06927			#DIV/0!	0	0	0	0	0	0	0	0	0	0	0	0	0	0	0	0	0	0	0	0	0	0	0	0
AT1G06930		Expressed protein [Source:UniProtKB/TrEMBL%3BAcc:Q5BQ22]	1.06735	7.05224	7.52719	6.12704	4.1563	6.55758	6.57522	7.72146	8.43317	6.42694	4.19953	3.95951	4.30986	7.4215	6.3385	5.96565	5.99459	8.25056	6.91155	6.68899	6.96153	4.73059	5.77961	7.41316	6.47998
AT1G06933			#DIV/0!	0	0	0	0	0	0	0	0	0	0	0	0	0	0	0	0	0	0	0	0	0	0	0	0
AT1G06937			#DIV/0!	0	0	0	0	0	0	0	0	0	0	0	0	0	0	0	0	0	0	0	0	0	0	0	0
AT1G06943			#DIV/0!	0	0	0	0	0	0	0	0	0	0	0	0	0	0	0	0	0	0	0	0	0	0	0	0
AT1G06947			#DIV/0!	0	0	0	0	0.0930435	0.0913307	0	0	0	0	0	0	0	0	0.273992	0	0	0	0	0	0	0.27913	0	0
AT1G06950	TIC110	Protein TIC110%2C chloroplastic [Source:UniProtKB/Swiss-Prot%3BAcc:Q8LPR9]	1.10199	47.443	52.2816	51.3878	53.8052	54.3724	50.591	50.8397	51.8528	54.1521	53.2643	55.7054	52.446	51.2724	50.9483	49.5523	48.7369	48.302	45.2901	54.442	50.1519	49.5694	52.652	53.9879	56.4772
AT1G06953			#DIV/0!	0	0.176127	0	0.323733	0.210533	0	0	0	0.528381	0.509034	0.462165	0	0	0	0	0	0	0	0	0	0	0	0	0.6316
AT1G06957			#DIV/0!	0	0	0.607601	0.719702	0	0	0	0	0	1.06149	0.481879	0.615736	0	0	0	0	0	0	0.65286	0.306364	0.863581	0	0	0
AT1G06960		U2 small nuclear ribonucleoprotein B'' 2 [Source:UniProtKB/Swiss-Prot%3BAcc:Q8H1S6]	1.11297	14.2937	15.9084	17.2658	14.8124	15.9183	19.5177	15.8733	16.0821	15.7699	15.2941	15.4083	13.7348	19.9854	18.2002	20.3674	14.2663	14.3433	14.2715	16.7504	16.3073	18.7396	14.0016	17.1722	16.5809
AT1G06963			1.61392	0.108338	0.174848	1.2325	2.50475	0.166336	0.179174	0.377734	0.146811	0	3.39768	1.35733	2.75923	0.242248	0	0.295273	0.246717	0.0782957	0	1.17024	1.569	0.958253	0.0752026	0.255175	0.168631
AT1G06967			#DIV/0!	0	0	0	0	0	0	0	0	0	0	0	0	0	0	0	0	0	0	0	0	0	0	0	0
AT1G06970	CHX14	CHX14 [Source:UniProtKB/TrEMBL%3BAcc:A0A178WC73]	0.796747	0.148152	0.11804	0.132849	0.114913	0.157239	0.166929	0.0215998	0.251851	0.0806689	0.136001	0.141119	0.0676199	0.161611	0.170332	0.168845	0.235132	0.134314	0.0750107	0.0477979	0.224298	0.126451	0.0860055	0	0.38571
AT1G06973			#DIV/0!	0	0	0	0	0	0	0	0	0	0	0	0	0	0	0	0	0	0	0	0	0	0	0	0
AT1G06977			0.817152	1.77495	1.45041	1.87417	1.18934	2.1091	2.02832	1.84031	1.16619	1.34472	1.29548	1.43758	0.834964	1.96705	2.16333	1.95457	1.91623	1.74143	1.66721	1.59355	2.07721	1.95175	1.67263	1.26122	3.39343
AT1G06980		6%2C7-dimethyl-8-ribityllumazine synthase [Source:UniProtKB/TrEMBL%3BAcc:Q9LMJ2]	0.924178	1.79861	1.66223	2.10499	1.96395	2.14329	2.32107	1.37935	2.03951	1.56784	2.04987	1.7142	2.12779	2.11536	2.97267	1.87518	1.30568	2.424	1.66613	1.65888	2.49105	2.16505	1.25367	2.56584	2.61037
AT1G06983			0.348021	3.23418	1.12556	1.30886	0.765013	0.744465	1.35928	1.11911	0.951468	1.30611	1.00663	1.14243	0.145978	1.3457	2.04869	0.683441	3.04561	4.34937	2.30755	0.928675	2.17897	0.818946	0.974761	1.10251	0.156126
AT1G06987			#DIV/0!	0	0.0558328	0.12451	1.23563	0.25312	0.67503	0	0	0.167498	1.45229	1.31857	0.936026	0.191751	0.606295	1.22704	0	0	0	0.198492	0	0.175039	0.357158	0.201983	0.200219
AT1G06990		GDSL esterase/lipase At1g06990 [Source:UniProtKB/Swiss-Prot%3BAcc:Q9LMJ3]	0.432985	0.182752	0.0791289	0.116523	0.195792	0.121672	0.0366971	0	0.237387	0	0.263707	0.119713	0.203957	0	0.110091	0	0.159572	0.303842	0.0848434	0.108127	0.05074	0.190702	0.145919	0.110028	0.109068
AT1G06993			1.09445	0.553734	0.606036	0.643238	0.963667	0.744006	0.513369	0.82451	0.801141	0.192457	0.927048	0.673353	1.2906	0.440646	0.696637	0.402823	0.448774	0.854512	0.357915	0.684206	0.642146	0.603363	0.615566	0.696239	0.920213
AT1G06997			#DIV/0!	0	0	0	0	0	0	0	0	0	0	0	0	0	0	0	0	0	0	0	0	0	0	0	0
AT1G07000	ATEXO70B2	Exocyst subunit Exo70 family protein [Source:UniProtKB/TrEMBL%3BAcc:A0A178WCB5]	0.852192	31.1819	26.573	28.7998	25.265	30.1097	22.8264	27.6487	26.3064	25.7638	27.3813	24.7037	23.7102	23.0863	22.3892	23.0038	31.9455	31.3216	30.2786	27.9868	29.5924	28.8201	30.1387	28.2325	31.9578
AT1G07003			#DIV/0!	0	0	0.0580119	0.0620441	0	0	0	0	0	0	0	0.186132	0	0	0	0	0	0	0	0	0.174036	0	0	0
AT1G07007			#DIV/0!	0	0	0	0	0	0	0	0	0	0	0	0	0	0	0	0	0	0	0	0	0	0	0	0
AT1G07010		Calcineurin-like metallo-phosphoesterase superfamily protein [Source:UniProtKB/TrEMBL%3BAcc:F4HNW0]	0.767698	2.07495	1.59293	1.56576	1.65944	1.36143	1.55263	1.42794	1.83746	1.5134	1.56213	1.765	1.65119	1.89754	1.47821	1.28214	1.93254	1.87987	2.41243	1.75074	1.40266	1.54388	1.22935	1.39046	1.46447
AT1G07013			0.188269	0.739427	0.139211	0	0	0	0	0	0.212979	0.204655	0	0	0	0	0	0	1.19304	0.454336	0.5709	0	0	0	0	0	0
AT1G07017			#DIV/0!	0	0	0	0	0	0	0	0	0	0	0	0	0	0	0	0	0	0	0	0	0	0	0	0
AT1G07020		Uncharacterized protein At1g07020 [Source:UniProtKB/TrEMBL%3BAcc:Q8LCS6]	1.0439	41.9725	43.815	44.4282	40.701	44.4886	42.7556	40.459	43.6063	47.3797	42.081	38.5175	41.5046	42.6753	40.7721	44.8194	44.4578	42.563	38.8967	45.7773	41.9347	45.5725	49.5281	39.5479	44.3898
AT1G07023			5.57368	0.0474081	0.264238	0.273246	0.220065	0.224552	0.221585	0.327634	0.159174	0.305905	0.147352	0	0.512844	0	0.184548	0.480207	0	0	0.142224	0	0.340225	0.479514	0.489213	0.184442	0
AT1G07025		Mitochondrial substrate carrier family protein [Source:UniProtKB/TrEMBL%3BAcc:F4HNW4]	#DIV/0!	0	0.119396	0	0	0	0	0	0.241945	0.116244	0	0	0	0	0	0	0	0	0	0	0	0	0	0	0
AT1G07027			1.85596	0.530744	0.985041	0.550447	1.19506	0.614505	0.945648	1.6013	1.16694	0.186887	1.26031	0.653867	1.671	0.641842	1.80394	0.391166	0	1.24468	0.347558	0.221469	1.03927	0.390601	1.39475	0.225364	0.223396
AT1G07030		At1g07030 [Source:UniProtKB/TrEMBL%3BAcc:Q8L6Z2]	1.02827	41.1342	42.297	40.564	40.8248	41.183	39.0441	40.5401	43.0421	43.3088	40.1457	44.5985	37.7301	38.1554	39.6499	39.327	40.7226	38.8565	43.8234	38.2956	39.9302	43.4661	39.358	41.6016	42.5896
AT1G07040		At1g07040 [Source:UniProtKB/TrEMBL%3BAcc:Q9LMJ7]	0.943723	29.9878	28.3002	31.556	30.0157	28.5299	29.49	27.6552	28.0694	29.1761	32.0688	30.9575	27.0208	30.84	29.8848	27.7453	29.2229	32.0205	28.7201	31.6124	31.5348	31.5208	28.6163	27.0912	29.8822
AT1G07050		CCT motif family protein [Source:TAIR%3BAcc:AT1G07050]	0.870094	1.00069	0.870695	1.12906	0.483792	0.808571	0.882407	0.657576	1.13589	0.818619	0.0657203	0.7757	0.609955	0.780957	1.15234	0.713923	1.19304	0.984394	0.824634	1.05094	0.910461	1.42579	0.872774	0.411315	1.14163
AT1G07051	MIR847A	MIR847a%3B miRNA [Source:TAIR%3BAcc:AT1G07051]	#DIV/0!	0	0	0.0884112	0	0	0	0	0	0	0	0	0	0	0	0	0	0	0	0	0	0.265234	0	0	0
AT1G07060		F10K1.23 [Source:UniProtKB/TrEMBL%3BAcc:Q9LMJ9]	1.37654	0.399457	0.549867	0.52178	0.180349	0.432973	0.297079	0.683133	0.248914	0.717555	0.153618	0.209211	0.178217	0.36509	0.192395	0.333752	0.650692	0.176998	0.370681	0.283443	0.532039	0.749858	0.340011	0.672999	0.28591
AT1G07070	RPL35AA	60S ribosomal protein L35a-1 [Source:UniProtKB/Swiss-Prot%3BAcc:Q9LMK0]	1.3066	23.0045	30.0576	30.9052	27.9205	26.6707	25.8149	27.3719	34.4237	28.3772	25.6089	30.3534	27.7991	20.6462	28.9794	27.8191	21.4257	21.9164	25.6715	27.9558	31.0856	33.6741	28.9787	29.169	21.8645
AT1G07080		At1g07080/F10K1_15 [Source:UniProtKB/TrEMBL%3BAcc:Q93VQ6]	1.03722	96.0414	99.6159	102.784	111.777	102.456	98.3567	97.4645	103.989	97.3948	105.965	115.659	113.707	99.861	96.7284	98.4806	93.4132	93.5424	101.168	99.4132	100.626	108.312	104.957	101.277	101.134
AT1G07090	LSH6	LSH6 [Source:UniProtKB/TrEMBL%3BAcc:A0A178WE41]	1.1325	41.9031	47.4554	56.2925	48.5092	50.5193	53.4951	47.0032	46.3393	49.0236	48.6207	49.2934	47.6136	56.4895	49.7225	54.2732	41.3703	38.555	45.7842	53.6553	55.7142	59.5081	51.6962	51.0494	48.8124
AT1G07100		pre-tRNA [Source:TAIR%3BAcc:AT1G07100]	#DIV/0!	0	0	0	0	0	0	0	0	0	0	0	0	0	0	0	0	0	0	0	0	0	0	0	0
AT1G07110	FKFBP	FKFBP [Source:UniProtKB/TrEMBL%3BAcc:A0A178W4F2]	1.09794	23.0965	25.3587	25.6625	29.0024	26.2479	27.5816	25.7464	24.8199	25.5098	28.422	29.2053	29.38	29.2756	27.7622	25.7071	23.7643	23.2312	22.2941	25.6731	25.7543	25.5602	24.621	28.0504	26.0724
AT1G07117			#DIV/0!	0	0	0	0	0	0	0	0	0	0	0	0	0	0	0	0	0	0	0	0	0	0	0	0
AT1G07119		other RNA [Source:TAIR%3BAcc:AT1G07119]	1.22851	8.57269	10.5317	10.1936	9.65294	9.11167	10.0098	11.1961	10.5307	9.86818	11.521	8.55837	8.87945	10.7226	10.2922	9.01454	7.60527	10.0255	8.08734	9.91032	10.8823	9.78807	9.36192	9.07615	8.89693
AT1G07120		CHUP1-like protein [Source:UniProtKB/TrEMBL%3BAcc:Q9LMK4]	0.6409	1.07668	0.690047	0.659976	1.63793	1.04482	0.728582	0.559136	0.814933	0.696071	1.59264	1.5221	1.79905	0.747054	0.892348	0.546344	1.11589	1.06238	1.05178	0.412435	1.11286	0.454629	0.834884	1.31153	0.988058
AT1G07123			#DIV/0!	0	0	0	0	0	0	0	0	0	0	0	0	0	0	0	0	0	0	0	0	0	0	0	0
AT1G07127			0	0.144699	0	0	0	0	0	0	0	0	0	0	0	0	0	0	0	0	0.434098	0	0	0	0	0	0
AT1G07128		Potential natural antisense gene%2C locus overlaps with AT1G07130 [Source:TAIR%3BAcc:AT1G07128]	0.958884	0.875912	0.839898	0.761039	0.935269	0.730163	0.670008	0.79945	0.725005	0.995238	1.00674	1.13167	0.667399	0.740572	0.540371	0.729082	1.16036	0.773304	0.694074	0.825577	0.885517	0.572024	0.159162	1.02012	1.01121
AT1G07130	STN1	CST complex subunit STN1 [Source:UniProtKB/Swiss-Prot%3BAcc:Q9LMK5]	#DIV/0!	0	0	0	0	0	0	0	0	0	0	0	0	0	0	0	0	0	0	0	0	0	0	0	0
AT1G07133			#DIV/0!	0	0	0	0	0	0	0	0	0	0	0	0	0	0	0	0	0	0	0	0	0	0	0	0
AT1G07135		At1g07135 [Source:UniProtKB/TrEMBL%3BAcc:Q9LMK6]	0.339984	71.9182	24.4511	16.7431	11.8203	19.1463	36.2423	22.1686	25.8083	25.3763	12.1001	12.3312	11.0296	35.9464	37.0357	35.7447	73.5178	69.7794	72.4576	17.1622	16.3923	16.6746	20.9062	16.9231	19.6096
AT1G07137			#DIV/0!	0	0	0	0	0	0	0	0	0	0	0	0	0	0	0	0	0	0	0	0	0	0	0	0
AT1G07140	RANBP1A	Ran-binding protein 1 homolog a [Source:UniProtKB/Swiss-Prot%3BAcc:Q9LMK7]	1.01773	240.913	245.184	245.1	245.898	264.547	233.093	247.191	245.265	243.097	243.454	240.069	254.17	234.642	230.746	233.891	249.457	231.437	241.845	236.468	251.26	247.574	257.13	273.631	262.879
AT1G07143			0.64786	0.0967124	0.0626561	0.104682	0.0611719	0.0367016	0.0672815	0	0.0958576	0.0921108	0	0.0805676	0.102948	0.105448	0	0.0963966	0	0.204487	0.0856501	0.109155	0.20489	0	0	0	0.110105
AT1G07147			#DIV/0!	0	0	0	0	0	0	0	0	0	0	0	0	0	0	0	0	0	0	0	0	0	0	0	0
AT1G07150	MAPKKK13	F10K1.14 protein [Source:UniProtKB/TrEMBL%3BAcc:Q9LMK8]	0.960929	8.5693	8.23449	8.15992	9.45079	8.3755	7.77908	8.62879	7.67966	8.39501	8.73985	9.88931	9.72322	8.13797	8.29121	6.90805	8.99848	9.28094	7.42847	7.66188	10.2028	6.61508	7.61504	8.20484	9.30663
AT1G07157			#DIV/0!	0	0	0	0	0	0	0	0	0	0	0	0	0	0	0	0	0	0	0	0	0	0	0	0
AT1G07160		PP2C-type phosphatase AP2C2 [Source:UniProtKB/TrEMBL%3BAcc:F6LPR6]	1.04972	0.676196	0.709818	0.566588	0.967872	0.444267	0.509344	0.648443	1.10261	0.378398	1.02072	1.29081	0.592085	0.34655	0.547876	0.633607	0.617649	0.672038	0.7389	0.762307	0.462936	0.474519	0.242058	0.593193	0.49755
AT1G07163			#DIV/0!	0	0	0	0	0	0	0	0	0	0	0	0	0	0	0	0	0	0	0	0	0	0	0	0
AT1G07167			1.52432	0.396297	0.604085	1.02889	0.156687	0.255113	0.683917	0.965805	0.682495	0.163955	0	0.286816	0.183245	0.844624	0.692379	0.51475	0.382313	0.272986	0.533592	0.680024	1.54997	0.856678	0.174801	0.296564	0.293975
AT1G07170		PHD finger-like domain-containing protein 5A [Source:UniProtKB/Swiss-Prot%3BAcc:P0DI19]	1.09021	24.3577	26.555	29.2942	30.733	26.8223	31.7266	26.5437	28.4059	24.7154	31.2675	26.2506	34.6809	28.7604	32.5244	33.895	26.1243	21.6308	25.3179	30.3347	30.5845	26.9634	28.3774	25.8736	26.2158
AT1G07173			#DIV/0!	0	0	0	0	0	0	0	0	0	0	0	0	0	0	0	0	0	0	0	0	0	0	0	0
AT1G07175		unknown protein%3B FUNCTIONS IN: molecular_function unknown%3B INVOLVED IN: biological_process unknown%3B LOCATED IN: endomembrane system%3B BEST Arabidopsis thaliana protein match is: unknown protein (TAIR:AT2G29995.1)%3B Ha. [Source:TAIR%3BAcc:AT1G07175]	2.6905	0.864429	2.32574	1.08742	1.31924	2.70287	0.885136	3.06653	2.38369	1.52701	1.37916	1.08522	1.49334	0.874057	1.38183	0.399516	1.00145	1.05937	0.532465	0.791686	1.27375	1.19682	2.95081	2.76209	2.39573
AT1G07177			#DIV/0!	0	0	0	0	0	0	0	0	0	0	0	0	0	0	0	0	0	0	0	0	0	0	0	0
AT1G07180	NDA1	Internal alternative NAD(P)H-ubiquinone oxidoreductase A1%2C mitochondrial [Source:UniProtKB/Swiss-Prot%3BAcc:Q8GWA1]	1.88108	0.201073	0.378234	0.183551	0.634382	0.102911	0.273506	0.201644	0.475828	0.457229	0.570042	0.611658	0.721446	0.277112	0.0649034	0.478504	0.313581	0.0895637	0.200075	0.286854	0.17948	0.08432	0.114701	0.129733	0.0642999
AT1G07183			#DIV/0!	0	0	0	0.0551989	0	0	0	0	0	0	0.165597	0	0	0	0	0	0	0	0	0	0	0	0	0
AT1G07187			1.35015	0.841469	1.13611	1.38558	2.12858	0.95415	1.05882	0.621617	1.29428	1.49243	2.31643	2.03063	2.03869	1.70853	0.60024	0.867707	0.773351	1.28847	0.462584	1.47382	1.38323	1.29968	0.972377	0.799864	1.09021
AT1G07190		BEST Arabidopsis thaliana protein match is: lon protease 1 (TAIR:AT5G26860.1)%3B Ha. [Source:TAIR%3BAcc:AT1G07190]	#DIV/0!	0	0.379576	0.378292	0	0	0.270478	1.13873	0	0	0	0	0	0.811434	0	0	0	0	0	0	0.394163	0.740713	0	0	0
AT1G07193			#DIV/0!	0	0.0746743	0	0	0	0	0	0.224023	0	0	0	0	0	0	0	0	0	0	0	0	0	0	0	0
AT1G07197			#DIV/0!	0	0	0	0	0	0	0	0	0	0	0	0	0	0	0	0	0	0	0	0	0	0	0	0
AT1G07200	SMXL6	Protein SMAX1-LIKE 6 [Source:UniProtKB/Swiss-Prot%3BAcc:Q9LML2]	1.22436	46.0871	56.4273	55.3643	51.4968	53.4045	64.8888	57.6352	55.154	56.4928	51.7157	51.2059	51.5688	68.0717	64.8336	61.7612	47.7602	45.1785	45.3227	54.5222	56.0218	55.5488	51.7699	52.7245	55.719
AT1G07210		F10K1.8 protein [Source:UniProtKB/TrEMBL%3BAcc:Q9LML3]	1.03486	54.7408	56.6492	56.0495	63.6722	55.8146	54.2736	57.1625	54.1298	58.6551	60.7571	60.8023	69.457	55.1058	51.3532	56.362	55.7831	55.476	52.9634	54.975	53.7521	59.4214	56.7987	56.2926	54.3524
AT1G07220		F10K1.7 protein [Source:UniProtKB/TrEMBL%3BAcc:Q9LML4]	0.928644	16.4633	15.2885	17.0006	15.3443	15.0161	16.7376	14.2195	15.0356	16.6106	15.9445	15.3171	14.7713	17.4683	16.2726	16.4718	16.5648	15.7038	17.1213	16.445	17.1044	17.4525	14.2508	15.4302	15.3673
AT1G07230	NPC1	Non-specific phospholipase C1 [Source:UniProtKB/Swiss-Prot%3BAcc:Q8L7Y9]	0.915991	41.5234	38.035	41.8608	40.5483	41.5613	41.4225	40.0161	35.8953	38.1936	41.317	41.4776	38.8502	42.6491	41.4231	40.1953	41.4345	44.6281	38.5075	41.6057	42.2699	41.7069	40.6917	43.2107	40.7815
AT1G07233			#DIV/0!	0	0	0	0	0	0	0	0	0	0	0	0	0	0	0	0	0	0	0	0	0	0	0	0
AT1G07237			#DIV/0!	0	0	0	0	0	0	0	0	0	0	0	0	0	0	0	0	0	0	0	0	0	0	0	0
AT1G07240	UGT71C5	UDP-glycosyltransferase 71C5 [Source:UniProtKB/Swiss-Prot%3BAcc:Q9FE68]	0.986427	50.7114	50.0231	61.4253	38.9043	57.1339	56.7546	51.7607	49.3381	48.9705	37.1522	39.6747	39.886	57.9182	56.6121	55.7334	48.3882	52.3192	51.4269	65.0684	58.2772	60.9304	55.8975	59.0526	56.4516
AT1G07243			#DIV/0!	0	0	0	0	0	0	0	0	0	0	0	0	0	0	0	0	0	0	0	0	0	0	0	0
AT1G07247			#DIV/0!	0	0	0	0	0	0	0	0	0	0	0	0	0	0	0	0	0	0	0	0	0	0	0	0
AT1G07250	UGT71C4	Flavonol 3-O-glucosyltransferase UGT71C4 [Source:UniProtKB/Swiss-Prot%3BAcc:Q9LML6]	1.06773	40.6958	43.4521	44.4476	41.7184	44.4163	46.2159	44.9456	44.326	41.0846	41.5183	42.0398	41.597	47.6451	44.7166	46.2859	38.482	41.6613	41.9442	42.8757	47.8615	42.6056	43.4674	44.7669	45.0148
AT1G07253			#DIV/0!	0	0	0	0	0	0	0	0	0	0	0	0	0	0	0	0	0	0	0	0	0	0	0	0
AT1G07257			#DIV/0!	0	0	0	0	0	0	0	0	0	0	0	0	0	0	0	0	0	0	0	0	0	0	0	0
AT1G07260	UGT71C3	UDP-glycosyltransferase 71C3 [Source:UniProtKB/Swiss-Prot%3BAcc:Q9LML7]	0.989985	20.5021	20.2968	30.099	21.466	17.9978	23.1959	20.4089	20.1735	20.3081	21.9782	20.7909	21.6288	24.1166	22.3551	23.1161	20.7177	21.2613	19.5274	31.4887	29.0764	29.7319	18.1015	17.0549	18.837
AT1G07263			#DIV/0!	0	0	0	0	0	0	0	0	0	0	0	0	0	0	0	0	0	0	0	0	0	0	0	0
AT1G07267			#DIV/0!	0	0.0959108	0	0	0	0	0	0	0.287732	0	0	0	0	0	0	0	0	0	0	0	0	0	0	0
AT1G07270	CDC6B	Cell division control protein 6 homolog B [Source:UniProtKB/Swiss-Prot%3BAcc:Q8W032]	0.841942	1.33524	1.12419	1.23365	1.37139	1.4192	1.09358	0.932954	0.93777	1.50186	1.21537	1.89165	1.00713	1.40984	0.833564	1.03735	0.910536	2.03383	1.06135	0.783095	1.53673	1.38113	1.69729	1.26774	1.29258
AT1G07273			#DIV/0!	0	0.20547	0.287058	0.0979768	0	0.106433	0	0.158756	0.457653	0.29393	0	0	0	0	0.319298	0	0	0	0.542336	0	0.318837	0	0	0
AT1G07277			#DIV/0!	0	0	0	0	0	0	0	0	0	0	0	0	0	0	0	0	0	0	0	0	0	0	0	0
AT1G07280		At1g07280/F22G5_32 [Source:UniProtKB/TrEMBL%3BAcc:Q8VZC8]	0.886729	3.50639	3.10922	2.64727	3.20834	2.43166	2.93168	2.96923	2.93525	3.42319	3.27462	3.52135	2.82904	2.53897	3.22863	3.02744	3.34468	4.01383	3.16067	2.85677	2.43985	2.64519	2.54448	2.8198	1.93069
AT1G07283			#DIV/0!	0	0	0	0.140606	0	0	0	0	0	0	0	0.421819	0	0	0	0	0	0	0	0	0	0	0	0
AT1G07287			0	0.0636575	0	0	0.836581	0.482873	0.156743	0	0	0	0.593573	0.538921	1.37725	0.47023	0	0	0	0	0.190973	0	0	0	0.218965	0.247661	0.981994
AT1G07290	GONST2	golgi nucleotide sugar transporter 2 [Source:TAIR%3BAcc:AT1G07290]	1.06908	4.65678	4.97849	5.73979	4.40628	4.44609	5.35674	5.0011	5.0192	4.91517	4.38006	4.89035	3.94843	6.33021	4.59613	5.14387	4.62033	5.86506	3.48495	5.93388	5.60328	5.6822	4.78181	4.26011	4.29635
AT1G07293			#DIV/0!	0	0	0.283443	0.0891086	0.382892	0	0	0	0	0	0	0.267326	0	0	0	0	0	0	0.85033	0	0	0	0.576857	0.571819
AT1G07297			#DIV/0!	0	0	0	0	0	0	0	0	0	0	0	0	0	0	0	0	0	0	0	0	0	0	0	0
AT1G07300		josephin protein-related [Source:TAIR%3BAcc:AT1G07300]	0.921617	16.2682	14.993	15.8636	10.0036	18.8472	16.3544	14.5117	14.6599	15.8074	11.4474	7.80679	10.7566	16.5575	16.413	16.0928	15.4211	15.935	17.4485	15.3555	15.5477	16.6876	19.0315	19.3861	18.1242
AT1G07303			#DIV/0!	0	0	0	0	0	0	0	0	0	0	0	0	0	0	0	0	0	0	0	0	0	0	0	0
AT1G07310		Calcium-dependent lipid-binding (CaLB domain) family protein [Source:UniProtKB/TrEMBL%3BAcc:Q9LNV0]	1.05502	48.2912	50.9481	49.9959	45.4815	52.4453	52.344	52.8574	51.3265	48.6602	45.3643	46.9889	44.0914	54.4104	52.4538	50.1677	49.8067	45.4645	49.6024	51.0336	51.3226	47.6316	49.8015	51.0593	56.4751
AT1G07313			1.25918	3.39767	4.27828	4.98633	4.90997	5.08805	6.08252	3.10145	5.59658	4.13679	3.98532	5.42756	5.31703	7.57723	3.74349	6.92683	2.17041	3.2143	4.8083	4.16692	6.90136	3.89072	4.85151	3.24251	7.17013
AT1G07317			#DIV/0!	0	0	0	0	0	0	0	0	0	0	0	0	0	0	0	0	0	0	0	0	0	0	0	0
AT1G07320	RPL4	RPL4 [Source:UniProtKB/TrEMBL%3BAcc:A0A384KN11]	1.1191	30.2229	33.8226	34.2645	33.7135	40.3558	38.4746	35.4519	34.2755	31.7403	34.0331	31.0798	36.0276	42.2348	35.3127	37.8762	30.4221	27.8195	32.4271	32.8752	36.4475	33.4708	41.4871	39.8657	39.7147
AT1G07323			0.917797	51.9317	47.6628	53.1369	44.4393	54.5835	52.5518	48.285	41.5752	53.1281	48.911	38.8263	45.5807	51.6103	50.8805	55.1646	51.5919	47.5784	56.625	48.9863	54.6146	55.8098	50.2835	62.728	50.7391
AT1G07327			#DIV/0!	0	0	0	0	0	0	0	0	0	0	0	0	0	0	0	0	0	0	0	0	0	0	0	0
AT1G07330		Dentin sialophosphoprotein [Source:UniProtKB/TrEMBL%3BAcc:Q9LNV2]	0.524683	0.0471987	0.0247643	0.043132	0.0318101	0.027556	0.0497998	0	0	0.074293	0.0954303	0	0	0	0.149399	0	0.086619	0.0549771	0	0	0	0.129396	0.0528053	0.0298628	0
AT1G07333			#DIV/0!	0	0	0	0	0	0	0	0	0	0	0	0	0	0	0	0	0	0	0	0	0	0	0	0
AT1G07337			#DIV/0!	0	0	0	0	0	0	0	0	0	0	0	0	0	0	0	0	0	0	0	0	0	0	0	0
AT1G07340	STP2	STP2 [Source:UniProtKB/TrEMBL%3BAcc:A0A178W5X1]	#DIV/0!	0	0	0	0	0	0	0	0	0	0	0	0	0	0	0	0	0	0	0	0	0	0	0	0
AT1G07343			#DIV/0!	0	0	0	0	0	0	0	0	0	0	0	0	0	0	0	0	0	0	0	0	0	0	0	0
AT1G07347			#DIV/0!	0	0	0.0784735	0.0656824	0	0	0	0	0	0	0.197047	0	0	0	0	0	0	0	0	0	0.235421	0	0	0
AT1G07350	SR45A	Serine/arginine-rich splicing factor SR45a [Source:UniProtKB/Swiss-Prot%3BAcc:Q84TH4]	1.12405	113.55	127.636	102.794	106.637	148.387	218.972	126.012	129.74	127.156	100.617	104.306	114.987	223.704	215.31	217.903	110.345	111.275	119.031	99.5326	98.6978	110.152	142.888	148.68	153.593
AT1G07353			#DIV/0!	0	0	0	0	0	0	0	0	0	0	0	0	0	0	0	0	0	0	0	0	0	0	0	0
AT1G07357			#DIV/0!	0	0	0	0	0	0	0	0	0	0	0	0	0	0	0	0	0	0	0	0	0	0	0	0
AT1G07360		Zinc finger CCCH domain-containing protein 4 [Source:UniProtKB/Swiss-Prot%3BAcc:Q9LNV5]	0.997467	54.8181	54.6793	54.8939	50.6238	53.7557	51.1364	54.1905	57.5535	52.2937	53.9576	50.6701	47.2438	51.9836	52.1614	49.2642	55.8174	54.7406	53.8964	51.9516	57.4127	55.3172	49.2322	56.1863	55.8488
AT1G07367			#DIV/0!	0	0	0.22822	0.0430485	0	0	0	0	0	0	0	0.129146	0	0	0	0	0	0	0.684659	0	0	0	0	0
AT1G07370	PCNA	Proliferating cellular nuclear antigen 1 [Source:UniProtKB/Swiss-Prot%3BAcc:Q9M7Q7]	0.919774	31.4306	28.9091	28.1358	23.2169	30.2239	21.9622	29.7984	28.9001	28.0286	21.3333	21.4911	26.8264	19.0867	23.3553	23.4446	28.8272	33.6903	31.7744	25.9358	29.4509	29.0207	29.9929	31.2471	29.4317
AT1G07373			#DIV/0!	0	0	0.0704261	0	0	0.0358528	0	0	0	0	0	0	0	0.107558	0	0	0	0	0.211278	0	0	0	0	0
AT1G07380		Neutral/alkaline non-lysosomal ceramidase [Source:TAIR%3BAcc:AT1G07380]	0.87867	32.0623	28.1722	32.2523	30.145	28.8834	30.064	29.698	28.5399	26.2788	29.0104	32.1062	29.3183	29.602	31.7918	28.7983	32.8194	33.0623	30.3053	31.8894	32.7634	32.1039	29.2636	30.1384	27.2482
AT1G07383			#DIV/0!	0	0	0	0	0	0	0	0	0	0	0	0	0	0	0	0	0	0	0	0	0	0	0	0
AT1G07390	AtRLP1	Receptor like protein 1 [Source:UniProtKB/TrEMBL%3BAcc:F4HQM4]	0.968872	1.65574	1.6042	1.95283	2.09445	1.47355	1.544	1.87248	1.28101	1.6591	1.95926	2.09095	2.23313	1.40918	1.63589	1.58693	1.72636	1.36635	1.8745	1.58556	2.22222	2.05072	1.48356	1.78555	1.15154
AT1G07393			0.985633	0.557426	0.549417	0.548574	0.89642	0	0.283031	1.24501	0.403241	0	0.373291	1.01676	1.2992	0.443584	0	0.405508	0.451766	0.860209	0.360302	0	0.430952	1.21477	0	0	0
AT1G07397			0.262525	0.320002	0.0840088	0.436631	0.534098	0.0945858	0.737736	0.252026	0	0	1.13348	0.205823	0.262997	1.07753	1.13568	0	0	0.522394	0.437613	0.278853	0.785135	0.245905	0	0.283757	0
AT1G07400	HSP17.8	17.8 kDa class I heat shock protein [Source:UniProtKB/Swiss-Prot%3BAcc:Q9LNW0]	1.78549	6.49234	11.592	4.55411	3.40166	9.28831	20.9412	11.9126	12.3513	10.5121	3.92021	3.02538	3.25938	19.3324	21.2757	22.2154	6.80021	7.00112	5.6757	4.33996	4.1486	5.17376	8.89374	9.40505	9.56613
AT1G07407			2.27557	0.918833	2.09087	2.4858	5.88582	3.60547	2.8158	2.73629	3.32342	0.212901	6.15316	4.84173	6.66258	4.38709	2.05504	2.00526	0.744669	1.41793	0.593904	3.53214	2.36787	1.5574	3.40478	3.59426	3.81737
AT1G07410	RABA2B	RABA2b [Source:UniProtKB/TrEMBL%3BAcc:A0A178WHD5]	1.19366	12.2543	14.6275	11.9454	12.7508	12.97	10.5749	14.4073	13.8405	15.6345	13.2527	12.1212	12.8786	11.1574	9.67706	10.8903	12.5469	12.227	11.9891	12.091	11.9688	11.7764	12.3934	13.9564	12.5603
AT1G07413			#DIV/0!	0	0.0689465	0.230045	0.066422	0	0.404909	0	0	0.20684	0.199266	0	0	0	0.998265	0.216464	0	0	0	0	0.690136	0	0	0	0
AT1G07417			0	0.510582	0	0.348428	0.369372	0	0.277949	0	0	0	0.903124	0.204993	0	0.268297	0.565549	0	0.273246	1.04058	0.217924	0.555457	0	0.489827	0	0	0
AT1G07420	SMO2-2	Methylsterol monooxygenase 2-2 [Source:UniProtKB/Swiss-Prot%3BAcc:Q8VWZ8]	0.951387	50.7708	48.3027	44.8488	36.558	45.7625	46.562	47.0149	46.0936	51.7996	38.3443	34.5938	36.7358	44.4543	48.8036	46.428	51.431	52.3143	48.5672	44.5698	44.6666	45.3099	47.5284	46.0467	43.7124
AT1G07423			0.892588	0.0627453	0.0560057	0.183484	0.051846	0.286884	0.0616089	0	0.168017	0	0.155538	0	0	0.184827	0	0	0.188236	0	0	0.191324	0.359126	0	0.860652	0	0
AT1G07430	AIP1	Protein phosphatase 2C 3 [Source:UniProtKB/Swiss-Prot%3BAcc:Q9LNW3]	0.666064	0.983523	0.65509	0.285019	1.25261	0.20358	0.915077	0.686948	0.667477	0.610845	1.3535	1.17545	1.22888	1.0839	0.958135	0.703194	1.21072	0.745846	0.994001	0.361938	0.237782	0.255338	0.0976883	0.220982	0.29207
AT1G07433			#DIV/0!	0	0	0	0	0	0	0	0	0	0	0	0	0	0	0	0	0	0	0	0	0	0	0	0
AT1G07437			#DIV/0!	0	0.162125	0.276377	0.212712	0	0.190608	0	0	0.486376	0	0.638136	0	0.2784	0.293423	0	0	0	0	0.288187	0.540943	0	0	0	0
AT1G07440		Tropinone reductase homolog At1g07440 [Source:UniProtKB/Swiss-Prot%3BAcc:P0DKI3]	1.05878	1.44271	1.52752	1.78032	2.41129	2.11009	1.5954	1.53902	1.80479	1.23875	2.91186	2.38372	1.93828	1.58828	1.43485	1.76308	1.79089	1.15501	1.38223	1.82027	1.70838	1.81232	2.16594	2.09129	2.07303
AT1G07447			#DIV/0!	0	0	0	0	0	0	0	0	0	0	0	0	0	0	0	0	0	0	0	0	0	0	0	0
AT1G07450		Tropinone reductase homolog At1g07450 [Source:UniProtKB/Swiss-Prot%3BAcc:Q8RX32]	#DIV/0!	0	0	0	0.0962091	0	0	0	0	0	0.288627	0	0	0	0	0	0	0	0	0	0	0	0	0	0
AT1G07453			#DIV/0!	0	0	0	0	0	0	0	0	0	0	0	0	0	0	0	0	0	0	0	0	0	0	0	0
AT1G07457			0	0.0273603	0	0	0	0	0	0	0	0	0	0	0	0	0	0	0	0.082081	0	0	0	0	0	0	0
AT1G07460		Concanavalin A-like lectin family protein [Source:UniProtKB/TrEMBL%3BAcc:Q9LNW6]	#DIV/0!	0	0.0669847	0	0	0.07186	0	0.0691673	0.0672068	0.0645799	0	0	0	0	0	0	0	0	0	0	0	0	0.137704	0.0778756	0
AT1G07463			#DIV/0!	0	0	0	0	0	0	0	0	0	0	0	0	0	0	0	0	0	0	0	0	0	0	0	0
AT1G07467			#DIV/0!	0	0	0	0	0	0	0	0	0	0	0	0	0	0	0	0	0	0	0	0	0	0	0	0
AT1G07470		At1g07470/F22G5_13 [Source:UniProtKB/TrEMBL%3BAcc:Q93VP4]	1.05306	41.8593	44.0802	43.2683	43.3521	41.6949	44.8107	41.832	47.5081	42.9004	42.0226	45.153	42.8808	46.7346	43.423	44.2745	38.3694	42.8927	44.3158	43.1983	42.1143	44.4922	38.3022	39.3719	47.4105
AT1G07473		F22G5.17 [Source:UniProtKB/TrEMBL%3BAcc:Q9LNW8]	0.186008	0.238298	0.0443253	0.0248742	0	0	0	0.0674437	0.0655321	0	0	0	0	0	0	0	0.293672	0.0698978	0.351323	0.0746227	0	0	0	0	0
AT1G07476		At1g07476 [Source:UniProtKB/TrEMBL%3BAcc:Q9LNX0]	0.511046	0.0430121	0.0219811	0	0	0	0	0.0659434	0	0	0	0	0	0	0	0	0.0717849	0	0.0572513	0	0	0	0	0	0
AT1G07477			1.11918	0.0449815	0.0503422	0.104491	0.0481891	0.0257873	0.138447	0	0.151027	0	0	0.0634684	0.0810989	0.415341	0	0	0	0	0.134944	0.0859884	0	0.227485	0.077362	0	0
AT1G07480		Transcription factor IIA%2C alpha/beta subunit [Source:TAIR%3BAcc:AT1G07480]	1.03384	25.0905	25.9396	25.0973	24.5548	25.8695	25.7407	25.0562	26.0794	26.6831	23.9851	26.1263	23.5529	27.5847	23.9168	25.7206	24.119	25.6096	25.5431	25.896	24.5466	24.8493	25.6311	27.209	24.7685
AT1G07483			1.30492	0.928118	1.21112	0.670908	0.317364	1.01548	0.20255	2.27399	0.828578	0.530794	0.255679	0.696413	0	0.607649	0	0	0.618858	1.17837	0.987128	0	1.18069	0.832034	1.13182	1.28015	0.634484
AT1G07485		Uncharacterized protein At1g07490 [Source:UniProtKB/TrEMBL%3BAcc:Q67XE6]	0.721136	0.257877	0.185965	0.196054	0.0328082	0.172889	0.265625	0.282957	0.274937	0	0	0	0.0984245	0.201629	0.318764	0.276483	0.102674	0.097751	0.573207	0.104359	0.391774	0.092028	0.0938893	0.424776	0
AT1G07487			0	0.0934976	0	0	0	0.214404	0	0	0	0	0	0	0	0	0	0	0	0	0.280493	0	0	0	0.643213	0	0
AT1G07490	RTFL3	RTFL3 [Source:UniProtKB/TrEMBL%3BAcc:A0A178W1R5]	0.927151	0.544431	0.50477	0.372487	0.268706	0.432189	0.315907	0.679803	0.471811	0.362695	0.524122	0.0793107	0.202684	0.415211	0.437617	0.0948928	0.42287	0.704539	0.505884	0.429808	0.403387	0.284268	0.0966723	0.874734	0.325161
AT1G07493			4.542	0.0657485	0.298629	0	0	0.0753856	0.080946	0.454383	0.441505	0	0	0	0	0.242838	0	0	0	0	0.197245	0	0	0	0.226157	0	0
AT1G07497			#DIV/0!	0	0	0	0	0	0	0	0	0	0	0	0	0	0	0	0	0	0	0	0	0	0	0	0
AT1G07500	SMR5	Cyclin-dependent protein kinase inhibitor SMR5 [Source:UniProtKB/Swiss-Prot%3BAcc:Q9LNX4]	#DIV/0!	0	0	0	0	0	0	0	0	0	0	0	0	0	0	0	0	0	0	0	0	0	0	0	0
AT1G07503			#DIV/0!	0	0	0.300686	0.0923989	0	0.115723	0	0	0	0.277197	0	0	0	0.347169	0	0	0	0	0	0	0.902057	0	0	0
AT1G07507			#DIV/0!	0	0	0	0	0	0	0	0	0	0	0	0	0	0	0	0	0	0	0	0	0	0	0	0
AT1G07510	FTSH10	ATP-dependent zinc metalloprotease FTSH 10%2C mitochondrial [Source:UniProtKB/Swiss-Prot%3BAcc:Q8VZI8]	0.982404	18.5276	18.2016	16.9571	15.2583	16.9392	17.3686	17.6626	18.6139	18.3283	15.8205	15.281	14.6734	17.996	16.8968	17.2131	18.8331	18.6996	18.05	16.6364	17.445	16.7898	16.3995	17.347	17.0712
AT1G07513			0.640659	3.23374	2.07172	2.99189	2.0792	1.52844	2.6328	1.18411	3.45166	1.5794	1.97804	0.552589	3.70697	1.98889	3.43018	2.47933	3.31459	3.15566	3.23097	3.55614	2.28358	3.13595	1.17872	0.952284	2.45432
AT1G07517			0.324722	0.253874	0.0824387	0.156194	0.231209	0.125211	0.239672	0.102218	0.0496602	0.0954383	0.229859	0.250434	0.213334	0.546286	0.172729	0	0.389453	0.105937	0.266233	0.113098	0.106146	0.249337	0.203504	0.115087	0.0570411
AT1G07520		GRAS family transcription factor [Source:TAIR%3BAcc:AT1G07520]	#DIV/0!	0	0	0	0	0	0	0	0	0	0	0	0	0	0	0	0	0	0	0	0	0	0	0	0
AT1G07523			#DIV/0!	0	0	0	0	0	0	0	0	0	0	0	0	0	0	0	0	0	0	0	0	0	0	0	0
AT1G07527			#DIV/0!	0	0	0	0	0	0	0	0	0	0	0	0	0	0	0	0	0	0	0	0	0	0	0	0
AT1G07530	SCL14	AT1G07530 protein [Source:UniProtKB/TrEMBL%3BAcc:B9DFJ3]	0.98841	37.1193	36.6891	35.6288	31.7127	37.1423	40.8307	35.2915	35.8976	38.8783	29.702	34.0601	31.376	40.5257	40.9991	40.9673	36.69	37.2153	37.4527	36.5603	34.8164	35.5097	36.0743	39.0647	36.2879
AT1G07533			#DIV/0!	0	0	0	0	0	0	0	0	0	0	0	0	0	0	0	0	0	0	0	0	0	0	0	0
AT1G07537			#DIV/0!	0	0	0	0	0	0	0	0	0	0	0	0	0	0	0	0	0	0	0	0	0	0	0	0
AT1G07540	TRP5	Telomere repeat-binding protein 5 [Source:UniProtKB/Swiss-Prot%3BAcc:Q6R0E3]	#DIV/0!	0	0.00845724	0	0.0142165	0	0.00980538	0	0.0253717	0	0	0.0426495	0	0	0.0294161	0	0	0	0	0	0	0	0	0	0
AT1G07543			0.674975	1.04235	0.703559	0.66413	0.413518	0.476096	0.331455	0	0.620371	1.49031	0.574295	0	0.666258	0.682437	0	0.31193	0.695025	1.3234	1.10862	0.706428	0.663003	0.622959	0	0.359426	1.06886
AT1G07547			0.58665	1.05358	0.618084	0.912318	0.608915	0.258832	0.926984	0.738566	0.820151	0.295535	0.759237	0.516998	0.55051	0.902204	0.950889	0.927858	0.344567	0.984138	1.83204	0.933922	0.876512	0.926519	0.420115	0.35638	0
AT1G07550		Probable LRR receptor-like serine/threonine-protein kinase At1g07550 [Source:UniProtKB/Swiss-Prot%3BAcc:C0LGD8]	0.989069	3.5084	3.47005	4.62759	2.05323	5.79922	2.90231	3.90452	3.75075	2.75489	2.09527	2.11977	1.94464	3.10635	2.67416	2.92642	3.6225	3.72471	3.178	4.86015	4.23887	4.78375	5.65344	6.59417	5.15004
AT1G07553			#DIV/0!	0	0	0	0	0	0	0	0	0	0	0	0	0	0	0	0	0	0	0	0	0	0	0	0
AT1G07557			#DIV/0!	0	0	0	0	0	0	0	0	0	0	0	0	0	0	0	0	0	0	0	0	0	0	0	0
AT1G07560		Probable LRR receptor-like serine/threonine-protein kinase At1g07560 [Source:UniProtKB/Swiss-Prot%3BAcc:C0LGD9]	0.972902	15.8513	15.4218	18.3213	13.4559	20.4126	12.9174	15.1414	15.3262	15.7978	14.0195	14.1621	12.1861	13.3325	12.8656	12.554	16.0241	16.8808	14.6491	19.3683	18.8582	16.7373	21.3856	20.3414	19.5108
AT1G07563			#DIV/0!	0	0	0	0	0	0	0	0	0	0	0	0	0	0	0	0	0	0	0	0	0	0	0	0
AT1G07567			#DIV/0!	0	0	0	0	0	0	0	0	0	0	0	0	0	0	0	0	0	0	0	0	0	0	0	0
AT1G07570	APK1A	Protein kinase superfamily protein [Source:TAIR%3BAcc:AT1G07570]	0.912059	9.02222	8.2288	8.38264	7.24027	8.23536	9.90001	8.71155	7.67643	8.29843	7.29663	6.76882	7.65537	9.99006	9.85369	9.85627	8.63859	9.2113	9.21678	8.97544	6.81221	9.36027	6.28447	8.97445	9.44717
AT1G07573			#DIV/0!	0	0	0	0	0	0	0	0	0	0	0	0	0	0	0	0	0	0	0	0	0	0	0	0
AT1G07580		pre-tRNA [Source:TAIR%3BAcc:AT1G07580]	#DIV/0!	0	0	0	0	0	0	0	0	0	0	0	0	0	0	0	0	0	0	0	0	0	0	0	0
AT1G07583			#DIV/0!	0	0	0	0	0	0	0	0	0	0	0	0	0	0	0	0	0	0	0	0	0	0	0	0
AT1G07587			0.551643	2.86195	1.57877	1.12429	1.66546	1.07848	1.96243	1.40793	1.07488	2.25352	1.53779	1.14981	2.30876	2.47232	2.03927	1.37572	2.29897	3.231	3.05587	1.22398	1.46203	0.686865	1.2013	1.58519	0.448957
AT1G07590		Pentatricopeptide repeat-containing protein At1g07590%2C mitochondrial [Source:UniProtKB/Swiss-Prot%3BAcc:Q940Q2]	2.26859	826.262	1874.45	715.431	850.783	819.175	611.545	1669.45	1962	1991.91	988.764	726.749	836.835	614.144	617.997	602.494	918.04	768.391	792.356	779.992	699.669	666.633	923.112	719.948	814.465
AT1G07593			#DIV/0!	0	0	0	0	0	0	0	0	0	0	0	0	0	0	0	0	0	0	0	0	0	0	0	0
AT1G07597			#DIV/0!	0	0	0	0	0	0	0	0	0	0	0	0	0	0	0	0	0	0	0	0	0	0	0	0
AT1G07600	MT1A	Metallothionein-like protein 1A [Source:UniProtKB/Swiss-Prot%3BAcc:P43392]	#DIV/0!	0	0	0	0	0	0	0	0	0	0	0	0	0	0	0	0	0	0	0	0	0	0	0	0
AT1G07603			1.09574	0.331292	0.363009	0.366978	0.454696	0.517562	0.177598	0.207848	0.201957	0.679221	0.373915	0.339487	0.650686	0.111081	0.117075	0.304639	0.45252	0	0.541355	0.459945	0.539589	0.1014	0.620704	0.468034	0.463947
AT1G07607			1.00317	2.58844	2.59666	3.12636	1.73209	1.79554	2.82332	2.71091	2.82919	2.24988	1.71594	1.80394	1.67639	3.21956	2.60153	2.64889	2.18596	3.22578	2.35358	2.99947	3.44066	2.93896	1.89899	1.58263	1.90499
AT1G07610	MT1C	Metallothionein-like protein 1C [Source:UniProtKB/Swiss-Prot%3BAcc:Q38804]	5.16085	152.285	785.92	115.5	136.22	121.663	80.5611	694.608	844.492	818.66	147.921	113.082	147.657	74.1749	88.9102	78.5981	161.693	138.007	157.154	122.541	110.511	113.449	140.53	106.29	118.17
AT1G07613			#DIV/0!	0	0	0	0	0	0	0	0	0	0	0	0	0	0	0	0	0	0	0	0	0	0	0	0
AT1G07615	ATOBGM	Probable GTP-binding protein OBGM%2C mitochondrial [Source:UniProtKB/Swiss-Prot%3BAcc:F4HSD4]	0.924186	14.077	13.0098	13.9898	15.1364	12.665	14.9847	12.8601	12.387	13.7822	15.7587	16.3474	13.3032	15.1801	14.4036	15.3705	13.6341	13.2895	15.3074	12.4556	15.9478	13.5661	12.9129	13.8078	11.2743
AT1G07617			#DIV/0!	0	0	0.0798059	0	0	0	0	0	0	0	0	0	0	0	0	0	0	0	0	0.239418	0	0	0	0
AT1G07620	ATOBGM	GTP-binding protein Obg/CgtA [Source:TAIR%3BAcc:AT1G07620]	0.752528	3.27387	2.46368	4.06742	2.2098	4.43253	3.15758	2.52447	2.48178	2.38477	2.32417	2.35272	1.95253	3.8094	2.87739	2.78594	2.61878	3.23194	3.97088	3.97618	4.25606	3.97003	4.87812	3.81204	4.60743
AT1G07623			#DIV/0!	0	0	0	0	0	0	0	0	0	0	0	0	0	0	0	0	0	0	0	0	0	0	0	0
AT1G07627			#DIV/0!	0	0	0	0	0	0	0	0	0	0	0	0	0	0	0	0	0	0	0	0	0	0	0	0
AT1G07630	PLL5	PLL5 [Source:UniProtKB/TrEMBL%3BAcc:A0A178WGF5]	1.00474	27.3652	27.495	29.1961	26.8304	29.175	24.9465	26.387	27.6469	28.4511	26.3198	27.3296	26.8416	25.0055	25.6057	24.2284	27.5351	27.5687	26.9917	29.1169	29.2261	29.2453	29.3876	28.078	30.0595
AT1G07633			#DIV/0!	0	0	0	0	0	0	0	0	0	0	0	0	0	0	0	0	0	0	0	0	0	0	0	0
AT1G07637			0.603599	2.76172	1.66697	1.65606	0.951911	0.846126	1.45353	1.38335	1.68017	1.9374	0	1.41217	1.44356	2.95723	0.389601	1.01377	1.88236	4.30105	2.10176	1.14795	1.79563	2.02462	1.37704	0.389378	0.771956
AT1G07640	OBP2	Dof-type zinc finger DNA-binding family protein [Source:UniProtKB/TrEMBL%3BAcc:Q2V4Q1]	0.963011	22.021	21.2065	23.1974	17.5737	21.592	26.0591	20.8063	22.3447	20.4685	17.6164	18.557	16.5477	26.9662	24.9339	26.2771	21.4115	21.5416	23.11	21.5065	24.908	23.1776	21.2566	20.5095	23.0098
AT1G07645	ATDSI-1VOC	DSI-1VOC [Source:UniProtKB/TrEMBL%3BAcc:A0A178W443]	0.16091	0.186182	0.0299585	0.0621007	0.142442	0	0	0	0.0898754	0	0.0832002	0.151079	0.193047	0	0	0	0.302072	0.0958628	0.16061	0	0.0960516	0.0902504	0	0	0
AT1G07647			#DIV/0!	0	0	0	0	0	0	0	0	0	0	0	0	0	0	0	0	0	0	0	0	0	0	0	0
AT1G07650		Leucine-rich repeat transmembrane protein kinase [Source:UniProtKB/TrEMBL%3BAcc:F4HSE1]	1.02588	22.6982	23.2857	22.4098	17.1613	22.7216	23.0563	22.8201	22.6374	24.3997	16.7843	18.0576	16.642	24.1281	23.1041	21.9366	23.3152	23.5227	21.2569	22.6918	21.0089	23.5287	22.5014	22.2582	23.4052
AT1G07653			1.21221	2.83083	3.43156	3.67423	2.2667	3.43629	3.50948	2.09598	4.48046	3.71824	2.07384	1.8829	2.84338	3.58452	4.48631	2.45763	2.28165	2.38947	3.82138	3.01481	3.91774	4.09013	2.08643	4.01178	4.21067
AT1G07657			#DIV/0!	0	0.0622957	0	0	0	0.0751641	0	0	0.186887	0	0	0	0	0.225492	0	0	0	0	0	0	0	0	0	0
AT1G07660		Histone H4 [Source:UniProtKB/Swiss-Prot%3BAcc:P59259]	1.07994	38.1408	41.1898	40.6241	34.1126	37.4882	44.0389	49.3681	36.7117	37.4895	31.3355	34.1914	36.8108	42.826	41.2003	48.0904	35.9734	39.5159	38.9332	36.276	44.0352	41.5611	37.5623	35.7254	39.1768
AT1G07663			0.414039	1.0212	0.422819	0.597423	1.25797	0.419665	0.772027	0.577731	0.421017	0.269707	1.55899	0.707724	1.5072	0.308759	1.30168	0.705641	0.786136	0.89813	1.37934	0.319614	1.04988	0.422774	0.28755	0.487852	0.483592
AT1G07667			#DIV/0!	0	0	0	0	0	0	0	0	0	0	0	0	0	0	0	0	0	0	0	0	0	0	0	0
AT1G07670	ECA4	Calcium-transporting ATPase 4%2C endoplasmic reticulum-type [Source:UniProtKB/Swiss-Prot%3BAcc:Q9XES1]	1.02244	87.7881	89.7578	85.262	84.609	80.9737	84.9404	94.4944	89.0212	85.7577	82.5286	89.745	81.5535	84.3495	85.7216	84.7501	86.8271	88.8176	87.7196	90.0514	83.4499	82.2847	78.4371	83.5026	80.9815
AT1G07673			#DIV/0!	0	0	0	0	0	0	0	0	0	0	0	0	0	0	0	0	0	0	0	0	0	0	0	0
AT1G07680		F24B9.23 [Source:UniProtKB/TrEMBL%3BAcc:Q9LQP3]	#DIV/0!	0	0.059371	0	0.253144	0.0295503	0	0.178113	0	0	0.480633	0	0.278799	0	0	0	0	0	0	0	0	0	0.0886509	0	0
AT1G07683			0.758162	0.467443	0.354398	0.808252	0.234293	0.261628	0.471436	0.274231	0.532918	0.256044	0.246668	0.0746523	0.381558	0.390823	0.308934	0.714552	0.199016	0.56842	0.634893	1.21369	0.854309	0.356761	0.272982	0.205839	0.306062
AT1G07690		FUNCTIONS IN: molecular_function unknown%3B INVOLVED IN: biological_process unknown%3B LOCATED IN: endomembrane system%3B EXPRESSED IN: root%3B CONTAINS InterPro DOMAIN/s: Orthoreovirus membrane fusion p10 (InterPro:IPR009854)%3B BEST Arabidopsis thaliana pro /.../atch is: unknown protein (TAIR:AT1G54950.1)%3B Ha. [Source:TAIR%3BAcc:AT1G07690]	1.11363	0.0616955	0.0687057	0	0.156857	0.141477	0.0400274	0.106593	0	0.0995238	0.383519	0.0870517	0	0	0.120082	0	0	0	0.185086	0	0	0	0.424431	0	0
AT1G07693			3.35753	0.0643396	0.216022	0	0.0666592	0.0827096	0.0792114	0	0.648066	0	0.199978	0	0	0.237634	0	0	0	0	0.193019	0	0	0	0	0	0.248129
AT1G07697			0.678573	0.390378	0.2649	0.451979	0.619405	0.34194	0.53529	0.323379	0.471321	0	0.581753	0.264094	1.01237	0.172825	1.27506	0.15799	0.528038	0.50272	0.140377	0.536702	0.50371	0.315525	0.482859	0.182047	0.360915
AT1G07700		Thioredoxin superfamily protein [Source:TAIR%3BAcc:AT1G07700]	0.65695	9.11679	5.98927	5.8	8.35526	6.49481	5.98646	5.71635	6.52252	5.72895	7.97215	8.00905	9.08458	5.66158	5.78985	6.50795	9.36263	9.83769	8.15004	5.68654	5.01022	6.70324	5.32488	6.14083	8.01872
AT1G07702		snoRNA [Source:TAIR%3BAcc:AT1G07702]	#DIV/0!	0	0	0	0	0	0	0	0	0	0	0	0	0	0	0	0	0	0	0	0	0	0	0	0
AT1G07703			0.443316	1.03439	0.45856	0.385099	0.503691	0.529644	0.368455	0.538189	0	0.837492	0.32273	0.439523	0.748821	0	0.404196	0.701167	0.585864	1.11554	1.40175	0.793968	0.18629	0.175039	0.178579	1.00991	0.400438
AT1G07705		NOT2 / NOT3 / NOT5 family [Source:UniProtKB/TrEMBL%3BAcc:A8MR45]	0.926435	17.4009	16.1208	17.5669	17.4517	16.6501	15.5939	16.757	15.4889	16.1163	17.7288	17.3905	17.2359	16.4484	15.2264	15.1069	18.7379	16.7696	16.695	16.761	18.3483	17.5914	16.4656	17.5693	15.9155
AT1G07707			0.864664	1.8044	1.5602	0.813434	0.356286	1.09681	0.849035	2.66989	1.0923	0.918405	0.252793	0.229518	0.586548	1.50198	0.633211	0.411916	1.83562	1.7476	1.82997	0.77739	0.291841	1.37107	1.3988	1.10749	0.784154
AT1G07710		Ankyrin repeat family protein [Source:UniProtKB/TrEMBL%3BAcc:Q9LQP7]	1.18757	2.13	2.52952	2.68782	1.92709	2.18826	2.23673	2.76745	2.55622	2.2649	1.84392	1.86946	2.06789	2.1181	2.65578	1.93629	2.34313	2.08915	1.95773	3.17544	2.55449	2.33353	2.00661	2.34653	2.21164
AT1G07717			0	0.161693	0	0	0	0	0	0	0	0	0	0	0	0	0	0	0	0.48508	0	0	0	0	0	0	0
AT1G07720	KCS3	3-ketoacyl-CoA synthase 3 [Source:TAIR%3BAcc:AT1G07720]	0.595461	2.69798	1.60654	2.08824	1.66107	1.3017	2.0224	1.68701	1.96703	1.16559	1.51744	1.84616	1.6196	2.30808	2.24258	1.51654	2.20374	2.90233	2.98787	2.35189	2.1022	1.81063	0.839661	1.74745	1.31797
AT1G07723			#DIV/0!	0	0.0888714	0	0	0	0	0	0	0.266614	0	0	0	0	0	0	0	0	0	0	0	0	0	0	0
AT1G07725	ATEXO70H6	Exocyst subunit Exo70 family protein [Source:UniProtKB/TrEMBL%3BAcc:Q9LQP9]	#DIV/0!	0	0	0	0	0	0	0	0	0	0	0	0	0	0	0	0	0	0	0	0	0	0	0	0
AT1G07727			#DIV/0!	0	0	0	0	0	0	0	0	0	0	0	0	0	0	0	0	0	0	0	0	0	0	0	0
AT1G07728		other RNA [Source:TAIR%3BAcc:AT1G07728]	0.953027	0.164626	0.156893	0.0988627	0.119134	0.115291	0.0828926	0.0515746	0.250564	0.168539	0.0695862	0.126358	0.161459	0.165379	0.0581012	0.0251973	0.252645	0.106903	0.13433	0.0855966	0.16067	0.0503219	0	0.058068	0.287805
AT1G07730	DIR25	Dirigent protein 25 [Source:UniProtKB/Swiss-Prot%3BAcc:Q9LQQ0]	1.04348	4.34991	4.53904	3.31675	2.5609	5.35891	3.3178	5.27186	3.62193	4.72334	2.77813	2.34838	2.55618	3.47202	3.35943	3.12196	4.11575	4.9118	4.02219	3.88868	3.15196	2.90963	5.56589	5.81569	4.69513
AT1G07733			#DIV/0!	0	0	0	0	0	0.0942582	0	0	0	0	0	0	0	0.282775	0	0	0	0	0	0	0	0	0	0
AT1G07737			#DIV/0!	0	0	0	0	0	0	0	0	0	0	0	0	0	0	0	0	0	0	0	0	0	0	0	0
AT1G07740		Pentatricopeptide repeat-containing protein At1g07740%2C mitochondrial [Source:UniProtKB/Swiss-Prot%3BAcc:Q9LQQ1]	1.03527	3.15697	3.26833	2.93285	2.89256	3.3142	3.02889	3.93753	2.86945	2.99801	2.84607	2.60316	3.22844	2.88096	2.93081	3.27491	3.16372	3.25493	3.05225	2.38579	3.18833	3.22445	2.79971	3.19302	3.94988
AT1G07743			0.893352	5.89817	5.26914	5.92168	3.82179	5.407	5.71113	4.16546	4.87187	6.77009	4.37126	3.14983	3.9443	5.52419	5.12708	6.48211	6.29785	5.43627	5.96038	4.26746	6.64851	6.84907	7.14117	4.60306	4.47677
AT1G07745	RAD51D	DNA repair protein RAD51 homolog 4 [Source:UniProtKB/Swiss-Prot%3BAcc:Q9LQQ2]	1.04337	7.69076	8.02432	7.91922	7.6074	8.19801	8.29423	6.88347	9.64483	7.54467	7.58248	8.47303	6.76669	7.89067	8.31647	8.67554	6.62445	9.8221	6.62574	6.78833	8.59831	8.37101	8.09344	8.92949	7.57111
AT1G07747		Bifunctional inhibitor/lipid-transfer protein/seed storage 2S albumin superfamily protein [Source:UniProtKB/TrEMBL%3BAcc:A8MRP3]	#DIV/0!	0	0	0	0	0	0	0	0	0	0	0	0	0	0	0	0	0	0	0	0	0	0	0	0
AT1G07750		At1g07750/F24B9_13 [Source:UniProtKB/TrEMBL%3BAcc:Q9LQQ3]	1.16061	67.2149	78.0104	79.6771	83.6344	81.5817	75.8227	85.6841	73.0713	75.2757	81.5888	85.5982	83.7163	67.8581	80.3645	79.2455	63.9038	67.5721	70.1688	79.9005	81.9829	77.148	81.6837	81.7096	81.3519
AT1G07753			#DIV/0!	0	0	0	0	0	0	0	0	0	0	0	0	0	0	0	0	0	0	0	0	0	0	0	0
AT1G07757			#DIV/0!	0	0	0	0.0896617	0	0.11735	0	0	0	0	0.268985	0	0.352051	0	0	0	0	0	0	0	0	0	0	0
AT1G07760		pre-tRNA [Source:TAIR%3BAcc:AT1G07760]	#DIV/0!	0	0	0	0	0	0	0	0	0	0	0	0	0	0	0	0	0	0	0	0	0	0	0	0
AT1G07763			1.0973	0.15267	0.167526	0	0	0	0	0	0.256297	0.246279	0	0	0	0	0	0	0	0	0.45801	0	0	0	0	0	0
AT1G07767			#DIV/0!	0	0	0	0	0	0	0	0	0	0	0	0	0	0	0	0	0	0	0	0	0	0	0	0
AT1G07770	RPS15AF	40S ribosomal protein S15a-1 [Source:UniProtKB/Swiss-Prot%3BAcc:P42798]	0.968069	187.558	181.569	195.173	201.959	165.902	192.149	184.343	187.846	172.519	195.255	193.656	216.967	176.786	197.646	202.015	187.311	180.321	195.042	195.875	190.3	199.343	183.201	161.99	152.515
AT1G07773			#DIV/0!	0	0	0	0	0	0	0	0	0	0	0	0	0	0	0	0	0	0	0	0	0	0	0	0
AT1G07777			0	0.0863664	0	0.0813099	0	0.0930068	0.459785	0	0	0	0	0	0	0.534438	0.844917	0	0	0.259099	0	0	0	0.24393	0	0	0.27902
AT1G07780	PAI1	N-(5'-phosphoribosyl)anthranilate isomerase 1%2C chloroplastic [Source:UniProtKB/Swiss-Prot%3BAcc:Q42440]	1.06017	22.2383	23.5764	24.4787	16.3174	22.2735	25.8482	22.2658	24.9109	23.5525	15.5425	17.9751	15.4347	24.4313	26.6876	26.4257	23.3363	22.414	20.9647	25.1144	23.7457	24.5762	23.2837	21.9291	21.6076
AT1G07783			#DIV/0!	0	0	0.128441	0.0302845	0	0.0310198	0	0	0	0	0	0.0908534	0.0930595	0	0	0	0	0	0.385324	0	0	0	0	0
AT1G07787			#DIV/0!	0	0	0	0	0	0	0	0	0	0	0	0	0	0	0	0	0	0	0	0	0	0	0	0
AT1G07790	HTB1	Histone H2B.1 [Source:UniProtKB/Swiss-Prot%3BAcc:Q9LQQ4]	1.05015	58.3821	61.3103	60.3833	37.5156	50.3494	51.2076	61.5199	54.8067	67.6042	39.1036	32.0424	41.4007	49.9032	51.0322	52.6875	60.368	57.6249	57.1535	56.7505	63.7323	60.6672	51.5664	46.3963	53.0856
AT1G07793			0	0.0399447	0	0	0	0	0	0	0	0	0	0	0	0	0	0	0	0	0.119834	0	0	0	0	0	0
AT1G07795		At1g07795 [Source:UniProtKB/TrEMBL%3BAcc:Q29PW8]	0.835629	1.73395	1.44894	1.49849	1.17888	1.33375	1.32431	0.906561	1.39471	2.04555	1.63088	0.802059	1.10369	1.04974	1.44682	1.47637	2.22045	1.8008	1.1806	2.00612	0.941399	1.54795	1.20324	1.78623	1.01179
AT1G07803			#DIV/0!	0	0	0	0	0	0	0	0	0	0	0	0	0	0	0	0	0	0	0	0	0	0	0	0
AT1G07807			0	0.129161	0	0.0689457	0.0508891	0	0	0	0	0	0	0.152667	0	0	0	0	0	0.387482	0	0.206837	0	0	0	0	0
AT1G07810	ECA1	Calcium-transporting ATPase 1%2C endoplasmic reticulum-type [Source:UniProtKB/Swiss-Prot%3BAcc:P92939]	1.1205	47.3697	53.0779	53.3122	51.1974	49.3568	52.5487	56.2352	53.09	49.9084	50.7625	52.0125	50.8172	51.3872	55.1838	51.0751	46.3686	49.5808	46.1597	54.5159	52.8253	52.5955	48.4671	51.7752	47.8282
AT1G07813			#DIV/0!	0	0	0	0	0	0	0	0	0	0	0	0	0	0	0	0	0	0	0	0	0	0	0	0
AT1G07820		Histone H4 [Source:UniProtKB/TrEMBL%3BAcc:Q6NR90]	1.19872	91.4617	109.637	104.415	83.495	94.3319	101.924	109.974	112.057	106.879	76.2288	80.1735	94.0826	101.991	95.4661	108.314	96.1876	79.7696	98.4279	101.291	105.501	106.453	98.2186	92.9008	91.8762
AT1G07823			0.891885	1.17009	1.04359	1.2773	1.34506	1.2726	2.3987	1.18197	0.918777	1.03001	1.34668	1.86621	0.822281	3.20054	2.84063	1.15493	0.943562	1.06165	1.50506	1.2206	1.22739	1.38392	1.25503	1.41951	1.14328
AT1G07827			#DIV/0!	0	0	0	0	0	0	0	0	0	0	0	0	0	0	0	0	0	0	0	0	0	0	0	0
AT1G07830		At1g07830/F24B9_7 [Source:UniProtKB/TrEMBL%3BAcc:Q94JQ7]	0.986027	34.1914	33.7136	39.5447	35.9263	35.6979	41.6798	31.7147	33.1065	36.3196	34.0809	35.3896	38.3084	39.1186	42.8104	43.1104	36.5405	29.7272	36.3063	36.0221	41.1522	41.4599	36.8784	34.4436	35.7717
AT1G07833			#DIV/0!	0	0	0	0	0	0	0	0	0	0	0	0	0	0	0	0	0	0	0	0	0	0	0	0
AT1G07837			0	0.0790633	0	0	0.0686197	0	0	0	0	0	0.205859	0	0	0	0	0	0	0.23719	0	0	0	0	0	0	0
AT1G07840		AT1G07840 protein [Source:UniProtKB/TrEMBL%3BAcc:Q93ZQ9]	0.9138	31.1103	28.4286	31.7882	26.987	30.0827	29.9844	29.8567	27.4257	28.0034	27.7116	26.1591	27.0904	27.1187	30.8278	32.0068	31.5151	33.3378	28.478	29.4255	31.945	33.9941	30.0815	28.3107	31.8558
AT1G07843			#DIV/0!	0	0	0	0	0	0	0	0	0	0	0	0	0	0	0	0	0	0	0	0	0	0	0	0
AT1G07847			#DIV/0!	0	0	0	0	0	0	0	0	0	0	0	0	0	0	0	0	0	0	0	0	0	0	0	0
AT1G07850		Glycosyltransferase [Source:UniProtKB/TrEMBL%3BAcc:F4HSH8]	0.425117	0.0879249	0.0373784	0.0411083	0.0966649	0.0969853	0.0107823	0.0574267	0.0278995	0.026809	0.206619	0.0234493	0.0599264	0	0.0323469	0	0	0.0892745	0.1745	0.0953091	0	0.0280159	0	0.290956	0
AT1G07853			#DIV/0!	0	0	0	0	0	0	0	0	0	0	0	0	0	0	0	0	0	0	0	0	0	0	0	0
AT1G07857			#DIV/0!	0	0	0	0	0	0	0	0	0	0	0	0	0	0	0	0	0	0	0	0	0	0	0	0
AT1G07860		Serine/Threonine-kinase RLCKVII protein [Source:UniProtKB/TrEMBL%3BAcc:Q8RY98]	0	0.193814	0	0.206921	0.0495501	0.0534615	0.0507533	0	0	0	0	0	0.14865	0.15226	0	0	0.310137	0.147633	0.123673	0.472838	0.147924	0	0	0.160385	0
AT1G07863			#DIV/0!	0	0	0	0	0	0	0	0	0	0	0	0	0	0	0	0	0	0	0	0	0	0	0	0
AT1G07867			#DIV/0!	0	0	0	0	0	0	0	0	0	0	0	0	0	0	0	0	0	0	0	0	0	0	0	0
AT1G07870		Protein kinase superfamily protein [Source:UniProtKB/TrEMBL%3BAcc:F4HSH9]	0.824955	32.5755	26.8733	30.4955	28.872	29.58	27.8771	26.8801	26.6527	27.0872	29.2181	28.7737	28.6241	30.0172	27.4162	26.1979	33.078	33.5225	31.126	31.4148	30.0548	30.0171	29.9056	29.026	29.8083
AT1G07873			#DIV/0!	0	0	0	0	0	0	0	0	0	0	0	0	0	0	0	0	0	0	0	0	0	0	0	0
AT1G07877			0.672307	2.29561	1.54336	1.5625	0.727602	1.06877	2.03364	1.04976	1.326	2.25431	0.377698	0.600113	1.205	1.79528	3.07476	1.23089	2.28549	1.95832	2.64302	1.3938	1.96217	1.33154	0.731482	1.65469	0.820122
AT1G07880	MPK13	Mitogen-activated protein kinase 13 [Source:UniProtKB/Swiss-Prot%3BAcc:Q9LQQ9]	0.856078	9.59138	8.21097	12.2158	9.31703	7.13455	8.0989	8.03355	8.13881	8.46056	10.4453	8.92389	8.5819	8.58681	8.49258	7.21731	9.65702	10.4567	8.66046	12.2588	12.6123	11.7762	5.91244	7.58752	7.9037
AT1G07883			#DIV/0!	0	0	0	0	0	0	0	0	0	0	0	0	0	0	0	0	0	0	0	0	0	0	0	0
AT1G07885		unknown protein%3B FUNCTIONS IN: molecular_function unknown%3B INVOLVED IN: biological_process unknown%3B LOCATED IN: cellular_component unknown%3B Ha. [Source:TAIR%3BAcc:AT1G07885]	2.32138	0.650136	1.50921	1.45235	0.210556	0.697247	0.800956	2.49002	1.57264	0.464975	0.111987	0	0.519682	0.532301	1.26231	0.608263	0.677649	0.516125	0.756633	2.61732	0.646427	1.09329	1.11541	0.420528	0.555808
AT1G07887			#DIV/0!	0	0	0	0	0	0	0	0	0	0	0	0	0	0	0	0	0	0	0	0	0	0	0	0
AT1G07890	APX1	MEE6 [Source:UniProtKB/TrEMBL%3BAcc:A0A178W5I1]	0.986182	1216.72	1199.9	1171.72	1059.13	1136.57	1223.65	1251.58	1201.23	1146.91	1007.75	1111.06	1058.58	1162.01	1261.3	1247.64	1134.7	1213.83	1301.63	1151.4	1170.13	1193.62	1086.02	1175.27	1148.42
AT1G07893			#DIV/0!	0	0	0	0	0	0	0	0	0	0	0	0	0	0	0	0	0	0	0	0	0	0	0	0
AT1G07897			1.29041	27.5867	35.5981	23.4668	22.8824	25.0614	25.0557	29.8803	34.6787	42.2353	23.8907	24.4023	20.3542	20.8484	24.3111	30.0076	37.0448	21.9353	23.7799	21.5814	30.5976	18.2215	23.5474	25.699	25.9377
AT1G07900	LBD1	LBD1 [Source:UniProtKB/TrEMBL%3BAcc:A0A178WM56]	0.463298	2.92998	1.35745	1.64072	0.749222	1.05668	1.89689	1.17771	1.7165	1.17815	0.908006	0.549602	0.790056	1.34873	2.36919	1.97274	3.66297	2.78987	2.33709	1.30307	1.48504	2.13406	1.00487	0.662995	1.50218
AT1G07901		unknown protein%3B Ha. [Source:TAIR%3BAcc:AT1G07901]	1.01289	15.7748	15.9781	16.0068	16.3338	17.1736	16.1186	14.334	18.305	15.2952	16.5771	14.0474	18.3769	18.3854	14.7638	15.2066	14.2663	15.28	17.778	10.8753	19.5629	17.5822	24.4606	10.6054	16.4549
AT1G07902			1.14051	6.87605	7.84219	8.18077	7.03808	9.28348	8.44396	9.43587	6.74898	7.34172	7.42653	6.84978	6.83792	9.10514	8.41537	7.81137	5.56386	8.69264	6.37165	6.96017	9.5263	8.05584	8.7406	10.919	8.19086
AT1G07903			0.519655	2.27941	1.18451	3.28273	1.38456	1.2894	2.05947	1.8023	1.75122	0	3.35962	0.794044	0	1.33075	1.87008	2.97759	0.464674	4.44851	1.92504	2.29589	4.17407	3.37822	2.47868	0	1.38952
AT1G07907			#DIV/0!	0	0	0	0.108629	0.066204	0	0	0	0	0	0.325886	0	0	0	0	0	0	0	0	0	0	0.198612	0	0
AT1G07910	ATRNL	RNAligase [Source:TAIR%3BAcc:AT1G07910]	0.925465	12.8667	11.9076	13.3028	13.5311	12.1339	12.8651	12.2433	11.8644	11.6152	13.8324	14.5156	12.2453	12.876	13.0346	12.6848	13.4172	13.6413	11.5414	12.4752	14.6226	12.8107	12.3673	12.8794	11.155
AT1G07913			0.866124	1.28893	1.11638	1.20037	1.55624	1.4143	0.970827	1.8769	0.303951	1.16828	1.68825	1.02187	1.9586	1.33744	0.352402	1.22264	1.70264	1.621	0.543168	1.73057	0.649676	1.22087	2.49113	0.704403	1.04738
AT1G07917			0	0.280176	0	0	0	0	0	0	0	0	0	0	0	0	0	0	0.569453	0.271074	0	0	0	0	0	0	0
AT1G07920	A1	Elongation factor 1-alpha 4 [Source:UniProtKB/Swiss-Prot%3BAcc:Q8GTY0]	1.04584	700.86	732.987	775.621	675.266	749.042	746.176	762.738	738.344	697.878	645.822	715.013	664.965	720.486	735.451	782.592	658.175	690.115	754.291	747.348	781.884	797.631	700.852	781.193	765.082
AT1G07923			#DIV/0!	0	0	0	0	0	0	0	0	0	0	0	0	0	0	0	0	0	0	0	0	0	0	0	0
AT1G07927			#DIV/0!	0	0	0	0	0	0	0	0	0	0	0	0	0	0	0	0	0	0	0	0	0	0	0	0
AT1G07930	A1	Elongation factor 1-alpha 4 [Source:UniProtKB/Swiss-Prot%3BAcc:Q8GTY0]	1.05433	550.683	580.6	615.324	569.652	592.989	585.321	615.063	577.205	549.53	541.792	612.057	555.106	561.832	597.665	596.465	536.241	530.436	585.373	599.434	630.273	616.265	577.082	593.165	608.721
AT1G07933			1.96961	1.26655	2.49461	2.27461	1.39889	1.159	2.14698	2.6327	2.39304	2.45809	1.68058	0.832276	1.68383	2.17858	2.1048	2.15755	1.10938	1.58429	1.10597	1.87931	2.29292	2.65161	1.85985	0.669327	0.947831
AT1G07937			0.855406	7.15275	6.11851	8.01676	2.65362	5.30109	6.29701	8.06485	4.4079	5.88279	3.62712	1.44076	2.89296	6.73457	6.24623	5.91024	6.31009	7.05232	8.09585	7.52903	8.89819	7.62305	8.27899	3.40509	4.21919
AT1G07940	A1	Elongation factor 1-alpha 4 [Source:UniProtKB/Swiss-Prot%3BAcc:Q8GTY0]	1.04029	626.472	651.712	677.612	600.792	670.872	669.153	691.568	650.442	613.125	575.753	644.095	582.527	654.297	668.23	684.933	618.789	595.63	664.998	652.818	684.423	695.595	632.421	680.459	699.738
AT1G07943			0.40232	0.387038	0.155713	0.936825	0.391025	0.332442	0.890225	0.314397	0.152743	0	0.424195	0.256758	0.492123	0.840121	1.06255	0.768008	0.342247	0	0.818867	1.21752	0.979436	0.61352	0.469447	0.17699	0.350889
AT1G07947			#DIV/0!	0	0	0	0	0	0	0	0	0	0	0	0	0	0	0	0	0	0	0	0	0	0	0	0
AT1G07950	MED22B	Surfeit locus protein 5 subunit 22 of Mediator complex [Source:TAIR%3BAcc:AT1G07950]	1.04921	30.0797	31.5599	34.1477	30.4304	32.8178	33.135	30.4813	32.3983	31.8	29.8633	28.5746	32.8534	31.8921	31.4367	36.0763	28.5859	32.332	29.3211	36.8926	33.4359	32.1146	33.2627	30.5326	34.6582
AT1G07957			1.45414	0.864912	1.25771	1.39196	1.33846	0.328203	1.43535	1.41551	0.568907	1.7887	1.64905	1.83844	0.527893	0.625824	2.53601	1.14421	1.6337	0.524281	0.436754	0.462288	2.25204	1.46156	0.415911	0.470418	0.0982806
AT1G07960	PDIL5-1	PDIL5-1 [Source:UniProtKB/TrEMBL%3BAcc:A0A178WDX4]	1.00067	73.8042	73.8535	72.7476	67.401	72.3954	73.1257	71.3226	71.5944	78.6436	64.0876	65.5355	72.5799	70.7159	69.9619	78.6994	73.0641	72.0833	76.2653	71.8962	73.3741	72.9726	71.5116	72.2472	73.4273
AT1G07963			0.665759	2.10422	1.4009	1.72243	1.85106	1.81408	1.82908	0.676636	1.31492	2.21116	2.1302	1.65777	1.76522	1.44647	3.04905	0.991733	2.20973	1.75314	2.34979	0.74866	2.10792	2.3107	2.02066	2.66639	0.755174
AT1G07967			0.487485	0.39627	0.193176	0.64868	0.557767	0.361024	0.632731	0.202112	0	0.377415	0.545393	0.495177	0.632729	0	0.910754	0.987439	0	0.837866	0.350943	1.34175	0.209879	0.394406	0.402383	0.455117	0.225572
AT1G07970		Cytochrome B561%2C amino-terminal protein [Source:UniProtKB/TrEMBL%3BAcc:Q9LN10]	1.03874	14.3183	14.8729	15.142	15.3035	15.3235	17.2498	14.0896	16.6999	13.8292	14.0141	15.881	16.0153	17.7981	15.9513	17.9998	12.7772	15.6402	14.5374	14.8164	14.7036	15.9061	14.2341	14.9458	16.7907
AT1G07973			0.353987	0.10524	0.0372535	0	0.038875	0	0	0.11176	0	0	0	0	0.116625	0	0	0	0.121661	0	0.194058	0	0	0	0	0	0
AT1G07977			0.913111	0.33085	0.302103	0.331501	0.222086	0.105926	0.353494	0	0.310185	0.596122	0	0	0.666258	0.341218	0.719262	0	0	0.992549	0	0	0.994504	0	0.317779	0	0
AT1G07980	NF-YC10	At1g07980 [Source:UniProtKB/TrEMBL%3BAcc:Q9LN09]	0.969555	26.6151	25.8048	26.8642	26.7677	26.0127	29.4474	23.794	26.9222	26.6981	26.096	26.1648	28.0423	29.0579	30.2732	29.011	27.3218	24.119	28.4043	26.269	28.6639	25.6599	26.8541	26.026	25.1581
AT1G07983			#DIV/0!	0	0	0	0	0	0	0	0	0	0	0	0	0	0	0	0	0	0	0	0	0	0	0	0
AT1G07985		Expressed protein [Source:UniProtKB/TrEMBL%3BAcc:Q3EDG6]	1.06807	2.91188	3.1101	3.11393	3.01853	2.94135	5.79507	2.51384	3.72816	3.08831	3.03473	3.67375	2.34713	6.78811	4.84413	5.75296	3.38464	2.53675	2.81426	3.29379	2.88522	3.16279	2.96335	3.20275	2.65796
AT1G07987			1.16088	0.559838	0.649907	0.229308	0.11046	0.126897	0.0555491	0	0.994293	0.955429	0.153407	0	0.177973	0	0	0.166647	0.556972	0.530266	0.592277	0.188703	0	0.499221	0	0	0.380691
AT1G07990		At1g07990/T6D22_5 [Source:UniProtKB/TrEMBL%3BAcc:Q8L7T5]	0.98719	46.4962	45.9006	46.0354	39.8377	45.039	46.9244	44.4534	46.5367	46.7117	39.9853	39.5982	39.9295	48.8886	46.3808	45.5038	46.4538	46.9727	46.0621	46.669	46.3465	45.0908	44.3296	47.089	43.6984
AT1G07993			#DIV/0!	0	0.0384039	0.0437313	0	0	0.0844922	0	0.115212	0	0	0	0	0.253476	0	0	0	0	0	0.131194	0	0	0	0	0
AT1G07997			0.450448	0.173429	0.0781209	0.260656	0.437703	0.531657	0.178864	0	0	0.234363	0.903124	0.409985	0	0.536593	0	0	0	0.520288	0	0	0.781969	0	0.7496	0.565226	0.280145
AT1G08000	GATA10	GATA10 [Source:UniProtKB/TrEMBL%3BAcc:A0A178WGW3]	0.833188	8.60497	7.16956	7.55693	7.11367	7.71358	7.83782	7.67558	6.66657	7.16652	7.27045	7.36859	6.70198	7.63491	8.47043	7.40813	8.2532	8.99388	8.56782	8.52726	6.92949	7.21403	6.92333	7.2663	8.95112
AT1G08003			#DIV/0!	0	0	0	0	0	0	0	0	0	0	0	0	0	0	0	0	0	0	0	0	0	0	0	0
AT1G08005		Serine/threonine-protein phosphatase 6 regulatory subunit [Source:UniProtKB/TrEMBL%3BAcc:Q1G325]	#DIV/0!	0	0	0	0	0	0	0	0	0	0	0	0	0	0	0	0	0	0	0	0	0	0	0	0
AT1G08007			#DIV/0!	0	0	0	0	0	0	0	0	0	0	0	0	0	0	0	0	0	0	0	0	0	0	0	0
AT1G08010	GATA11	GATA11 [Source:UniProtKB/TrEMBL%3BAcc:A0A384LF57]	0.904012	31.8726	28.8132	26.0863	22.3776	27.1864	28.9661	28.3935	30.6855	27.3606	22.1518	23.2558	21.7254	27.8715	28.8159	30.2109	32.5758	31.7431	31.2988	26.1035	26.3901	25.7654	26.5749	27.9607	27.0236
AT1G08013			#DIV/0!	0	0	0	0	0	0	0	0	0	0	0	0	0	0	0	0	0	0	0	0	0	0	0	0
AT1G08017			0	0.0476589	0	0	0	0	0.0618414	0	0	0	0	0	0	0	0.185524	0	0	0	0.142977	0	0	0	0	0	0
AT1G08023			#DIV/0!	0	0	0	0	0	0	0	0	0	0	0	0	0	0	0	0	0	0	0	0	0	0	0	0
AT1G08027			1.87508	0.0408069	0.0765163	0	0	0	0.0443568	0	0.229549	0	0	0	0	0	0.13307	0	0	0.122421	0	0	0	0	0	0	0
AT1G08030	TPST	Protein-tyrosine sulfotransferase [Source:UniProtKB/Swiss-Prot%3BAcc:Q3EDG5]	1.03199	23.7001	24.4583	24.5662	20.9131	23.983	26.4704	24.1221	23.6501	25.6027	19.7938	21.6062	21.3394	29.5094	25.176	24.7259	23.921	24.1289	23.0503	23.1081	25.5662	25.0243	23.6714	22.9188	25.3588
AT1G08033			0.748693	0.705962	0.528549	0.39905	0.73263	1.09695	1.16765	0.932592	0	0.653055	1.468	0	0.72989	0	2.36387	1.13907	1.26901	0.241632	0.60725	0.257965	0.484215	0.45497	0.928344	2.36252	0
AT1G08035	SMR16	Cyclin-dependent protein kinase inhibitor SMR16 [Source:UniProtKB/Swiss-Prot%3BAcc:Q9LN05]	0.966961	0.183188	0.177135	0.287808	0.296994	0.098212	0.288731	0.273029	0.0884301	0.169947	0.573035	0.222974	0.094971	0.291831	0.307579	0.266782	0.297214	0.0943212	0.158027	0.302091	0.472535	0.088799	0.090595	0.102468	0.101573
AT1G08037			0.936876	2.70964	2.5386	2.07269	1.90567	2.55025	2.34423	3.58678	2.16852	1.8605	2.50932	1.62734	1.58034	2.72625	1.34689	2.95954	2.42947	3.13905	2.5604	1.58743	1.98646	2.64419	2.38029	2.51276	2.75769
AT1G08040		Putative storage protein [Source:UniProtKB/TrEMBL%3BAcc:Q93ZR2]	0.918391	34.5458	31.7265	30.4202	26.0866	28.1791	31.0055	33.4055	30.797	30.9771	24.9886	26.6606	26.6107	30.669	30.2261	32.1213	33.386	36.6298	33.6215	28.8879	30.7428	31.63	27.957	28.968	27.6123
AT1G08043			0.461197	0.951111	0.438649	0.397345	0.178949	0.565596	0.334225	0.339425	0.659609	0.316913	0.244247	0.221759	0.0708399	0.50792	0.229427	0.265327	0.738985	1.4071	0.707244	0.450666	0.211481	0.529889	0.405454	0.38216	0.909174
AT1G08047			0.972674	1.31012	1.27432	0.840893	1.21266	1.36341	1.17163	0.946057	1.28694	1.58996	1.19136	1.85428	0.592342	0.202242	1.27893	2.0337	2.05972	0.392193	1.47844	0.837407	0.392965	1.29231	1.1301	0.426067	2.53408
AT1G08050		T6D22.13 [Source:UniProtKB/TrEMBL%3BAcc:Q9LN03]	0.91011	8.66449	7.88563	8.66356	6.22738	8.75298	6.21591	8.33176	7.77957	7.54557	6.66163	6.35477	5.66574	6.36493	6.34197	5.94083	9.50561	8.16818	8.31966	9.02484	7.66463	9.30119	9.041	8.28211	8.93583
AT1G08053			#DIV/0!	0	0	0	0	0	0	0	0	0	0	0	0	0	0	0	0	0	0	0	0	0	0	0	0
AT1G08057			#DIV/0!	0	0	0	0	0	0	0	0	0	0	0	0	0	0	0	0	0	0	0	0	0	0	0	0
AT1G08060	MOM	ATP-dependent helicase family protein [Source:TAIR%3BAcc:AT1G08060]	1.03353	8.95716	9.25752	9.1971	8.2711	8.89487	9.85177	9.33379	9.08764	9.35112	8.80436	8.61992	7.38902	10.523	9.87509	9.15724	8.66641	9.52627	8.6788	9.69888	9.20098	8.69144	8.85781	8.86759	8.9592
AT1G08063			#DIV/0!	0	0	0	0	0	0	0	0	0	0	0	0	0	0	0	0	0	0	0	0	0	0	0	0
AT1G08065	ACA5	Alpha carbonic anhydrase 5 [Source:UniProtKB/Swiss-Prot%3BAcc:F4HUC4]	#DIV/0!	0	0	0	0	0	0	0	0	0	0	0	0	0	0	0	0	0	0	0	0	0	0	0	0
AT1G08070	PCMP-H12	Pentatricopeptide repeat-containing protein At1g08070%2C chloroplastic [Source:UniProtKB/Swiss-Prot%3BAcc:Q9LN01]	1.07393	1.34343	1.44275	1.48157	1.65765	1.69094	1.4702	1.43655	1.73867	1.15303	1.81356	1.9759	1.18349	1.58936	1.58995	1.2313	1.12484	1.7239	1.18156	1.39427	1.64878	1.40166	1.45509	1.9863	1.63142
AT1G08073			#DIV/0!	0	0	0	0	0	0	0	0	0	0	0	0	0	0	0	0	0	0	0	0	0	0	0	0
AT1G08077			#DIV/0!	0	0	0	0	0	0	0	0	0	0	0	0	0	0	0	0	0	0	0	0	0	0	0	0
AT1G08080	ACA7	Alpha carbonic anhydrase 7 [Source:UniProtKB/Swiss-Prot%3BAcc:Q8L817]	1.15182	0.0196457	0.0226283	0.0941115	0.33241	0.0675757	0.119392	0.067885	0	0	0.427433	0.498957	0.0708399	0.0725601	0.152951	0.132664	0	0	0.058937	0.0751109	0.140987	0.0662361	0.202727	0	0
AT1G08087			#DIV/0!	0	0	0	0	0	0	0	0	0	0	0	0	0	0	0	0	0	0	0	0	0	0	0	0
AT1G08090	NRT2.1	High-affinity nitrate transporter 2.1 [Source:UniProtKB/Swiss-Prot%3BAcc:O82811]	1.06405	0.108033	0.114953	0.176657	0.652366	0.122528	0	0.177184	0.0573872	0.110288	0.956249	0.723504	0.277344	0	0	0	0.0321465	0.0612103	0.230743	0.261392	0.153327	0.115253	0.235169	0.0664972	0.0659166
AT1G08093			#DIV/0!	0	0	0	0	0	0	0	0	0	0	0	0	0	0	0	0	0	0	0	0	0	0	0	0
AT1G08097			0	0.217214	0	0.210103	0.0717	0.145756	0.154808	0	0	0	0	0	0.2151	0	0.464424	0	0.224387	0.427256	0	0.228069	0	0.402242	0.205189	0.23208	0
AT1G08100	NRT2.2	NRT2 [Source:UniProtKB/TrEMBL%3BAcc:A0A178W7F7]	2.21648	0.0211197	0.0468113	0.0656342	0.0325589	0	0	0	0.106365	0.0340691	0	0.0595993	0.0380775	0	0	0	0	0	0.063359	0.12112	0.0757828	0	0	0	0
AT1G08103			2.35778	0.220037	0.518797	1.07818	0.235141	0.284248	0.51952	0.201458	0.97874	0.376194	0.705422	0	0	0	1.36171	0.196849	0	0.417577	0.242533	0.222902	1.046	1.96565	0.401081	0.226822	0.224842
AT1G08107			2.89467	0.143368	0.415004	0	0.386623	0.413113	0	1.24501	0	0	1.15987	0	0	0	0	0	0	0.430105	0	0	0	0	1.23934	0	0
AT1G08110		Lactoylglutathione lyase [Source:UniProtKB/TrEMBL%3BAcc:B9DH52]	0.948888	121.634	115.418	119.722	100.828	119.49	134.874	110.984	116.025	119.243	98.7932	102.171	101.52	133.982	137.32	133.32	120.222	122.435	122.246	118.975	118.774	121.418	119.047	117.723	121.701
AT1G08113			#DIV/0!	0	0	0.287301	0.288712	0	0.135169	0	0	0	0	0	0.866136	0	0	0.405508	0	0	0	0	0.861903	0	0	0	0
AT1G08115		snRNA [Source:TAIR%3BAcc:AT1G08115]	2.1987	0.895156	1.96818	0.402769	0.970154	0.896906	1.35538	1.13873	4.057	0.708804	0	0.929967	1.98049	2.84002	0.855221	0.370892	1.2396	0.786777	0.659088	0.41998	0.788326	0	2.26708	0	0.423634
AT1G08117			0.922212	0.382148	0.352422	0	0.13679	0	0	0	0	1.05727	0.215087	0.195283	0	0	0	0	0	0.0655397	1.0809	0	0	0	0	0	0
AT1G08120		TP53-regulating kinase-like protein [Source:UniProtKB/TrEMBL%3BAcc:Q5Q0I2]	7.57176	0.0172228	0.130407	0.0412	0	0.0420825	0	0	0.0578262	0.333395	0	0	0	0	0	0	0	0	0.0516685	0	0.1236	0	0.0592418	0.0670058	0
AT1G08123			0	0.0736617	0	0	0	0.311503	0	0	0	0	0	0	0	0	0	0	0	0	0.220985	0	0	0	0	0.934508	0
AT1G08125		S-adenosyl-L-methionine-dependent methyltransferases superfamily protein [Source:UniProtKB/TrEMBL%3BAcc:F4HUD6]	0.860956	29.3261	25.2485	31.7093	26.0358	27.5484	33.2081	24.7658	27.2288	23.7508	24.8809	24.9546	28.2717	34.0977	31.6275	33.899	29.9989	27.0066	30.9728	32.6078	30.3348	32.1853	26.6602	27.7675	28.2174
AT1G08127			#DIV/0!	0	0	0	0	0	0	0	0	0	0	0	0	0	0	0	0	0	0	0	0	0	0	0	0
AT1G08130	LIG1	DNA ligase 1 [Source:UniProtKB/Swiss-Prot%3BAcc:Q42572]	0.929472	25.8933	24.0671	23.659	23.6342	24.7895	22.5079	25.4279	23.1381	23.6353	23.2199	24.9454	22.7373	23.5325	23.3675	20.6236	29.0421	27.2724	21.3653	24.0578	23.6181	23.3012	23.8631	25.1467	25.3586
AT1G08133			#DIV/0!	0	0	0	0	0	0	0	0	0	0	0	0	0	0	0	0	0	0	0	0	0	0	0	0
AT1G08135	CHX6B	Cation/H(+) antiporter 6B [Source:UniProtKB/Swiss-Prot%3BAcc:P0CG16]	#DIV/0!	0	0	0	0	0	0	0	0	0	0	0	0	0	0	0	0	0	0	0	0	0	0	0	0
AT1G08137			#DIV/0!	0	0	0	0	0	0	0	0	0	0	0	0	0	0	0	0	0	0	0	0	0	0	0	0
AT1G08140	CHX6A	Cation/H(+) antiporter 6A [Source:UniProtKB/Swiss-Prot%3BAcc:Q8GX92]	#DIV/0!	0	0.0142106	0.0295237	0	0.0296386	0.0154076	0.0216223	0.0210094	0	0	0	0	0.0462227	0	0	0	0	0	0.0239238	0.0224532	0.0421942	0.0645713	0.0243446	0
AT1G08143			0.918625	0.0914506	0.0840088	0.41511	0	0.0836261	0.24626	0.252026	0	0	0	0	0	0	0	0.738781	0.274352	0	0	0	0.261712	0.983619	0.250878	0	0
AT1G08147			0.0963263	0.636483	0.06131	0.657871	0.230822	0.130732	0.221924	0	0	0.18393	0.531586	0.16088	0	0	0.665773	0	1.50112	0.408327	0	0.435929	0	1.53768	0.392196	0	0
AT1G08150	CHX5	Cation/H(+) antiporter 5 [Source:UniProtKB/Swiss-Prot%3BAcc:Q3EDG3]	#DIV/0!	0	0.0211352	0	0	0	0	0	0	0.0634057	0	0	0	0	0	0	0	0	0	0	0	0	0	0	0
AT1G08153			#DIV/0!	0	0	0	0	0.0695318	0.0660095	0	0	0	0	0	0	0.198028	0	0	0	0	0	0	0	0	0	0.208595	0
AT1G08157			#DIV/0!	0	0	0	0	0	0	0	0	0	0	0	0	0	0	0	0	0	0	0	0	0	0	0	0
AT1G08160		Uncharacterized protein At1g08160 [Source:UniProtKB/Swiss-Prot%3BAcc:Q8VZ13]	0.964086	54.2332	52.2855	51.7295	41.1522	53.412	59.5926	53.8201	53.1851	49.8514	39.0143	38.4155	46.0268	58.3755	58.9792	61.4232	55.4621	49.3206	57.917	48.3962	53.9218	52.8705	48.8925	55.1625	56.1808
AT1G08163			#DIV/0!	0	0	0	0	0	0	0	0	0	0	0	0	0	0	0	0	0	0	0	0	0	0	0	0
AT1G08165		unknown protein%3B FUNCTIONS IN: molecular_function unknown%3B INVOLVED IN: biological_process unknown%3B LOCATED IN: cellular_component unknown%3B Ha. [Source:TAIR%3BAcc:AT1G08165]	0.412218	6.55811	2.70337	3.25082	1.24135	0.856901	1.84343	3.05623	2.50072	2.55316	1.01281	1.1166	1.59463	1.63335	2.71814	1.1788	7.26678	6.75164	5.6559	3.38154	2.8396	3.53131	1.04079	0.452765	1.07715
AT1G08170		Histone H2B.2 [Source:UniProtKB/Swiss-Prot%3BAcc:Q9SGE3]	0.107743	0.199713	0.0215177	0.0490051	0.0361709	0.134938	0.0216387	0	0.064553	0	0	0.108513	0	0	0	0.064916	0	0.137707	0.461432	0.147015	0	0	0.330667	0	0.0741473
AT1G08173			0.894743	4.63651	4.14848	2.46755	4.37183	3.76898	2.61933	4.21821	2.85664	5.37061	4.944	3.23611	4.93537	1.91278	2.448	3.4972	5.00932	4.23922	4.66099	1.98003	3.05294	2.36967	5.85314	3.74187	1.71194
AT1G08177			#DIV/0!	0	0	0	0	0	0	0	0	0	0	0	0	0	0	0	0	0	0	0	0	0	0	0	0
AT1G08180	SMR2	Cyclin-dependent protein kinase inhibitor SMR2 [Source:UniProtKB/Swiss-Prot%3BAcc:Q9SGE2]	1.13981	9.0367	10.3001	13.5394	10.4204	9.90074	10.8641	10.0824	8.97496	11.843	10.8828	10.9432	9.43518	10.7767	12.0911	9.72458	8.28474	9.16837	9.65699	14.0344	13.5095	13.0743	11.3315	8.71524	9.6555
AT1G08183			3.35753	0.0590658	0.198315	0.278685	0.212984	0	0	0	0.594946	0	0	0	0.638953	0	0	0	0	0	0.177197	0.225825	0.211943	0.398285	0	0	0
AT1G08190	VPS41	Vacuolar protein sorting-associated protein 41 homolog [Source:UniProtKB/Swiss-Prot%3BAcc:P93043]	1.0414	89.8774	93.5986	89.0206	102.937	91.9955	77.4349	95.6954	94.241	90.8596	102.283	108.226	98.3034	76.0512	80.0538	76.1997	90.2162	90.0275	89.3885	89.0702	89.8314	88.1603	88.2609	95.1311	92.5946
AT1G08193			1.54033	0.10212	0.157298	0.170966	0.15241	0.113742	0	0.321708	0	0.150186	0.289373	0	0.167856	0	0	0	0	0.166707	0.139652	0.355952	0	0.156947	0.160121	0.181106	0
AT1G08200	AXS2	UDP-D-apiose/UDP-D-xylose synthase 2 [Source:UniProtKB/Swiss-Prot%3BAcc:Q9SGE0]	1.03675	223.891	232.119	205.707	197.219	208.527	200.762	239.412	229.268	227.678	193.646	197.154	200.857	206.314	196.87	199.101	219.009	231.512	221.153	205.618	205.118	206.385	193.963	222.13	209.487
AT1G08207			#DIV/0!	0	0	0.173418	0.0351578	0	0.048498	0	0	0	0	0.105473	0	0	0.145494	0	0	0	0	0	0.268227	0.252027	0	0	0
AT1G08210		Eukaryotic aspartyl protease family protein [Source:TAIR%3BAcc:AT1G08210]	1.06754	21.6979	23.1633	24.7125	20.4879	23.9684	28.6693	22.3342	23.2994	23.8563	20.5497	20.2397	20.6744	28.4045	27.6724	29.931	20.612	20.2677	24.214	24.3879	22.9647	26.7849	21.1044	24.4465	26.3544
AT1G08213			1.16451	3.42734	3.99118	5.30834	4.38516	4.37455	4.24377	3.56772	3.4666	4.93921	3.87308	4.01883	5.26357	4.8654	4.0192	3.84672	2.9463	2.42253	4.9132	5.30868	4.85459	5.76175	4.16379	4.01691	4.94296
AT1G08217			0.999872	2.08014	2.07987	2.22707	1.86041	2.36538	1.44003	1.03967	2.65179	2.54814	1.63656	1.91041	2.03424	2.08364	0.585621	1.65082	1.69766	2.96314	1.57961	1.43793	2.83402	2.40925	2.71671	3.21908	1.16035
AT1G08220		ATPase complex subunit [Source:UniProtKB/TrEMBL%3BAcc:Q0WRX7]	0.963213	14.7401	14.1979	12.7769	14.3273	13.8584	12.4471	13.6809	14.4297	14.483	14.8676	14.9524	13.1619	12.7748	11.7453	12.8212	15.5018	15.0747	13.6438	12.3235	14.0482	11.9591	14.8336	13.8	12.9416
AT1G08223			0	0.147958	0	0	0	0.24825	0	0	0	0	0	0	0	0	0	0	0.443875	0	0	0	0	0	0.135299	0.306061	0.303389
AT1G08227			0.468771	0.211354	0.0990764	0.0529425	0	0	0	0	0.297229	0	0	0	0	0	0	0	0	0.634061	0	0	0.158827	0	0	0	0
AT1G08230	GAT1	GABA transporter 1 [Source:UniProtKB/Swiss-Prot%3BAcc:F4HW02]	0.868782	15.7256	13.6621	14.2162	12.1574	11.1099	16.6427	12.3764	13.0994	15.5106	12.1927	11.6717	12.6077	18.2289	15.395	16.3043	16.3999	15.8426	14.9344	13.8161	13.2346	15.5979	11.1101	11.7366	10.4831
AT1G08237			0	0.0594429	0	0	0.0445949	0	0	0	0	0	0	0.133785	0	0	0	0	0.178329	0	0	0	0	0	0	0	0
AT1G08240		pre-tRNA [Source:TAIR%3BAcc:AT1G08240]	#DIV/0!	0	0	0	0	0	0	0	0	0	0	0	0	0	0	0	0	0	0	0	0	0	0	0	0
AT1G08247			#DIV/0!	0	0	0	0	0	0	0	0	0	0	0	0	0	0	0	0	0	0	0	0	0	0	0	0
AT1G08250	ADT6	Arogenate dehydratase [Source:UniProtKB/TrEMBL%3BAcc:A0A178W954]	0	0.00982819	0	0.0345561	0.0303031	0	0	0	0	0	0	0.0554699	0.0354393	0	0	0	0	0	0.0294846	0	0.0705322	0.0331361	0	0	0
AT1G08253			#DIV/0!	0	0	0	0	0	0	0	0	0	0	0	0	0	0	0	0	0	0	0	0	0	0	0	0
AT1G08257			#DIV/0!	0	0.0784371	0.185902	0	0	0	0	0	0.235311	0	0	0	0	0	0	0	0	0	0.557706	0	0	0	0	0
AT1G08260	POL2A	DNA polymerase epsilon catalytic subunit A [Source:UniProtKB/Swiss-Prot%3BAcc:F4HW04]	0.988636	9.91819	9.80548	10.3771	10.4032	10.1038	9.65334	10.1914	9.32793	9.89715	10.198	11.3517	9.65985	9.3716	10.0582	9.53019	10.2438	10.2444	9.26635	10.4927	10.0751	10.5635	10.3993	10.1594	9.75288
AT1G08263			#DIV/0!	0	0	0	0	0	0	0	0	0	0	0	0	0	0	0	0	0	0	0	0	0	0	0	0
AT1G08267			#DIV/0!	0	0	0.084009	0.167294	0	0	0	0	0	0.232339	0	0.269544	0	0	0	0	0	0	0	0	0.252027	0	0	0
AT1G08270		CONTAINS InterPro DOMAIN/s: MIT (InterPro:IPR007330)%3B BEST Arabidopsis thaliana protein match is: AAA-type ATPase family protein (TAIR:AT2G27600.1)%3B Ha. [Source:TAIR%3BAcc:AT1G08270]	0.860705	14.9791	12.8926	10.0628	12.5548	12.0554	11.0008	13.9344	10.7433	14.0002	12.5339	11.3798	13.7507	11.4943	10.4083	11.0997	12.3659	17.5809	14.9906	9.88741	10.6952	9.60584	10.8555	14.154	11.1567
AT1G08273			1.03772	4.3585	4.52291	3.1628	4.64405	3.00269	1.08587	5.29256	4.04057	4.23561	4.64725	5.86594	3.41896	1.21222	0.567839	1.47756	4.38963	4.30975	4.37613	4.04337	2.61712	2.82791	3.63774	2.97945	2.39088
AT1G08277			#DIV/0!	0	0	0	0	0	0.172517	0	0	0	0	0	0	0	0.51755	0	0	0	0	0	0	0	0	0	0
AT1G08280	GALT29A	Beta-1%2C6-galactosyltransferase GALT29A [Source:UniProtKB/Swiss-Prot%3BAcc:Q9SGD2]	0.906258	28.4151	25.7515	26.1087	19.1962	23.2878	23.9859	25.685	24.0905	27.4788	19.3331	19.301	18.9545	24.8165	23.8449	23.2964	29.4813	29.5158	26.2483	24.0444	27.5673	26.7145	23.4078	23.4296	23.026
AT1G08283			0.791949	7.65241	6.06032	5.97122	5.16111	7.24154	6.02447	5.70145	5.20068	7.27882	5.44238	4.94128	5.09968	5.72099	6.55403	5.79839	7.21981	7.95894	7.77847	5.66463	5.43724	6.81179	8.68696	5.89526	7.1424
AT1G08287			#DIV/0!	0	0	0	0	0	0	0	0	0	0	0	0	0	0	0	0	0	0	0	0	0	0	0	0
AT1G08290	WIP3	Zinc finger protein WIP3 [Source:UniProtKB/Swiss-Prot%3BAcc:Q9SGD1]	0.632728	12.7019	8.03682	10.7879	10.691	7.16276	9.62589	7.92519	8.755	7.43027	10.8852	10.4469	10.7409	9.17396	10.2247	9.479	12.8155	12.9849	12.3051	11.0974	11.5763	9.68992	7.07072	7.70117	6.71638
AT1G08293			1.24968	6.15611	7.69316	8.61127	4.53983	5.28039	6.90737	4.36443	6.91908	11.796	4.95885	5.06506	3.59558	6.13815	6.72816	7.85579	6.50143	7.38002	4.58687	7.37057	8.82576	9.63747	7.08847	4.13804	4.61465
AT1G08297			#DIV/0!	0	0	0	0	0	0	0	0	0	0	0	0	0	0	0	0	0	0	0	0	0	0	0	0
AT1G08300	NVL	No vein-like protein [Source:UniProtKB/TrEMBL%3BAcc:F4HW09]	0.738483	6.75991	4.99208	5.51789	5.03419	6.03615	6.85473	5.65914	4.63194	4.68515	4.81451	5.16806	5.12002	6.70441	6.53231	7.32748	5.46246	7.33855	7.47872	4.90434	5.52923	6.12009	5.88312	6.87384	5.35149
AT1G08303			#DIV/0!	0	0	0	0	0	0	0	0	0	0	0	0	0	0	0	0	0	0	0	0	0	0	0	0
AT1G08307			#DIV/0!	0	0	0	0	0	0	0	0	0	0	0	0	0	0	0	0	0	0	0	0	0	0	0	0
AT1G08310		Alpha/beta-Hydrolases superfamily protein [Source:UniProtKB/TrEMBL%3BAcc:A8MRK8]	0.582218	24.3592	14.1824	12.0942	11.4641	12.8164	11.6545	13.5604	13.7936	15.1932	12.6167	11.8703	9.90544	11.7313	11.8869	11.3454	25.556	24.6381	22.8837	13.0814	11.0452	12.156	13.4564	13.2638	11.7291
AT1G08313			#DIV/0!	0	0	0.303422	0	0	0	0	0	0	0	0	0	0	0	0	0	0	0	0.910265	0	0	0	0	0
AT1G08315		ARM repeat superfamily protein [Source:UniProtKB/TrEMBL%3BAcc:Q0WNZ8]	1.21221	0.686187	0.831801	0.609968	0.823617	0.642773	0.655642	0.823147	0.999771	0.672485	0.647861	0.58821	1.23478	0.439918	0.521614	1.00539	0.560041	0.42655	1.07197	0.796921	0.480814	0.552168	0.716973	0.637164	0.574182
AT1G08317			#DIV/0!	0	0	0	0	0	0	0	0	0	0	0	0	0	0	0	0	0	0	0	0	0	0	0	0
AT1G08320	TGA9	Transcription factor TGA9 [Source:UniProtKB/Swiss-Prot%3BAcc:Q93XM6]	1.07328	45.2913	48.6102	48.6588	56.7055	54.8153	49.195	49.4829	46.7579	49.5897	51.913	58.8569	59.3468	51.1241	48.0784	48.3824	42.7896	47.0854	45.9989	46.5393	50.7451	48.692	55.6445	55.2386	53.5627
AT1G08323			#DIV/0!	0	0	0	0	0	0	0	0	0	0	0	0	0	0	0	0	0	0	0	0	0	0	0	0
AT1G08327			#DIV/0!	0	0	0	0	0	0	0	0	0	0	0	0	0	0	0	0	0	0	0	0	0	0	0	0
AT1G08333			0.443596	2.38309	1.05713	1.49778	1.49285	1.32153	2.64782	0.548463	1.59875	1.02417	1.48001	1.5677	1.43084	3.22429	1.23574	3.48344	2.68671	2.55789	1.90468	1.21369	1.13908	2.14056	0.272982	2.16131	1.53031
AT1G08337			#DIV/0!	0	0	0	0	0	0	0	0	0	0	0	0	0	0	0	0	0	0	0	0	0	0	0	0
AT1G08340	ROPGAP5	Rho GTPase-activating protein 5 [Source:UniProtKB/Swiss-Prot%3BAcc:Q6NKT5]	1.41963	20.7884	29.5117	23.2993	41.4559	22.1745	20.495	32.2652	28.3095	27.9606	40.214	44.2743	39.8794	21.0227	20.1112	20.3509	21.5367	20.2638	20.5647	23.2154	23.8348	22.8476	23.002	20.5783	22.9431
AT1G08343			#DIV/0!	0	0	0	0	0	0	0	0	0	0	0	0	0	0	0	0	0	0	0	0	0	0	0	0
AT1G08347			#DIV/0!	0	0	0	0	0	0	0	0	0	0	0	0	0	0	0	0	0	0	0	0	0	0	0	0
AT1G08350	TMN5	Transmembrane 9 superfamily member [Source:UniProtKB/TrEMBL%3BAcc:A0A178WGW9]	1.0093	19.4194	19.5999	18.3819	17.7773	20.0805	17.8101	19.7531	19.5497	19.4969	18.3769	17.6989	17.256	17.8258	17.1029	18.5016	21.9023	19.77	16.586	17.8592	19.2522	18.0343	17.7249	21.5729	20.9436
AT1G08353			#DIV/0!	0	0	0	0	0	0	0	0	0	0	0	0	0	0	0	0	0	0	0	0	0	0	0	0
AT1G08357			#DIV/0!	0	0	0	0	0	0	0	0	0	0	0	0	0	0	0	0	0	0	0	0	0	0	0	0
AT1G08360	RPL10AA	60S ribosomal protein L10a-1 [Source:UniProtKB/Swiss-Prot%3BAcc:Q8VZB9]	1.10505	262.49	290.065	302.71	267.024	274.554	301.936	279.874	286.721	303.602	264.919	263.438	272.715	277.049	306.406	322.352	260.082	263.96	263.428	291.9	307.536	308.694	282.805	282.128	258.728
AT1G08363			#DIV/0!	0	0	0	0	0	0	0	0	0	0	0	0	0	0	0	0	0	0	0	0	0	0	0	0
AT1G08367			#DIV/0!	0	0	0	0	0	0	0	0	0	0	0	0	0	0	0	0	0	0	0	0	0	0	0	0
AT1G08370	DCP1	mRNA-decapping enzyme-like protein [Source:UniProtKB/Swiss-Prot%3BAcc:Q9SJF3]	0.880012	61.0951	53.7645	56.4915	52.0426	59.505	59.3308	51.8754	53.1995	56.2185	50.7218	54.1977	51.2084	59.1834	59.0142	59.7947	61.464	58.7055	63.116	58.6862	54.7384	56.0499	57.401	60.2921	60.822
AT1G08377			0	0.187979	0	0.199515	0	0.107216	0.0938677	0	0	0	0	0	0	0	0	0.281603	0.313726	0	0.250209	0	0.598544	0	0	0	0.321648
AT1G08380	PSAO	PSAO [Source:UniProtKB/TrEMBL%3BAcc:A0A178W5Y5]	0.560539	15.9894	8.96267	10.7756	11.5593	8.376	10.3194	7.78132	9.56215	9.54453	11.8026	11.6504	11.2247	10.1111	9.3676	11.4795	15.0312	16.4452	16.4917	11.1418	10.6154	10.5697	8.88497	7.55852	8.68451
AT1G08383			#DIV/0!	0	0	0	0	0	0	0	0	0	0	0	0	0	0	0	0	0	0	0	0	0	0	0	0
AT1G08387			0	0.0398434	0	0	0	0	0	0	0	0	0	0	0	0	0	0	0.0854538	0	0.0340764	0	0	0	0	0	0
AT1G08390		RecQ-mediated instability-like protein [Source:UniProtKB/TrEMBL%3BAcc:Q8RX36]	1.02359	4.41655	4.52074	3.59563	4.62791	3.89093	4.77326	5.37656	4.73441	3.45123	5.81851	4.73392	3.33129	4.31013	6.15159	3.85808	4.02383	4.26622	4.95962	3.53214	3.40225	3.85251	3.01054	4.16177	4.50047
AT1G08393			1.03778	1.9615	2.03561	2.40563	1.67432	2.17991	5.39893	1.8369	1.98315	2.28676	1.65227	1.66683	1.70387	7.85362	2.75914	5.58405	2.66616	1.26916	1.94917	2.25825	2.96721	1.99143	2.64121	2.98736	0.911161
AT1G08397			#DIV/0!	0	0	0	0	0	0	0	0	0	0	0	0	0	0	0	0	0	0	0	0	0	0	0	0
AT1G08400	MAG2L	RINT1-like protein MAG2L [Source:UniProtKB/Swiss-Prot%3BAcc:Q8GXP1]	0.955276	6.68361	6.38469	7.41532	5.81667	6.431	7.12867	6.12887	6.2377	6.7875	5.81465	5.58983	6.04552	7.43557	7.13124	6.81919	7.49967	6.25916	6.29201	7.49897	7.47933	7.26767	7.03613	5.6413	6.61558
AT1G08403			0.561005	1.76619	0.990839	1.95262	1.06441	1.01803	2.44261	0	2.00784	0.964679	0.697017	1.68757	0.808633	1.93263	2.61889	2.7763	3.37419	0.8031	1.12127	1.14318	2.9505	1.76419	1.0285	0.872466	1.15313
AT1G08410	LSG1-2	GTPase LSG1-2 [Source:UniProtKB/Swiss-Prot%3BAcc:Q9SJF1]	1.03259	16.7875	17.3347	17.7157	18.9365	17.2195	17.023	16.747	17.7176	17.5394	19.9942	18.8506	17.9647	17.6648	16.2598	17.1444	17.5409	16.8711	15.9505	17.6763	18.1629	17.3078	16.5611	16.4986	18.5987
AT1G08413			0.679197	4.19674	2.85041	3.07617	2.46034	4.93583	6.21545	2.85315	3.27633	2.42175	3.73291	1.48278	2.16534	4.71308	7.59721	6.33607	6.21178	3.22578	3.15264	4.59178	1.34672	3.29	4.64752	3.21237	6.9476
AT1G08417			#DIV/0!	0	0	0	0	0	0	0	0	0	0	0	0	0	0	0	0	0	0	0	0	0	0	0	0
AT1G08420	BSL2	Serine/threonine-protein phosphatase BSL2 [Source:UniProtKB/Swiss-Prot%3BAcc:Q9SJF0]	1.07681	42.9475	46.2463	45.2526	39.4895	45.4792	45.532	46.4973	46.3648	45.8767	40.1915	41.373	36.9041	45.005	46.1279	45.4632	44.6564	41.077	43.1091	45.541	45.6078	44.609	45.739	46.5995	44.0991
AT1G08427			0.499925	1.03531	0.517579	1.75756	1.49783	2.23782	1.2074	0.641758	0.311784	0.599195	0.577255	1.57231	2.34392	0.342977	1.08446	2.19476	1.04791	0.66511	1.39292	0.355035	3.66531	1.25234	0.958252	2.89023	2.86499
AT1G08430	ALMT1	Aluminum-activated malate transporter 1 [Source:UniProtKB/Swiss-Prot%3BAcc:Q9SJE9]	0.62241	145.932	90.8293	108.934	33.217	109.282	137.733	89.0931	92.5701	90.8248	32.6511	33.2073	33.7926	138.453	138.283	136.462	142.462	146.522	148.811	114.712	105.247	106.844	110.938	108.377	108.532
AT1G08433			0.716954	0.21532	0.154374	0	0	0.0930784	0	0	0	0.463123	0	0	0	0	0	0	0	0	0.645959	0	0	0	0	0.279235	0
AT1G08437			#DIV/0!	0	0	0	0	0	0	0	0	0	0	0	0	0	0	0	0	0	0	0	0	0	0	0	0
AT1G08440	ALMT2	Aluminum-activated malate transporter 2 [Source:UniProtKB/Swiss-Prot%3BAcc:Q9SJE8]	0.717205	0.392331	0.281382	0.16467	0.332594	0.234218	0.373217	0.483902	0.134339	0.225904	0.310903	0.25405	0.432828	0.184724	0.428323	0.506604	0.338636	0.358221	0.480135	0.0382436	0.287142	0.168624	0.275256	0.350246	0.0771527
AT1G08443			1.65028	0.927273	1.53026	0.755057	2.15687	1.72637	0.450565	2.21335	1.34414	1.03328	0.746583	2.25947	3.46454	0	0	1.35169	0	0.860209	1.92161	0.306119	1.1492	0.809847	0.826226	3.42653	0.926347
AT1G08447			#DIV/0!	0	0	0	0	0	0	0	0	0	0	0	0	0	0	0	0	0	0	0	0	0	0	0	0
AT1G08450	CRT3	Calreticulin-3 [Source:UniProtKB/Swiss-Prot%3BAcc:O04153]	0.985507	74.9907	73.9038	75.7374	58.544	72.2607	78.9498	72.6321	71.0268	78.0525	57.2528	59.9516	58.4277	78.6731	75.4282	82.748	75.299	78.3779	71.2952	72.9207	74.0908	80.2006	70.1338	71.3138	75.3344
AT1G08453			#DIV/0!	0	0	0.0857888	0	0	0	0	0	0	0	0	0	0	0	0	0	0	0	0	0	0.257367	0	0	0
AT1G08457			0	0.239159	0	0.145948	0	0.154316	0.308882	0	0	0	0	0	0	0	0.646342	0.280305	0.468421	0	0.249056	0	0.297893	0.13995	0.142781	0	0.320166
AT1G08460	HDA8	Histone deacetylase 8 [Source:UniProtKB/Swiss-Prot%3BAcc:Q94EJ2]	0.984615	35.3907	34.8462	38.5098	38.1572	40.4623	43.5648	34.4705	35.5074	34.5608	38.6265	38.8116	37.0334	43.5293	43.7481	43.4169	34.3574	35.5741	36.2406	37.8581	37.7586	39.9129	39.1637	42.3312	39.8919
AT1G08463			#DIV/0!	0	0	0.100257	0	0.202259	0.177078	0	0	0	0	0	0	0	0	0.531234	0	0	0	0.300772	0	0	0	0	0.606778
AT1G08465	YAB2	Putative axial regulator YABBY 2 [Source:UniProtKB/Swiss-Prot%3BAcc:Q9XFB0]	0.350429	0.0475106	0.0166491	0	0.0308251	0	0.0360458	0	0.0499473	0	0.0924752	0	0	0	0.0579092	0.0502281	0	0.0532747	0.0892572	0	0	0	0	0	0
AT1G08470	SSL3	SSL3 [Source:UniProtKB/TrEMBL%3BAcc:A0A178WK70]	1.07896	21.9852	23.7211	23.0929	23.531	22.6973	23.4371	24.6698	23.2372	23.2562	22.4404	23.1967	24.956	23.821	23.3164	23.1738	21.8387	22.7678	21.3491	21.3619	25.1641	22.7527	20.9588	25.7183	21.4148
AT1G08473			0.933588	0.260606	0.243299	0.124592	0.185393	0.215028	0.212096	0	0.372223	0.357673	0	0.156425	0.399755	0.204731	0.431557	0	0.417015	0.19851	0.166293	0	0	0.373775	0	0.431311	0.213772
AT1G08477			#DIV/0!	0	0	0	0	0	0	0	0	0	0	0	0	0	0	0	0	0	0	0	0	0	0	0	0
AT1G08480	SDH6	Succinate dehydrogenase subunit 6%2C mitochondrial [Source:UniProtKB/Swiss-Prot%3BAcc:Q941A6]	1.01049	147.295	148.84	151.435	149.469	149.266	147.692	150.387	149.631	146.504	150.378	147.47	150.56	144.276	145.885	152.913	143.387	141.906	156.593	153.495	148.455	152.354	140.376	151.584	155.837
AT1G08483			#DIV/0!	0	0	0	0	0	0	0	0	0	0	0	0	0	0	0	0	0	0	0	0	0	0	0	0
AT1G08487			0.702318	2.44416	1.71658	1.53665	2.0515	1.70301	1.4391	1.48925	1.15763	2.50286	2.41121	2.1892	1.55407	1.27345	1.00662	2.03724	2.59387	3.70425	1.03436	1.64777	0.927886	2.0343	1.77896	0.670699	2.65937
AT1G08490	NFS2	SUFS [Source:UniProtKB/TrEMBL%3BAcc:A0A178WGK3]	1.03699	20.3278	21.0797	22.0325	20.2223	21.4206	23.2354	20.5787	20.6286	22.0319	20.1145	20.8675	19.6849	23.0957	23.9556	22.6549	21.1322	18.5905	21.2608	21.9722	22.4736	21.6517	20.5874	21.7408	21.9338
AT1G08493			5.00156	0.49018	2.45167	0.954254	0.203626	0.89778	2.28044	3.77276	1.52743	2.05482	0.282797	0	0.328082	1.00815	4.60437	1.22881	0	0.651674	0.818867	0.695724	0.326479	1.84056	0.938893	0	1.75445
AT1G08497			#DIV/0!	0	0	0	0	0	0	0	0	0	0	0	0	0	0	0	0	0	0	0	0	0	0	0	0
AT1G08500	ENODL18	Early nodulin-like protein 18 [Source:UniProtKB/TrEMBL%3BAcc:O82083]	1.07608	29.0521	31.2623	24.9435	21.1705	29.3376	25.7905	32.1919	30.9497	30.6453	22.851	20.2719	20.3886	26.0139	24.6868	26.6707	26.4938	31.9564	28.7063	25.3728	25.4745	23.9832	27.0744	32.3147	28.6237
AT1G08503			#DIV/0!	0	0	0.0778268	0	0	0	0	0	0	0	0	0	0	0	0	0	0	0	0.23348	0	0	0	0	0
AT1G08507			1.95023	1.09554	2.13656	1.90501	1.72834	1.46001	1.26719	1.63204	2.49194	2.28569	2.202	1.52324	1.45978	1.12142	1.31326	1.36688	0.380702	1.69142	1.2145	1.41881	1.45265	2.84356	1.50856	1.05001	1.82147
AT1G08510	FATB	Palmitoyl-acyl carrier protein thioesterase%2C chloroplastic [Source:UniProtKB/Swiss-Prot%3BAcc:Q9SJE2]	0.979118	140.36	137.429	129.527	118.428	130.242	138.299	133.915	135.992	142.379	116.522	121.397	117.364	143.941	134.389	136.567	138.046	141.79	141.243	128.724	128.678	131.179	123.962	133.936	132.828
AT1G08513			#DIV/0!	0	0	0	0	0	0	0	0	0	0	0	0	0	0	0	0	0	0	0	0	0	0	0	0
AT1G08517			#DIV/0!	0	0	0	0	0	0	0	0	0	0	0	0	0	0	0	0	0	0	0	0	0	0	0	0
AT1G08520	CHLD	Mg-protoporphyrin IX chelatase [Source:UniProtKB/TrEMBL%3BAcc:A0A178W355]	1.11831	23.4045	26.1734	26.7509	27.2444	28.8302	28.221	26.9089	25.2486	26.3628	26.7185	27.9726	27.042	29.395	28.7664	26.5016	24.1097	21.7753	24.3286	26.6281	26.0982	27.5265	27.6588	28.3766	30.4553
AT1G08523			#DIV/0!	0	0	0	0	0	0	0	0	0	0	0	0	0	0	0	0	0	0	0	0	0	0	0	0
AT1G08530		Chitinase-like protein [Source:UniProtKB/TrEMBL%3BAcc:Q0WNC2]	0.911599	13.3545	12.1739	13.5114	11.2825	12.0462	11.8956	11.9023	11.2746	13.3448	10.9748	11.3878	11.485	11.3912	11.1083	13.1871	12.6856	14.7096	12.6682	13.8855	12.4114	14.2371	12.2447	12.0551	11.8387
AT1G08533			#DIV/0!	0	0	0	0	0	0	0	0	0	0	0	0	0	0	0	0	0	0	0	0	0	0	0	0
AT1G08537			#DIV/0!	0	0	0	0	0	0	0	0	0	0	0	0	0	0	0	0	0	0	0	0	0	0	0	0
AT1G08540	SIGB	RNA polymerase sigma factor sigB [Source:UniProtKB/Swiss-Prot%3BAcc:O22056]	1.04042	12.3805	12.881	12.5587	12.688	13.4027	11.2256	13.4744	12.5593	12.6092	13.7928	11.8008	12.4703	11.9911	11.2301	10.4554	12.511	12.9853	11.6454	11.9067	12.9792	12.7902	13.3523	12.9742	13.8816
AT1G08543			2.22725	0.0538567	0.119953	0.159426	0.159019	0.19304	0.104825	0.1861	0	0.173758	0	0.379957	0.0971004	0	0.314476	0	0	0	0.16157	0.205909	0	0.27237	0.370505	0.104765	0.103851
AT1G08547			#DIV/0!	0	0	0	0	0	0	0	0	0	0	0	0	0	0	0	0	0	0	0	0	0	0	0	0
AT1G08550	VDE1	NPQ1 [Source:UniProtKB/TrEMBL%3BAcc:A0A384K8V4]	0.88406	6.98292	6.17332	6.25764	6.10443	5.98109	6.98179	6.51681	6.17314	5.83001	5.73917	6.25735	6.31676	6.79074	6.4814	7.67322	6.76759	7.00827	7.17289	5.9132	6.76724	6.09247	5.59141	6.5698	5.78206
AT1G08553			#DIV/0!	0	0.121825	0.0611667	0	0	0	0	0.365475	0	0	0	0	0	0	0	0	0	0	0	0	0.1835	0	0	0
AT1G08557			#DIV/0!	0	0	0	0	0	0	0	0	0	0	0	0	0	0	0	0	0	0	0	0	0	0	0	0
AT1G08560	KN	SYP111 [Source:UniProtKB/TrEMBL%3BAcc:A0A178WAC8]	0.956381	42.5663	40.7096	40.4461	32.5905	42.1199	36.6566	41.8752	38.6779	41.5756	33.2564	32.6922	31.823	37.1149	38.0029	34.852	44.2626	41.3012	42.135	40.5596	39.7011	41.0775	43.2515	43.4506	39.6576
AT1G08563			1.05416	8.33395	8.78534	7.47692	5.98094	8.38216	8.16819	6.06679	8.71411	11.5751	6.40606	6.03165	5.5051	8.17623	10.4004	5.92798	10.337	7.10766	7.55717	7.58811	7.12166	7.721	6.82687	7.72157	10.598
AT1G08567			0.945148	0.970954	0.917695	1.1333	0.786248	0.863149	1.13536	1.24501	0.345635	1.16244	0.639928	1.16202	0.556802	0.760429	1.60293	1.04274	0.387228	1.29031	1.23532	1.77112	1.10816	0.520616	1.59344	0.400503	0.595509
AT1G08570	ACHT4	Thioredoxin-like 1-1%2C chloroplastic [Source:UniProtKB/Swiss-Prot%3BAcc:O64654]	1.12845	49.4441	55.7954	52.3643	47.1294	52.1536	60.5385	56.3895	53.5886	57.4081	51.1147	45.2192	45.0543	61.0511	60.4496	60.1148	48.7828	49.6129	49.9365	50.3485	51.2984	55.4461	50.5882	55.0048	50.8678
AT1G08573			#DIV/0!	0	0.0795347	0	0	0.0407409	0.039991	0	0.238604	0	0	0	0	0	0	0.119973	0	0	0	0	0	0	0.122223	0	0
AT1G08577			1.22025	0.525675	0.641453	0.170587	0.322112	0.833625	0.276467	0.254084	0.246882	1.42339	0.228546	0.207503	0.530287	0.543164	0.286237	0	0.829774	0.526659	0.220593	0	0.263848	0.247912	0.505853	1.1443	0.850727
AT1G08580		At1g08580 [Source:UniProtKB/TrEMBL%3BAcc:Q9FRS7]	0.994855	61.1947	60.8798	60.9062	56.5529	53.3079	53.3906	55.5207	61.5523	65.5664	62.3103	49.1057	58.2428	52.542	51.0921	56.5377	65.376	61.559	56.6491	61.3497	60.8447	60.5244	53.6659	51.7219	54.5358
AT1G08583			#DIV/0!	0	0	0	0	0	0	0	0	0	0	0	0	0	0	0	0	0	0	0	0	0	0	0	0
AT1G08587			#DIV/0!	0	0	0	0	0.225938	0	0	0	0	0	0	0	0	0	0	0	0	0	0	0	0	0	0	0.677815
AT1G08590	PXL1	Leucine-rich repeat receptor-like protein kinase PXL1 [Source:UniProtKB/Swiss-Prot%3BAcc:Q9FRS6]	1.02685	3.94295	4.0488	3.60625	2.80434	4.46828	3.60554	3.77629	3.92788	4.44224	2.87301	2.86661	2.6734	3.69851	3.54201	3.5761	4.16513	3.79301	3.87069	3.442	3.35133	4.02543	4.0406	5.01967	4.34457
AT1G08592		Potential natural antisense gene%2C locus overlaps with AT1G08590 [Source:TAIR%3BAcc:AT1G08592]	#DIV/0!	0	0	0	0	0	0	0	0	0	0	0	0	0	0	0	0	0	0	0	0	0	0	0	0
AT1G08597			#DIV/0!	0	0	0	0	0	0	0	0	0	0	0	0	0	0	0	0	0	0	0	0	0	0	0	0
AT1G08600	ATRX	CHR20 [Source:UniProtKB/TrEMBL%3BAcc:A0A178VZQ9]	0.991713	34.1525	33.8695	33.1954	26.0897	32.7654	33.5599	34.8296	32.6911	34.0878	27.3469	26.0305	24.8917	32.4129	34.3233	33.9436	34.9526	35.989	31.516	33.1202	33.8289	32.6369	32.4805	33.4681	32.3476
AT1G08603			#DIV/0!	0	0	0	0	0	0.111847	0	0	0	0	0	0	0	0.335541	0	0	0	0	0	0	0	0	0	0
AT1G08607			#DIV/0!	0	0	0	0	0	0	0	0	0	0	0	0	0	0	0	0	0	0	0	0	0	0	0	0
AT1G08610		Pentatricopeptide repeat-containing protein At1g08610 [Source:UniProtKB/Swiss-Prot%3BAcc:Q9FRS4]	1.10592	3.68754	4.07812	3.84182	4.38626	4.39766	4.76477	4.21594	3.72918	4.28924	3.73989	4.3216	5.0973	4.84814	4.38915	5.05702	3.67152	3.85708	3.53402	3.41006	4.25718	3.85821	3.67576	4.77948	4.73774
AT1G08613			0	0.0610681	0	0	0	0.0700192	0	0	0	0	0	0	0	0	0	0	0	0	0.183204	0	0	0	0.210057	0	0
AT1G08620	PKDM7D	Transcription factor jumonji (jmj) family protein / zinc finger (C5HC2 type) family protein [Source:TAIR%3BAcc:AT1G08620]	0.977519	25.5281	24.9542	25.8981	26.3671	25.2803	24.6428	26.1952	24.3151	24.3525	26.6963	27.2335	25.1715	25.1344	24.4249	24.3691	27.1643	26.2858	23.1343	26.3302	26.8649	24.4991	24.8401	26.1103	24.8905
AT1G08623			#DIV/0!	0	0	0	0	0	0	0	0	0	0	0	0	0	0	0	0	0	0	0	0	0	0	0	0
AT1G08627			#DIV/0!	0	0	0	0.0941452	0	0	0	0	0	0	0	0.282436	0	0	0	0	0	0	0	0	0	0	0	0
AT1G08630	THA1	Probable low-specificity L-threonine aldolase 1 [Source:UniProtKB/Swiss-Prot%3BAcc:Q8RXU4]	1.0198	0.54238	0.553121	0.550301	1.23051	0.703852	1.25797	0.568956	0.715428	0.37498	1.53531	1.03863	1.11759	1.53823	0.829472	1.4062	0.582924	0.346859	0.697358	0.333274	0.729837	0.587792	1.09941	0.414499	0.597643
AT1G08633			#DIV/0!	0	0.138581	0.178498	0.194445	0.333659	0.19031	0.317066	0	0.098679	0.190131	0.172625	0.220578	0.451868	0.119063	0	0	0	0	0	0.32925	0.206243	0.526035	0.356985	0.117956
AT1G08637			#DIV/0!	0	0	0	0	0	0	0	0	0	0	0	0	0	0	0	0	0	0	0	0	0	0	0	0
AT1G08640	CJD1	Chloroplast J-like domain 1 [Source:UniProtKB/TrEMBL%3BAcc:Q93WG3]	0.927486	22.1614	20.5544	23.4104	21.5837	20.2609	22.4858	19.2942	20.6664	21.7026	21.1813	20.5028	23.067	22.6122	21.6503	23.1949	21.4995	21.1772	23.8076	24.0795	22.3232	23.8285	19.3576	20.6544	20.7708
AT1G08643			0.764389	0.858603	0.656307	0.29671	0.144356	0.292096	0.303701	0	0.806482	1.16244	0	0	0.433068	0.443584	0.467521	0	1.3553	0.860209	0.360302	0.459178	0.430952	0	0.413113	0	0.463174
AT1G08645			#DIV/0!	0	0	0	0	0	0	0	0	0	0	0	0	0	0	0	0	0	0	0	0	0	0	0	0
AT1G08647			0	0.222408	0	0.0886732	0	0.0961428	0	0	0	0	0	0	0	0	0	0	0	0	0.667225	0	0.26602	0	0	0.288428	0
AT1G08650	PPCK1	Phosphoenolpyruvate carboxylase kinase 1 [Source:UniProtKB/Swiss-Prot%3BAcc:Q9SPK4]	0.635485	173.777	110.433	128.247	97.797	119.73	121.14	112.726	107.211	111.362	95.8041	98.2132	99.3736	119.741	121.704	121.974	167.575	180.362	173.395	119.76	134.587	130.395	113.524	123.071	122.594
AT1G08653			#DIV/0!	0	0	0	0	0	0	0	0	0	0	0	0	0	0	0	0	0	0	0	0	0	0	0	0
AT1G08657			#DIV/0!	0	0	0	0	0	0	0	0	0	0	0	0	0	0	0	0	0	0	0	0	0	0	0	0
AT1G08660	SIA1	Sialyltransferase-like protein 1 [Source:UniProtKB/Swiss-Prot%3BAcc:Q8VZJ0]	0.940724	45.4069	42.7153	48.0113	41.0287	45.6394	48.5184	41.76	42.7155	43.6705	39.1469	42.6233	41.3158	50.7177	46.5867	48.2507	43.0259	48.0884	45.1063	45.718	48.2183	50.0977	45.1772	43.3951	48.346
AT1G08663			0	0.115853	0	0.338408	0.253754	0.14893	0.142631	0	0	0	0.180044	0.163467	0.41775	0.427894	0	0	0	0	0.347558	0.221469	0.207854	0.585902	0	0	0.446791
AT1G08667			#DIV/0!	0	0	0	0	0	0	0	0	0	0	0	0	0	0	0	0	0	0	0	0	0	0	0	0
AT1G08670		ENTH/VHS family protein [Source:UniProtKB/TrEMBL%3BAcc:Q9FRR8]	0.882429	20.4111	18.0113	17.9018	17.6072	22.7024	17.3937	15.8016	20.8018	17.4306	16.3912	19.4091	17.0213	20.295	17.4423	14.4439	19.4902	20.999	20.7441	19.5985	16.078	18.0288	21.0574	21.4497	25.6002
AT1G08673			#DIV/0!	0	0	0	0	0	0.202682	0	0	0	0	0	0	0	0.608047	0	0	0	0	0	0	0	0	0	0
AT1G08677			#DIV/0!	0	0.124192	0	0	0	0.14601	0	0	0.372576	0	0	0	0.213261	0.22477	0	0	0	0	0	0	0	0	0	0
AT1G08680	ZIGA4	ARF GAP-like zinc finger-containing protein ZIGA4 [Source:UniProtKB/TrEMBL%3BAcc:F4HXP0]	0.939516	43.3448	40.7231	44.2953	33.7409	43.6529	43.9935	39.1444	40.8083	42.2166	33.6818	33.4296	34.1112	44.5037	44.2256	43.2513	42.9572	45.1469	41.9303	41.5316	45.8004	45.5539	42.6417	44.0728	44.2442
AT1G08683			#DIV/0!	0	0	0	0	0	0	0	0	0	0	0	0	0	0	0	0	0	0	0	0	0	0	0	0
AT1G08695	SCRL3	Putative defensin-like protein 228 [Source:UniProtKB/Swiss-Prot%3BAcc:P82622]	#DIV/0!	0	0	0	0.0979768	0	0	0	0	0	0.29393	0	0	0	0	0	0	0	0	0	0	0	0	0	0
AT1G08697			1.46745	29.3065	43.0057	42.7731	5.42271	40.2999	50.9244	38.7337	40.7722	49.5113	8.08798	4.33066	3.84949	48.5478	57.1414	47.084	32.1256	32.9747	22.8191	44.8974	36.6309	46.7911	45.2129	33.4865	42.2003
AT1G08700	PS1	Presenilin [Source:UniProtKB/TrEMBL%3BAcc:Q0V7S4]	0.999031	43.8245	43.782	47.5508	46.3176	47.2234	43.9719	42.9631	45.4936	42.8893	45.8391	47.2833	45.8304	45.6571	43.1373	43.1213	45.5362	41.0788	44.8585	48.9851	47.8114	45.856	48.7915	43.033	49.8458
AT1G08703			0	0.131934	0	0	0	0	0.13974	0	0	0	0	0	0	0.204103	0.215117	0	0	0.395802	0	0	0	0	0	0	0
AT1G08707			#DIV/0!	0	0	0	0	0	0	0	0	0	0	0	0	0	0	0	0	0	0	0	0	0	0	0	0
AT1G08710	SKIP24	F-box protein SKIP24 [Source:UniProtKB/Swiss-Prot%3BAcc:Q9CAZ0]	0.994969	17.7878	17.6983	19.6491	15.6129	19.523	21.2045	15.3942	19.8431	17.8576	14.08	17.3976	15.3611	22.2161	19.6195	21.7779	17.9427	16.1155	19.3051	19.5562	17.4928	21.8982	19.3486	19.7834	19.4371
AT1G08713			#DIV/0!	0	0	0	0	0	0	0	0	0	0	0	0	0	0	0	0	0	0	0	0	0	0	0	0
AT1G08717			#DIV/0!	0	0	0	0	0	0	0	0	0	0	0	0	0	0	0	0	0	0	0	0	0	0	0	0
AT1G08720	EDR1	Serine/threonine-protein kinase EDR1 [Source:UniProtKB/Swiss-Prot%3BAcc:Q9FPR3]	1.06515	22.7047	24.184	24.2028	22.0817	23.8421	26.546	23.9531	25.3171	23.2818	21.5279	23.2687	21.4483	27.0729	26.7408	25.8243	22.7166	24.397	21.0005	23.6981	25.098	23.8123	23.0616	24.8892	23.5754
AT1G08723			0.953968	1.12638	1.07453	0.999851	0.924408	1.01742	0.606275	0.766632	0.595923	1.86105	0.275831	1.37739	1.12	0.655543	0.863646	0.299637	0.166909	1.74796	1.46428	0.678588	1.27375	1.04722	0.305256	1.03578	1.71123
AT1G08727			0	0.0450843	0	0	0	0	0	0	0	0	0	0	0	0	0	0	0	0.135253	0	0	0	0	0	0	0
AT1G08730	XI-C	Myosin-9 [Source:UniProtKB/Swiss-Prot%3BAcc:F4HXP9]	1.24547	0.828782	1.03223	0.735725	0.911085	0.872432	0.857172	1.16529	1.01647	0.914916	0.92906	0.767818	1.03638	0.665234	0.909979	0.996303	0.89373	1.02929	0.56333	0.77653	0.797549	0.633096	0.672264	1.02873	0.916298
AT1G08733			0.511046	0.082027	0.0419195	0.0870609	0	0.0467852	0.0896129	0.125759	0	0	0	0	0	0.268839	0	0	0.136899	0	0.109182	0	0.261183	0	0	0	0.140356
AT1G08737			#DIV/0!	0	0	0	0	0	0	0	0	0	0	0	0	0	0	0	0	0	0	0	0	0	0	0	0
AT1G08743			#DIV/0!	0	0	0	0	0.0964945	0	0	0	0	0	0	0	0	0	0	0	0	0	0	0	0	0	0	0.289484
AT1G08747			0.42885	0.142513	0.0611166	0.0724256	0.796303	0.0736993	0.0639603	0	0	0.18335	0.883182	0.481118	1.02461	0	0	0.191881	0.427539	0	0	0.217277	0	0	0	0.221098	0
AT1G08750		Peptidase C13 family [Source:UniProtKB/TrEMBL%3BAcc:Q8GYI6]	0.921908	18.5351	17.0876	18.4205	16.8565	19.544	18.7823	17.4285	17.5618	16.2726	17.4187	16.6056	16.5453	21.173	17.3161	17.8576	18.1819	19.7352	17.6882	19.1944	19.0619	17.0052	19.9194	19.4412	19.2714
AT1G08753			0	0.223421	0	0.133871	0.112535	0.0602206	0.118224	0	0	0	0	0.148216	0.189388	0	0	0.354672	0.197565	0	0.472699	0.401614	0	0	0.180662	0	0
AT1G08757			#DIV/0!	0	0	0	0	0	0	0	0	0	0	0	0	0	0	0	0	0	0	0	0	0	0	0	0
AT1G08760		At1g08760 [Source:UniProtKB/TrEMBL%3BAcc:Q9FRR2]	0.938261	29.2644	27.4577	27.0673	21.5033	27.0506	28.1001	25.9682	28.0776	28.3271	22.0411	20.7854	21.6834	29.1145	28.3811	26.8048	29.6047	29.7919	28.3966	26.064	29.7164	25.4215	28.2935	26.183	26.6753
AT1G08763			0.280619	0.539739	0.151461	0.162432	0	0.0852653	0.557094	0.454383	0	0	0	0	0	0.971351	0.255942	0.443987	0.989269	0.235459	0.394491	0.251375	0.235922	0	0	0.255796	0
AT1G08767			0	0.0863664	0	0.0813099	0.379892	0	0	0	0	0	0.674623	0.204169	0.260884	0	0	0	0	0.259099	0	0	0	0.24393	0	0	0
AT1G08770	PRA1E	PRA1 family protein [Source:UniProtKB/TrEMBL%3BAcc:A0A178W4Z3]	1.04465	45.4882	47.5191	47.4529	48.8428	50.6471	48.5484	47.1019	49.7595	45.6959	53.1802	46.1801	47.1681	49.2968	47.3278	49.0206	44.3309	43.413	48.7206	49.4012	45.9823	46.9751	49.9399	48.4057	53.5958
AT1G08773			#DIV/0!	0	0	0	0	0	0	0	0	0	0	0	0	0	0	0	0	0	0	0	0	0	0	0	0
AT1G08777			#DIV/0!	0	0	0	0	0	0	0	0	0	0	0	0	0	0	0	0	0	0	0	0	0	0	0	0
AT1G08780	AIP3	Probable prefoldin subunit 4 [Source:UniProtKB/Swiss-Prot%3BAcc:Q9M4B5]	0.983835	38.4099	37.789	42.9932	33.3941	35.9851	39.192	34.1903	37.4997	41.6769	33.5496	29.3324	37.3003	42.2666	34.14	41.1695	41.0725	38.4768	35.6804	43.848	44.0216	41.1101	40.9962	31.7875	35.1716
AT1G08783			#DIV/0!	0	0.0707079	0.0837916	0	0	0	0	0	0.212124	0	0	0	0	0	0	0	0	0	0.251375	0	0	0	0	0
AT1G08787			#DIV/0!	0	0	0	0	0	0	0	0	0	0	0	0	0	0	0	0	0	0	0	0	0	0	0	0
AT1G08790		1-phosphatidylinositol-4%2C5-bisphosphate phosphodiesterase epsilon-1%2C putative (DUF1685) [Source:UniProtKB/TrEMBL%3BAcc:Q9FRR0]	1.99574	0.0558986	0.111559	0	0	0.0988459	0	0.0880488	0	0.246628	0	0	0	0	0	0	0	0.0912527	0.076443	0	0	0	0	0.198269	0.0982688
AT1G08793			#DIV/0!	0	0.212734	0	0	0	0	0	0	0.638201	0	0	0	0	0	0	0	0	0	0	0	0	0	0	0
AT1G08797			#DIV/0!	0	0	0	0	0	0	0	0	0	0	0	0	0	0	0	0	0	0	0	0	0	0	0	0
AT1G08800	MYOB1	Myosin-binding protein 1 [Source:UniProtKB/Swiss-Prot%3BAcc:F4HXQ7]	1.03058	31.1187	32.0704	30.9459	27.3593	33.9633	28.7408	32.7663	30.2231	33.2217	28.5095	29.092	24.4765	29.3716	29.2084	27.6422	33.6358	31.3683	28.352	31.5742	31.5442	29.7194	34.3805	34.5415	32.9678
AT1G08803			#DIV/0!	0	0	0	0	0	0	0	0	0	0	0	0	0	0	0	0	0	0	0	0	0	0	0	0
AT1G08807			#DIV/0!	0	0	0	0.0891086	0	0	0	0	0	0	0	0.267326	0	0	0	0	0	0	0	0	0	0	0	0
AT1G08810	MYB60	MYB60 [Source:UniProtKB/TrEMBL%3BAcc:A0A178WD25]	0.914781	0.381505	0.348993	0.560864	0.819155	0.664362	0.547028	0.310476	0.301677	0.434827	0.605086	0.718412	1.13397	0.497787	0.233177	0.910119	0.563299	0.53629	0.0449254	0.801558	0.376142	0.504892	0.772655	0.873916	0.346514
AT1G08813			#DIV/0!	0	0	0	0	0	0	0	0	0	0	0	0	0	0	0	0	0	0	0	0	0	0	0	0
AT1G08817			#DIV/0!	0	0	0	0	0	0	0	0	0	0	0	0	0	0	0	0	0	0	0	0	0	0	0	0
AT1G08820	PVA22	VAP27-2 [Source:UniProtKB/TrEMBL%3BAcc:A0A178WBB7]	0.976812	93.1608	91.0006	92.3273	88.848	95.5163	98.6541	91.9892	93.3529	87.6598	89.4061	88.6837	88.454	102.459	96.5597	96.9441	96.3247	93.0297	90.1282	88.7807	94.3875	93.8136	92.6599	97.9015	95.9877
AT1G08823			#DIV/0!	0	0	0	0	0	0	0	0	0	0	0	0	0	0	0	0	0	0	0	0	0	0	0	0
AT1G08827			#DIV/0!	0	0	0	0	0	0	0	0	0	0	0	0	0	0	0	0	0	0	0	0	0	0	0	0
AT1G08830	CSD1	Superoxide dismutase [Cu-Zn] 1 [Source:UniProtKB/Swiss-Prot%3BAcc:P24704]	0.092192	964.49	88.9182	1230.53	1185.26	1049.22	84.6966	89.5256	92.1627	85.0663	1157.94	1174.27	1223.58	82.3066	83.1808	88.6024	922.308	963.484	1007.68	1250.13	1219.24	1222.21	1033.95	1061.13	1052.58
AT1G08833			#DIV/0!	0	0.060673	0	0	0	0	0.182019	0	0	0	0	0	0	0	0	0	0	0	0	0	0	0	0	0
AT1G08840	emb2411	DNA replication helicase%2C putative [Source:TAIR%3BAcc:AT1G08840]	1.10117	5.11795	5.63575	5.70591	4.87715	5.43004	5.2479	5.86528	5.53747	5.5045	4.81345	5.25912	4.55889	5.17048	4.7683	5.80494	4.85446	5.9847	4.51471	5.88747	5.71393	5.51632	5.59779	5.32724	5.36508
AT1G08843			#DIV/0!	0	0	0	0	0	0	0	0	0	0	0	0	0	0	0	0	0	0	0	0	0	0	0	0
AT1G08845		Ribosomal L18p/L5e family protein [Source:UniProtKB/TrEMBL%3BAcc:F4HXR7]	1.07153	8.56163	9.17404	7.86584	8.5528	8.2828	7.29054	9.27005	9.42486	8.82719	7.62045	8.17221	9.86575	7.15246	6.50103	8.21814	8.62098	8.58937	8.47455	8.15109	8.79753	6.64889	7.63893	9.19301	8.01647
AT1G08847			2.7679	8.58895	23.7734	18.3528	36.0086	10.4072	25.099	22.3905	23.4294	25.5001	34.5258	38.5808	34.9193	24.4585	24.3924	26.4462	8.03536	7.90508	9.82641	16.0622	17.6298	21.3665	8.32758	11.6352	11.259
AT1G08853			#DIV/0!	0	0	0	0	0	0	0	0	0	0	0	0	0	0	0	0	0	0	0	0	0	0	0	0
AT1G08857			0.755211	2.8184	2.12849	1.99041	2.09895	2.35542	3.03636	1.70173	1.81352	2.87022	1.62945	2.37603	2.29136	2.99243	2.8447	3.27196	2.98787	2.56015	2.9072	2.06509	1.71013	2.19601	2.51365	2.16321	2.38939
AT1G08860	BON3	Protein BONZAI 3 [Source:UniProtKB/Swiss-Prot%3BAcc:Q5XQC7]	0.474591	0.241671	0.114695	0.13896	0.0782598	0.0751399	0.0954066	0.262414	0	0.0816701	0.0786797	0.0952472	0.0608526	0.0934954	0.164234	0.0284901	0.28566	0.211527	0.227825	0.0645215	0.181666	0.170694	0.0290243	0.131313	0.0650829
AT1G08863			#DIV/0!	0	0	0	0	0	0	0	0	0	0	0	0	0	0	0	0	0	0	0	0	0	0	0	0
AT1G08867			0	0.0874196	0	0	0.144759	0.094141	0	0	0	0	0.227617	0.206659	0	0	0	0	0	0.262259	0	0	0	0	0	0	0.282423
AT1G08870		pre-tRNA [Source:TAIR%3BAcc:AT1G08870]	#DIV/0!	0	0	0	0	0	0	0	0	0	0	0	0	0	0	0	0	0	0	0	0	0	0	0	0
AT1G08877			0	0.329325	0	0.0723073	0.0626328	0.235195	0.0784431	0	0	0	0.187898	0	0	0	0.235329	0	0.227399	0.216496	0.54408	0	0.216922	0	0	0.705585	0
AT1G08880	HTA5	Histone H2A [Source:UniProtKB/TrEMBL%3BAcc:A0A178W8H7]	1.03436	103.121	106.664	100.055	88.7514	93.5542	97.6336	113.476	105.37	101.146	92.204	82.4216	91.6287	91.4363	98.1539	103.311	100.632	104.42	104.311	105.035	95.9954	99.1345	100.408	83.3291	96.9257
AT1G08883			#DIV/0!	0	0	0	0	0	0	0	0	0	0	0	0	0	0	0	0	0	0	0	0	0	0	0	0
AT1G08887			0	0.0911238	0	0	0	0	0	0	0	0	0	0	0	0	0	0	0	0.273372	0	0	0	0	0	0	0
AT1G08890	SUGTL4	Sugar transporter ERD6-like 1 [Source:UniProtKB/Swiss-Prot%3BAcc:Q9SCW7]	0.979802	47.8088	46.8431	39.4285	36.9101	42.129	47.2745	45.9836	44.1588	50.3869	38.4052	37.1152	35.2101	48.8994	46.5505	46.3735	45.8947	48.8734	48.6582	40.5245	38.5558	39.2051	39.2969	45.2023	41.8878
AT1G08893			#DIV/0!	0	0	0	0	0	0	0	0	0	0	0	0	0	0	0	0	0	0	0	0	0	0	0	0
AT1G08897			#DIV/0!	0	0	0	0	0	0	0	0	0	0	0	0	0	0	0	0	0	0	0	0	0	0	0	0
AT1G08900	SUGTL3	Sugar transporter ERD6-like 2 [Source:UniProtKB/Swiss-Prot%3BAcc:Q4F7G0]	1.12053	6.34895	7.1142	6.48913	7.58896	7.83445	8.87603	7.51581	6.38994	7.43686	7.60545	7.10534	8.05609	8.25171	9.75535	8.62105	6.44745	6.18064	6.41876	5.1522	7.38047	6.93471	6.66836	6.71447	10.1205
AT1G08903			1.73704	19.1506	33.2654	29.8682	17.001	26.784	31.3657	30.2572	37.352	32.187	19.6313	13.7729	17.5988	27.8344	31.851	34.4117	16.4688	19.0206	21.9626	33.4779	27.8144	28.3124	33.082	24.5727	22.6974
AT1G08907			#DIV/0!	0	0	0.105625	0	0	0	0	0	0	0	0	0	0	0	0	0	0	0	0	0.316876	0	0	0	0
AT1G08910		zinc ion binding%3Bzinc ion binding [Source:TAIR%3BAcc:AT1G08910]	0.921029	25.915	23.8685	25.0276	19.8382	22.3222	26.9304	23.1825	24.8888	23.5342	18.8195	20.8837	19.8115	31.5202	24.5157	24.7554	24.6972	25.5207	27.5272	24.6737	25.7945	24.6146	22.027	21.0604	23.8794
AT1G08913			#DIV/0!	0	0	0	0	0	0	0	0	0	0	0	0	0	0	0	0	0	0	0	0	0	0	0	0
AT1G08920	ESL1	ERD (early response to dehydration) six-like 1 [Source:TAIR%3BAcc:AT1G08920]	0.693379	76.4535	53.0113	43.4572	45.4067	47.3559	53.9098	53.4543	52.6265	52.953	43.4339	46.7942	45.9921	54.9329	55.8877	50.9089	75.8003	78.1265	75.4337	42.9459	42.3819	45.0437	48.4347	46.1944	47.4387
AT1G08923			#DIV/0!	0	0	0.0868854	0.0873121	0	0	0	0	0	0	0	0.261936	0	0	0	0	0	0	0	0.260656	0	0	0	0
AT1G08927			0	0.0914506	0	0	0	0	0	0	0	0	0	0	0	0	0	0	0.274352	0	0	0	0	0	0	0	0
AT1G08930	ERD6	ERD6 [Source:UniProtKB/TrEMBL%3BAcc:A0A178W9Q9]	0.879971	136.285	119.927	139.86	102.743	151.456	134.799	125.77	118.359	115.651	102.555	107.476	98.1971	136.047	138.724	129.625	134.938	139.46	134.457	147.182	136.503	135.895	145.953	160.726	147.687
AT1G08933			#DIV/0!	0	0.206627	0.115954	0	0.208643	0.348138	0.314397	0.305486	0	0	0	0	0.336048	0.708365	0	0	0	0	0.347862	0	0	0.625929	0	0
AT1G08937			0.960605	2.62214	2.51885	4.51035	2.8182	4.60594	1.51453	1.79604	2.05936	3.70114	3.52317	0.939685	3.99176	1.97017	1.76376	0.809661	4.96792	2.57919	0.319331	3.67189	5.36167	4.49749	5.64404	5.24293	2.93085
AT1G08940		Phosphoglycerate mutase-like protein AT74H [Source:UniProtKB/Swiss-Prot%3BAcc:O04035]	0.900611	41.2672	37.1657	43.4569	37.5287	42.5177	38.8144	37.0956	38.7256	35.6759	38.2839	36.1458	38.1565	36.6439	42.5671	37.2321	41.4793	42.7905	39.5318	42.5121	42.6543	45.2044	44.164	40.0333	43.3559
AT1G08947			0.274866	1.42658	0.392118	0.629162	0.0600147	0	0.28299	0.600487	0.388979	0.186887	0.180044	0	0	0.427894	0.225492	0.195583	2.61472	0.622338	1.04267	0.885874	0.415709	0.585902	0	0	0
AT1G08950		pre-tRNA [Source:TAIR%3BAcc:AT1G08950]	#DIV/0!	0	0	0	0	0	0	0	0	0	0	0	0	0	0	0	0	0	0	0	0	0	0	0	0
AT1G08953			#DIV/0!	0	0	0	0	0	0	0	0	0	0	0	0	0	0	0	0	0	0	0	0	0	0	0	0
AT1G08960	CCX5	CCX5 [Source:UniProtKB/TrEMBL%3BAcc:A0A178W3U3]	0.937095	14.979	14.0368	13.8399	13.9307	13.975	12.9645	15.4488	12.6888	13.9726	14.5103	14.0107	13.2711	13.0156	12.7564	13.1216	15.7953	13.2098	15.932	14.0083	14.2699	13.2414	12.3198	15.8243	13.7809
AT1G08963			#DIV/0!	0	0	0	0	0	0	0	0	0	0	0	0	0	0	0	0	0	0	0	0	0	0	0	0
AT1G08967			0	0.0489869	0	0	0	0	0	0	0	0	0	0	0	0	0	0	0	0.146961	0	0	0	0	0	0	0
AT1G08970	NFYC9	Nuclear transcription factor Y subunit C-9 [Source:UniProtKB/Swiss-Prot%3BAcc:Q8L4B2]	0.973166	75.267	73.2473	76.3871	65.2397	76.4056	78.1272	74.3501	70.4298	74.962	64.6394	67.8304	63.2492	81.2834	77.1345	75.9638	73.2427	77.7001	74.8583	78.8861	74.9175	75.3577	73.0546	77.5361	78.6259
AT1G08973			1.33413	15.3768	20.5146	18.7093	14.019	17.9608	18.2382	25.049	15.4228	21.0721	15.8389	12.7602	13.4579	22.5326	14.2491	17.9328	14.3089	16.9643	14.8571	17.5622	17.5128	21.0528	15.8003	18.4295	19.6526
AT1G08977			#DIV/0!	0	0	0	0	0	0	0	0	0	0	0	0	0	0	0	0	0	0	0	0	0	0	0	0
AT1G08980	AMI1	Amidase 1 [Source:UniProtKB/Swiss-Prot%3BAcc:Q9FR37]	0.976024	26.3991	25.7661	32.4207	33.8453	28.6631	32.2609	28.4187	24.0552	24.8245	32.7943	35.4307	33.3108	30.2908	34.2121	32.2799	24.5236	26.4415	28.2321	30.2547	33.0653	33.9421	29.5571	27.2913	29.1408
AT1G08983			#DIV/0!	0	0	0	0	0	0	0	0	0	0	0	0	0	0	0	0	0	0	0	0	0	0	0	0
AT1G08985		B3 domain-containing protein At1g08985 [Source:UniProtKB/Swiss-Prot%3BAcc:Q8GWU1]	1.92978	0.0466491	0.0900225	0	0	0	0	0.270067	0	0	0	0	0	0	0	0	0	0.139947	0	0	0	0	0	0	0
AT1G08987			0.573973	3.07386	1.76432	2.28325	0.794903	1.2198	0.60269	2.90502	1.61296	0.774959	0.746583	0.338921	1.2992	0	1.40256	0.405508	2.25883	5.16125	1.80151	1.37753	3.44761	2.02462	0.413113	0.467254	2.77904
AT1G08990	GUX5	Putative UDP-glucuronate:xylan alpha-glucuronosyltransferase 5 [Source:UniProtKB/Swiss-Prot%3BAcc:F4HZC3]	1.18925	34.7445	41.3198	30.89	41.8187	37.6694	29.5566	42.6511	39.9003	41.408	40.8684	43.1306	41.4572	32.3166	27.5996	28.7537	34.337	34.97	34.9264	31.2348	31.7721	29.663	36.831	37.9591	38.218
AT1G08993			#DIV/0!	0	0	0	0	0	0	0	0	0	0	0	0	0	0	0	0	0	0	0	0	0	0	0	0
AT1G08997			#DIV/0!	0	0	0	0	0	0	0	0	0	0	0	0	0	0	0	0	0	0	0	0	0	0	0	0
AT1G09000	ANP1	Mitogen-activated protein kinase kinase kinase ANP1 [Source:UniProtKB/Swiss-Prot%3BAcc:O22040]	1.03564	12.6157	13.0653	12.8656	11.9742	14.5864	12.1177	13.5256	13.1955	12.4748	11.9934	12.0766	11.8526	12.0817	12.6101	11.6613	12.8422	11.8568	13.1481	12.9922	13.0767	12.5278	15.1026	13.6531	15.0036
AT1G09003			#DIV/0!	0	0.238723	0.163897	0.0849153	0	0	0.488239	0	0.227929	0	0	0.254746	0	0	0	0	0	0	0	0.253501	0.23819	0	0	0
AT1G09007			#DIV/0!	0	0	0	0	0	0	0	0	0	0	0	0	0	0	0	0	0	0	0	0	0	0	0	0
AT1G09010	EBM	Mannosylglycoprotein endo-beta-mannosidase [Source:UniProtKB/Swiss-Prot%3BAcc:Q75W54]	1.03924	41.7769	43.4162	46.6758	39.1003	47.7698	49.4443	44.4415	43.5949	42.2121	39.9747	40.7069	36.6193	50.3574	48.6975	49.278	40.7118	45.1568	39.4622	46.0148	47.1161	46.8966	48.2279	48.2824	46.7992
AT1G09013			#DIV/0!	0	0	0	0	0	0	0	0	0	0	0	0	0	0	0	0	0	0	0	0	0	0	0	0
AT1G09017			0.191054	0.356096	0.0680334	0.415713	0.0709948	0.441843	0.276073	0.2041	0	0	0	0	0.212984	0	0.229928	0.598291	0.22218	0.846107	0	0.225825	0.423887	0.597428	0.406341	0.919188	0
AT1G09020	SNF4	Sucrose nonfermenting 4-like protein [Source:UniProtKB/Swiss-Prot%3BAcc:Q944A6]	1.0029	47.5698	47.7079	47.358	42.9841	47.3196	45.413	48.2605	46.2325	48.6307	42.8667	43.0501	43.0355	45.3445	45.7788	45.1157	47.7422	50.5121	44.4552	47.9966	47.1364	46.941	46.2122	46.546	49.2005
AT1G09023			1.20532	0.707341	0.852571	0.735838	0.83915	0.716344	0.752119	0.93199	0.905575	0.720148	0.823862	0.905481	0.788108	0.82442	0.615476	0.81646	0.664705	0.899289	0.55803	0.817844	0.684139	0.705532	0.671815	0.75986	0.717357
AT1G09027			#DIV/0!	0	0	0	0	0	0	0	0	0	0	0	0	0	0	0	0	0	0	0	0	0	0	0	0
AT1G09030	NFYB4	Nuclear transcription factor Y subunit B-4 [Source:UniProtKB/Swiss-Prot%3BAcc:O04027]	3.37396	0.0964451	0.325401	0.0961813	0	0	0.11105	0.147863	0	0.828341	0	0	0	0	0.33315	0	0.160962	0	0.128373	0	0	0.288544	0	0	0
AT1G09033			#DIV/0!	0	0	0	0	0	0	0	0	0	0	0	0	0	0	0	0	0	0	0	0	0	0	0	0
AT1G09037			#DIV/0!	0	0	0	0	0	0.0482156	0	0	0	0	0	0	0.144647	0	0	0	0	0	0	0	0	0	0	0
AT1G09040		unknown protein%3B FUNCTIONS IN: molecular_function unknown%3B INVOLVED IN: biological_process unknown%3B LOCATED IN: membrane%3B EXPRESSED IN: leaf%3B BEST Arabidopsis thaliana protein match is: unknown protein (TAIR:AT1G09050.1)%3B Ha. [Source:TAIR%3BAcc:AT1G09040]	0.962995	4.65586	4.48356	4.27897	3.88821	4.40371	4.56965	3.89553	4.40857	5.14659	4.25734	3.99261	3.41468	4.64264	4.78411	4.2822	5.17354	4.38045	4.41358	4.00561	4.61156	4.21975	4.42067	4.69301	4.09746
AT1G09043			0	0.220468	0	0.107738	0	0	0.332688	0	0	0	0	0	0	0.998064	0	0	0.338825	0.322578	0	0	0.323214	0	0	0	0
AT1G09047			#DIV/0!	0	0	0	0	0	0	0	0	0	0	0	0	0	0	0	0	0	0	0	0	0	0	0	0
AT1G09050		Arginine-glutamic acid dipeptide repeat protein [Source:UniProtKB/TrEMBL%3BAcc:Q8RX35]	0.970113	5.1654	5.01102	5.33739	4.80356	4.44913	6.06724	5.01802	4.8957	5.11936	5.01904	4.98414	4.40751	5.90203	6.24169	6.05802	6.2218	4.59822	4.67618	5.21201	5.43216	5.36799	4.32014	4.8645	4.16274
AT1G09053			#DIV/0!	0	0	0	0	0	0	0	0	0	0	0	0	0	0	0	0	0	0	0	0	0	0	0	0
AT1G09057			#DIV/0!	0	0	0	0	0	0	0	0	0	0	0	0	0	0	0	0	0	0	0	0	0	0	0	0
AT1G09060		JmjC domain protein JMJ24 [Source:UniProtKB/TrEMBL%3BAcc:F4HZD1]	0.947943	23.8986	22.6545	23.856	20.7493	22.0327	24.135	23.7078	21.6705	22.5853	20.4401	22.2632	19.5446	24.4393	25.4867	22.4788	23.6664	23.8215	24.2079	23.7659	23.8476	23.9546	21.9013	22.2853	21.9115
AT1G09063			0.857699	0.238609	0.204655	0.156713	0	0	0	0	0	0.613964	0	0	0	0	0	0	0.715826	0	0	0.242524	0.227615	0	0	0	0
AT1G09067			#DIV/0!	0	0	0	0	0	0	0	0	0	0	0	0	0	0	0	0	0	0	0	0	0	0	0	0
AT1G09070	SRC2	Protein SRC2 homolog [Source:UniProtKB/Swiss-Prot%3BAcc:O04023]	0.547045	298.798	163.456	129.057	102.466	147.169	213.133	169.531	163.708	157.128	98.9746	101.898	106.527	208.028	214.972	216.397	297.279	290.702	308.411	128.784	126.426	131.96	138.142	149.521	153.843
AT1G09073			#DIV/0!	0	0	0	0	0	0.204802	0	0	0	0	0	0	0	0	0.614407	0	0	0	0	0	0	0	0	0
AT1G09077			#DIV/0!	0	0	0	0	0	0	0	0	0	0	0	0	0	0	0	0	0	0	0	0	0	0	0	0
AT1G09080	MED37B	Probable mediator of RNA polymerase II transcription subunit 37b [Source:UniProtKB/Swiss-Prot%3BAcc:Q8H1B3]	0.144896	1.4585	0.21133	0.123371	7.18926	0.140795	0.143784	0.236021	0.315331	0.0826378	8.09388	7.1318	6.34209	0.220741	0.0664721	0.144138	1.41311	1.68169	1.28069	0.130572	0.153182	0.0863581	0.0587365	0.166085	0.197562
AT1G09083			1.29975	8.23965	10.7095	6.54583	11.126	7.04432	9.34971	6.57538	13.828	11.725	12.4277	11.7742	9.17598	4.84198	4.81182	18.3953	13.2802	1.89078	9.54799	4.15646	6.64897	8.83206	3.66705	10.7529	6.71301
AT1G09087			1.3425	5.63301	7.56234	8.9502	5.01429	6.60572	5.25695	9.35022	6.50244	6.83436	3.95234	7.57167	3.51887	5.0559	4.49423	6.2207	2.25559	8.8657	5.77774	7.49168	8.11394	11.245	6.31663	5.94367	7.55687
AT1G09090	RBOHB	Respiratory burst oxidase homolog protein B [Source:UniProtKB/Swiss-Prot%3BAcc:Q9SBI0]	1.11188	24.6992	27.4626	39.2791	33.4022	39.1574	23.1989	28.2094	27.9046	26.2737	32.7844	35.0387	32.3835	26.4914	21.8727	21.2327	24.4861	25.5425	24.0692	37.6646	39.1461	41.0267	37.2032	38.1185	42.1505
AT1G09097			#DIV/0!	0	0.192131	0	0	0	0	0.576394	0	0	0	0	0	0	0	0	0	0	0	0	0	0	0	0	0
AT1G09100	RPT5B	26S proteasome regulatory subunit 6A homolog B [Source:UniProtKB/Swiss-Prot%3BAcc:O04019]	1.04619	47.8804	50.0922	51.8867	43.7295	45.1223	50.3116	51.4369	49.7393	49.1004	44.8985	44.156	42.134	50.4965	51.7855	48.653	47.4891	47.8541	48.298	51.5438	52.645	51.4713	47.1915	44.6268	43.5487
AT1G09103			0	0.0634334	0	0	0	0	0	0	0	0	0	0	0	0	0	0	0	0	0.1903	0	0	0	0	0	0
AT1G09107			#DIV/0!	0	0	0	0	0	0	0	0	0	0	0	0	0	0	0	0	0	0	0	0	0	0	0	0
AT1G09110		pre-tRNA [Source:TAIR%3BAcc:AT1G09110]	#DIV/0!	0	0	0	0	0	0	0	0	0	0	0	0	0	0	0	0	0	0	0	0	0	0	0	0
AT1G09113			#DIV/0!	0	0	0	0	0	0	0	0	0	0	0	0	0	0	0	0	0	0	0	0	0	0	0	0
AT1G09117			#DIV/0!	0	0.0963879	0	0	0.116232	0.201745	0	0	0.289164	0	0	0	0	0	0.605236	0	0	0	0	0	0	0	0.348697	0
AT1G09123			#DIV/0!	0	0	0	0	0	0	0	0	0	0	0	0	0	0	0	0	0	0	0	0	0	0	0	0
AT1G09127			0	0.231082	0	0	0	0	0.111641	0	0	0	0	0	0	0	0.179356	0.155566	0.693247	0	0	0	0	0	0	0	0
AT1G09130		ATP-dependent Clp protease proteolytic subunit [Source:UniProtKB/TrEMBL%3BAcc:F4HZE0]	1.00975	50.9732	51.47	54.4468	50.4057	52.0379	52.4171	48.0082	53.2514	53.1504	50.5423	51.616	49.059	54.3221	50.1821	52.7471	49.245	50.8319	52.8426	52.6873	55.0677	55.5854	47.8757	51.3719	56.866
AT1G09133			#DIV/0!	0	0	0	0	0	0	0	0	0	0	0	0	0	0	0	0	0	0	0	0	0	0	0	0
AT1G09137			0	0.179242	0	0	0	0.273077	0.0824204	0	0	0	0	0	0	0	0	0.247261	0.275467	0.262259	0	0	0	0	0.251898	0.284911	0.282423
AT1G09140	SR30	Serine/arginine-rich splicing factor SR30 [Source:UniProtKB/Swiss-Prot%3BAcc:Q9XFR5]	0.936868	159.44	149.374	151.571	122.252	159.524	203.357	149.65	144.061	154.411	114.31	123.972	128.474	206.87	197.457	205.744	156.505	158.019	163.796	150.344	151.776	152.593	157.202	162.301	159.069
AT1G09143			#DIV/0!	0	0	0	0	0	0	0	0	0	0	0	0	0	0	0	0	0	0	0	0	0	0	0	0
AT1G09147			#DIV/0!	0	0	0	0	0	0	0	0	0	0	0	0	0	0	0	0	0	0	0	0	0	0	0	0
AT1G09150		Pseudouridine synthase and archaeosine transglycosylase (PUA) domain-containing protein [Source:UniProtKB/TrEMBL%3BAcc:Q8L7N2]	0.965813	49.6429	47.9458	48.8312	44.9271	48.9302	48.7394	48.6009	46.721	48.5154	43.5765	46.5313	44.6736	47.1953	49.1596	49.8634	49.6417	48.9226	50.3644	46.1085	51.7035	48.6816	49.6662	47.1523	49.972
AT1G09153			#DIV/0!	0	0	0	0	0	0	0	0	0	0	0	0	0	0	0	0	0	0	0	0	0	0	0	0
AT1G09155	PP2B15	F-box protein PP2-B15 [Source:UniProtKB/Swiss-Prot%3BAcc:O80494]	0.80066	9.44337	7.56093	6.71444	11.0608	7.80785	8.03103	6.91673	7.31369	8.45237	12.2143	9.34525	11.6228	8.42592	7.21907	8.44809	9.35643	9.17135	9.80232	7.93433	6.60159	5.60739	9.06216	6.58507	7.77632
AT1G09157	DMP8	Protein DMP8 [Source:UniProtKB/Swiss-Prot%3BAcc:O80493]	0	0.458469	0	0.277863	0.0253256	0.0546496	0.131676	0	0	0	0	0	0.0759768	0.0778217	0.246063	0.0711418	0.317029	0.679112	0.379265	0.402788	0.0756056	0.355196	0	0.163949	0
AT1G09160		Probable protein phosphatase 2C 5 [Source:UniProtKB/Swiss-Prot%3BAcc:O80492]	0.991965	27.7494	27.5264	26.9735	25.9003	25.545	26.6663	28.6958	26.7439	27.1396	25.5802	25.6058	26.515	28.5641	26.0485	25.3862	28.2509	27.5776	27.4196	26.8486	27.2164	26.8555	24.525	27.7392	24.3708
AT1G09163			0.360651	0.289123	0.104272	0	0.0937918	0.1174	0.463856	0.312817	0	0	0.281375	0	0	0.33436	1.05721	0	0	0.324199	0.543168	0	0	0	0	0.352201	0
AT1G09167			#DIV/0!	0	0	0	0	0	0	0	0	0	0	0	0	0	0	0	0	0	0	0	0	0	0	0	0
AT1G09170		P-loop nucleoside triphosphate hydrolases superfamily protein with CH (Calponin Homology) domain [Source:TAIR%3BAcc:AT1G09170]	1.3877	6.19026	8.5902	6.75169	7.84489	7.42151	4.13751	8.50385	8.33898	8.92776	8.35411	8.43303	6.74752	4.31437	4.32644	3.77173	6.7189	6.15305	5.69882	6.7641	6.85697	6.63401	7.86046	6.68451	7.71956
AT1G09173			#DIV/0!	0	0	0	0	0	0	0	0	0	0	0	0	0	0	0	0	0	0	0	0	0	0	0	0
AT1G09176		T12M4.13 protein [Source:UniProtKB/TrEMBL%3BAcc:O80490]	1.23824	0.726194	0.899205	0.505957	0.447952	0.591594	0.249892	0.786875	0.849525	1.06121	0.5505	0.428412	0.364945	0.467258	0.196989	0.0854301	0.951754	0.543671	0.683156	0.386948	0.363162	0.767762	0.696258	0.59063	0.487894
AT1G09177			#DIV/0!	0	0	0	0	0	0	0	0	0	0	0	0	0	0	0	0	0	0	0	0	0	0	0	0
AT1G09180	ATSAR1	Putative GTP-binding protein%2C SAR1B [Source:UniProtKB/TrEMBL%3BAcc:O80489]	0.673308	0.818671	0.551218	0.461286	0.786353	0.94283	0.298316	0.76329	0.494437	0.395926	0.839143	0.900404	0.619511	0.181301	0.382169	0.331478	0.738582	1.05475	0.66268	0.281512	0.440346	0.662	1.68847	0.477439	0.662578
AT1G09183			#DIV/0!	0	0	0	0	0	0	0	0	0	0	0	0	0	0	0	0	0	0	0	0	0	0	0	0
AT1G09187			#DIV/0!	0	0	0	0	0	0	0	0	0	0	0	0	0	0	0	0	0	0	0	0	0	0	0	0
AT1G09190	PCMP-E70	Pentatricopeptide repeat-containing protein At1g09190 [Source:UniProtKB/Swiss-Prot%3BAcc:O80488]	1.00761	3.58331	3.61058	4.17507	4.20365	3.13258	4.03837	3.70493	3.48742	3.63938	4.33925	4.00276	4.26893	4.20758	3.60858	4.29894	3.73904	3.55976	3.45112	4.48361	4.08776	3.95384	3.03496	3.56306	2.79972
AT1G09193			0.232835	0.608179	0.141605	0.359019	0.315214	0.254307	0.333367	0.0639779	0.0621646	0.298674	0.402832	0.208996	0.333814	0.615455	0.0720741	0.312571	0.417872	0.795671	0.610994	0.424728	0.465056	0.187272	0.191059	0.072033	0.499828
AT1G09195		FUNCTIONS IN: molecular_function unknown%3B INVOLVED IN: biological_process unknown%3B LOCATED IN: mitochondrion%3B CONTAINS InterPro DOMAIN/s: Metal-dependent phosphohydrolase%2C HD subdomain (InterPro:IPR006674)%2C Ppx/GppA phosphatase (InterPro:IPR003695). [Source:TAIR%3BAcc:AT1G09195]	1.1672	6.70162	7.82209	8.89709	7.69996	7.15945	7.40726	8.28251	7.45058	7.73319	7.02883	8.22207	7.84898	7.4452	7.48429	7.29229	7.00906	6.79432	6.30147	8.64602	9.42137	8.6239	7.10857	7.2164	7.15339
AT1G09197			#DIV/0!	0	0	0	0	0	0	0	0	0	0	0	0	0	0	0	0	0	0	0	0	0	0	0	0
AT1G09200	HTR2	Histone H3 [Source:UniProtKB/TrEMBL%3BAcc:Q0WRA9]	1.0632	113.961	121.163	109.34	79.8068	110.16	101.024	111.937	121.369	130.184	79.1838	74.7581	85.4784	94.7921	95.9551	112.325	110.218	124.212	107.453	105.256	109.884	112.88	111.508	112.435	106.536
AT1G09207			#DIV/0!	0	0	0	0.0654897	0	0	0	0	0	0.196469	0	0	0	0	0	0	0	0	0	0	0	0	0	0
AT1G09210	CRT2	Calreticulin-2 [Source:UniProtKB/Swiss-Prot%3BAcc:Q38858]	0.847271	241.088	204.267	192.305	220.112	173.88	180.311	201.062	201.086	210.652	214.148	228.981	217.207	179.238	170.737	190.958	234.08	248.45	240.733	188.057	194.401	194.458	168.427	177.174	176.04
AT1G09213			#DIV/0!	0	0	0	0	0.0766844	0	0	0	0	0	0	0	0	0	0	0	0	0	0	0	0	0	0	0.230053
AT1G09217			0.510169	0.0945462	0.0482346	0.0484358	0.0446521	0	0.26361	0	0.144704	0	0.133956	0	0	0.477542	0.167771	0.145517	0	0.154344	0.129295	0	0	0.145307	0	0	0
AT1G09220	PCMP-E25	Pentatricopeptide repeat-containing protein At1g09220%2C mitochondrial [Source:UniProtKB/Swiss-Prot%3BAcc:Q680Z7]	1.39983	1.59155	2.2279	2.04166	2.06497	2.04982	1.98879	1.93371	2.49316	2.25682	1.7728	2.52065	1.90146	1.82839	1.88516	2.25282	1.74068	1.38743	1.64654	1.48122	2.39418	2.24957	2.18402	2.59585	1.3696
AT1G09223			0.525051	0.180458	0.0947497	0	0.0773793	0	0.21348	0.284249	0	0	0	0.232138	0	0	0.640439	0	0	0.294592	0.246782	0	0	0	0	0	0
AT1G09227			#DIV/0!	0	0	0	0	0	0	0	0	0	0	0	0	0	0	0	0	0	0	0	0	0	0	0	0
AT1G09230	SNRNP65	U11/U12 small nuclear ribonucleoprotein 65 kDa protein [Source:UniProtKB/Swiss-Prot%3BAcc:Q8RWV8]	0.960418	18.6634	17.9247	18.1654	15.133	17.637	19.9173	17.2614	18.0624	18.4502	16.4398	15.0218	13.9375	21.5391	17.95	20.2627	19.0031	18.78	18.2072	16.0309	19.2225	19.2427	18.1547	17.0603	17.6959
AT1G09233			#DIV/0!	0	0	0	0	0	0	0	0	0	0	0	0	0	0	0	0	0	0	0	0	0	0	0	0
AT1G09237			#DIV/0!	0	0	0	0	0	0	0	0	0	0	0	0	0	0	0	0	0	0	0	0	0	0	0	0
AT1G09240	NAS3	Nicotianamine synthase 3 [Source:UniProtKB/Swiss-Prot%3BAcc:O80483]	0	0.21841	0	0.0144409	0.144896	0.0166638	0.0166733	0	0	0	0.279569	0.108784	0.0463339	0	0.05002	0	0.0483345	0.414152	0.192743	0	0	0.0433228	0	0.0499915	0
AT1G09243			#DIV/0!	0	0	0	0	0	0	0	0	0	0	0	0	0	0	0	0	0	0	0	0	0	0	0	0
AT1G09245	SPH14	S-protein homolog 14 [Source:UniProtKB/Swiss-Prot%3BAcc:Q8GX02]	#DIV/0!	0	0	0	0	0	0	0	0	0	0	0	0	0	0	0	0	0	0	0	0	0	0	0	0
AT1G09247			2.03035	0.317601	0.644842	0.148601	0.335145	0.0668468	0.354311	0	1.37024	0.56429	0	0.164525	0.840909	0.215332	0.453904	0.393698	0.219304	0.208789	0.524711	0.445804	0	0	0.20054	0	0
AT1G09250	BHLH149	Transcription factor bHLH149 [Source:UniProtKB/Swiss-Prot%3BAcc:O80482]	1.05522	39.6066	41.7937	43.9801	28.1191	45.8558	42.9	40.1288	41.9546	43.2977	27.1696	28.3445	28.8431	43.6168	40.9535	44.1298	38.6249	43.0439	37.1508	43.6505	44.8377	43.4521	42.3553	45.6172	49.5949
AT1G09253			0.864498	0.818752	0.70781	1.5499	1.52844	0.85297	1.50879	0.314397	1.22194	0.58709	1.69678	1.41217	1.47637	1.68024	1.77091	1.07521	0.171123	1.46627	0.818867	2.08717	1.79563	0.7669	0.625929	0.35398	1.579
AT1G09257			#DIV/0!	0	0	0	0	0	0	0	0	0	0	0	0	0	0	0	0	0	0	0	0	0	0	0	0
AT1G09260		Chaperone DnaJ-domain superfamily protein [Source:UniProtKB/TrEMBL%3BAcc:O80481]	0	0.0489869	0	0	0.0425161	0	0	0	0	0	0.127548	0	0	0	0	0	0	0.146961	0	0	0	0	0	0	0
AT1G09263			0.898938	0.368885	0.331605	0.0836618	0	0	0	0.514467	0	0.480346	0	0	0	0	0	0	0.840061	0.266594	0	0	0	0.250986	0	0	0
AT1G09267			0.324182	3.23387	1.04836	1.71242	1.1063	0.96227	1.56787	1.9684	0.717227	0.459462	0.885276	1.40659	1.02704	0.525989	2.49468	1.68294	2.41061	2.80503	4.48597	2.45016	0.766515	1.92058	1.22464	1.66217	0
AT1G09270	IMPA4	Importin subunit alpha-4 [Source:UniProtKB/Swiss-Prot%3BAcc:O80480]	1.04955	87.2216	91.5434	86.9377	78.8269	89.3306	83.842	92.5586	90.2974	91.7743	79.2578	82.0296	75.1934	82.0456	84.0826	85.3977	86.337	90.4884	84.8393	89.3399	89.416	82.0571	86.2571	91.1694	90.5653
AT1G09273			#DIV/0!	0	0	0	0	0	0	0	0	0	0	0	0	0	0	0	0	0	0	0	0	0	0	0	0
AT1G09277			#DIV/0!	0	0	0	0	0	0	0	0	0	0	0	0	0	0	0	0	0	0	0	0	0	0	0	0
AT1G09280	STR6	Rhodanese-like domain-containing protein 6 [Source:UniProtKB/Swiss-Prot%3BAcc:Q94AC1]	1.09767	26.8324	29.4533	31.7411	29.2526	30.2325	37.2587	29.4854	30.6608	28.2137	28.7845	28.9687	30.0046	40.6032	35.5483	35.6246	23.7091	28.3143	28.474	30.2987	32.2718	32.6528	28.2734	30.7957	31.6285
AT1G09283			#DIV/0!	0	0	0	0	0	0	0	0	0	0	0	0	0	0	0	0	0	0	0	0	0	0	0	0
AT1G09287			0.728812	7.77017	5.66299	2.92606	2.11154	4.85929	6.99055	5.89203	5.47611	5.62084	1.95863	1.56908	2.80692	7.9407	5.77186	7.2591	9.76038	7.43391	6.11623	3.2596	2.39418	3.12441	3.95263	5.33592	5.28933
AT1G09290		Uncharacterized protein At1g09290 (Fragment) [Source:UniProtKB/TrEMBL%3BAcc:Q7XBQ8]	0.950346	14.4228	13.7067	14.7034	13.6292	14.9982	15.3443	12.2161	13.8709	15.033	13.9353	13.5696	13.3828	14.158	15.502	16.3728	14.1134	14.892	14.2631	13.7753	15.3101	15.0248	14.7696	15.5985	14.6265
AT1G09293			#DIV/0!	0	0	0	0.138804	0.148453	0.0649853	0	0	0	0	0	0.416412	0	0	0.194956	0	0	0	0	0	0	0	0	0.445359
AT1G09297			0.497795	1.51634	0.754828	1.38989	1.37715	1.11835	1.69845	0.313605	1.21886	0.732014	1.83355	1.1525	1.14539	1.84361	1.41316	1.83858	1.53623	1.78759	1.22521	1.04096	1.1398	1.98892	2.6535	0.176544	0.525008
AT1G09300	ICP55	Intermediate cleaving peptidase 55%2C mitochondrial [Source:UniProtKB/Swiss-Prot%3BAcc:F4HZG9]	0.961412	15.4294	14.834	15.4891	23.1583	16.2011	15.5476	13.9799	14.739	15.7832	22.9525	22.309	24.2134	16.5571	15.1697	14.9161	15.3232	15.9541	15.011	16.3569	15.1845	14.9259	15.4518	17.5492	15.6025
AT1G09303			#DIV/0!	0	0	0	0	0	0	0	0	0	0	0	0	0	0	0	0	0	0	0	0	0	0	0	0
AT1G09307			#DIV/0!	0	0	0	0	0	0.122141	0	0	0	0	0	0	0	0	0.366423	0	0	0	0	0	0	0	0	0
AT1G09310		T31J12.3 protein [Source:UniProtKB/TrEMBL%3BAcc:Q9ZPZ4]	0.550265	5.26209	2.89555	3.27533	9.24435	3.34243	2.55106	2.33124	3.06104	3.29436	9.91791	9.00474	8.81039	1.95303	2.1294	3.57077	6.37868	4.37505	5.03255	2.37025	3.33682	4.11891	3.38686	3.47603	3.16439
AT1G09313			0	0.0522877	0	0	0	0	0	0	0	0	0	0	0	0	0	0	0.156863	0	0	0	0	0	0	0	0
AT1G09317			#DIV/0!	0	0	0	0	0	0	0	0	0	0	0	0	0	0	0	0	0	0	0	0	0	0	0	0
AT1G09320		Agenet domain-containing protein [Source:UniProtKB/TrEMBL%3BAcc:Q500V5]	1.10042	8.88083	9.77261	9.32596	10.3209	10.8772	10.0248	10.4489	8.23117	10.6378	10.1155	10.2207	10.6265	9.5279	10.7403	9.80604	7.93643	9.94196	8.76409	9.27501	9.25657	9.44629	8.93217	12.8943	10.8052
AT1G09323			#DIV/0!	0	0	0	0	0	0	0	0	0	0	0	0	0	0	0	0	0	0	0	0	0	0	0	0
AT1G09327			#DIV/0!	0	0	0	0	0	0	0	0	0	0	0	0	0	0	0	0	0	0	0	0	0	0	0	0
AT1G09330	ECH	Golgi apparatus membrane protein-like protein ECHIDNA [Source:UniProtKB/Swiss-Prot%3BAcc:Q8LEK2]	1.05453	49.5891	52.2934	50.8449	49.6952	52.0675	51.4108	51.9375	51.1885	53.7541	48.6777	48.928	51.48	50.7413	51.4432	52.0478	50.7513	49.9707	48.0453	53.5839	52.9949	45.9559	57.0985	50.0971	49.007
AT1G09333			#DIV/0!	0	0	0.250129	0	0	0	0	0	0	0	0	0	0	0	0	0	0	0	0	0	0.750386	0	0	0
AT1G09337			#DIV/0!	0	0	0	0	0	0	0	0	0	0	0	0	0	0	0	0	0	0	0	0	0	0	0	0
AT1G09340	CRB	chloroplast RNA binding [Source:TAIR%3BAcc:AT1G09340]	0.947445	6.27787	5.94794	6.34596	9.34057	7.66001	5.93241	5.83807	5.93192	6.07383	9.54234	9.04516	9.4342	5.42	5.82522	6.55203	5.84681	6.67284	6.31397	6.38568	6.30492	6.34727	6.90736	7.17407	8.89859
AT1G09343			#DIV/0!	0	0	0	0	0	0	0	0	0	0	0	0	0	0	0	0	0	0	0	0	0	0	0	0
AT1G09350	GOLS3	Hexosyltransferase (Fragment) [Source:UniProtKB/TrEMBL%3BAcc:W8PVD7]	0.554968	2.00718	1.11392	1.24871	0.976368	0.599632	0.569623	1.2206	0.98152	1.13965	0.681465	1.23744	1.0102	0.269929	0.616406	0.822532	2.06181	1.6576	2.30213	1.21081	1.18009	1.35522	0.712264	0.710832	0.3758
AT1G09353			#DIV/0!	0	0	0	0	0	0	0	0	0	0	0	0	0	0	0	0	0	0	0	0	0	0	0	0
AT1G09357			0	0.121724	0	0	0	0	0.149859	0	0	0	0	0	0	0.449578	0	0	0	0	0.365171	0	0	0	0	0	0
AT1G09360		F14J9.2 protein [Source:UniProtKB/TrEMBL%3BAcc:O80519]	0	0.0318288	0	0	0	0	0	0	0	0	0	0	0	0	0	0	0	0	0.0954863	0	0	0	0	0	0
AT1G09363			0.604193	4.51556	2.72827	2.59518	2.21003	2.1059	3.75498	2.64163	1.89717	3.64602	2.1695	2.06354	2.39706	5.6471	2.58775	3.03009	3.6258	5.8326	4.08829	2.4145	3.57801	1.79302	1.94361	1.81039	2.56369
AT1G09367			0.726638	4.46395	3.24368	4.19156	2.53022	4.09268	4.15888	2.46808	2.39813	4.86483	2.71335	2.01561	2.86168	3.22429	3.08934	6.16301	3.28376	6.53683	3.57127	5.76501	1.99339	4.81627	4.91368	2.16131	5.20305
AT1G09370		Plant invertase/pectin methylesterase inhibitor superfamily protein [Source:TAIR%3BAcc:AT1G09370]	0.523411	0.703892	0.368425	0.0611667	0.326593	0.066493	0.191325	0.564204	0.365475	0.175595	0.169165	0.614359	0.196254	0.10051	0.105934	0.36753	0.921275	0.292367	0.898033	0	0	0.1835	0.0936057	0.105873	0
AT1G09373			#DIV/0!	0	0	0	0	0	0	0	0	0	0	0	0	0	0	0	0	0	0	0	0	0	0	0	0
AT1G09377			#DIV/0!	0	0	0	0	0	0	0	0	0	0	0	0	0	0	0	0	0	0	0	0	0	0	0	0
AT1G09380		WAT1-related protein At1g09380 [Source:UniProtKB/Swiss-Prot%3BAcc:Q8GXB4]	0.598804	0.960594	0.575207	1.28594	2.93441	1.16286	0.609139	0.571455	0.40719	0.746977	2.74143	3.08016	2.98165	0.61081	0.472099	0.744508	0.70502	1.1845	0.992263	1.26457	1.70112	0.89212	0.796393	1.54417	1.14801
AT1G09383			#DIV/0!	0	0	0	0	0	0	0	0	0	0	0	0	0	0	0	0	0	0	0	0	0	0	0	0
AT1G09387			#DIV/0!	0	0	0	0	0	0	0	0	0	0	0	0	0	0	0	0	0	0	0	0	0	0	0	0
AT1G09390		GDSL esterase/lipase At1g09390 [Source:UniProtKB/Swiss-Prot%3BAcc:O80522]	0.934612	17.6762	16.5204	18.1282	17.0062	17.3806	16.2412	18.4292	15.6381	15.494	17.7395	17.8768	15.4025	15.8211	16.1581	16.7445	16.6122	16.507	19.9095	19.0068	17.925	17.4527	17.9302	16.9939	17.2178
AT1G09393			#DIV/0!	0	0	0	0	0	0	0	0	0	0	0	0	0	0	0	0	0	0	0	0	0	0	0	0
AT1G09397			#DIV/0!	0	0	0	0	0	0	0	0	0	0	0	0	0	0	0	0	0	0	0	0	0	0	0	0
AT1G09400		Putative 12-oxophytodienoate reductase-like protein 1 [Source:UniProtKB/Swiss-Prot%3BAcc:Q8GYA3]	0.638398	1.62625	1.0382	1.10598	1.10663	1.18334	1.36422	0.846226	1.18197	1.08639	0.951465	1.2094	1.15902	1.46982	1.07248	1.55037	1.49693	1.31553	2.0663	0.877783	1.09843	1.34172	1.47415	1.13141	0.944449
AT1G09407			#DIV/0!	0	0	0	0	0	0	0	0	0	0	0	0	0	0	0	0	0	0	0	0	0	0	0	0
AT1G09410	PCMP-H18	Pentatricopeptide repeat-containing protein At1g09410%2C mitochondrial [Source:UniProtKB/Swiss-Prot%3BAcc:Q56XI1]	0.992484	1.74547	1.73235	2.29218	2.29995	1.77461	2.42604	1.79647	1.8249	1.57567	2.228	2.20069	2.47116	2.67663	2.20779	2.39369	1.86672	1.83363	1.53605	2.19851	2.26122	2.41679	1.59862	2.17589	1.54931
AT1G09415	NIMIN-3	Protein NIM1-INTERACTING 3 [Source:UniProtKB/Swiss-Prot%3BAcc:Q9FNZ4]	0.958453	16.171	15.4992	18.4607	15.739	16.6279	21.3174	14.8487	16.1851	15.4636	16.4385	13.9922	16.7864	20.9583	22.6254	20.3684	14.5062	17.0661	16.9408	18.8516	18.9777	17.5529	19.8976	15.4322	14.5539
AT1G09417			#DIV/0!	0	0	0	0	0	0	0	0	0	0	0	0	0	0	0	0	0	0	0	0	0	0	0	0
AT1G09420	G6PD4	Glucose-6-phosphate 1-dehydrogenase [Source:UniProtKB/TrEMBL%3BAcc:F4I0Y8]	0.951032	14.5833	13.8692	14.9764	8.3338	13.8748	17.0177	11.998	14.7273	14.8822	7.71608	9.3014	7.98393	18.1213	15.5731	17.3587	13.9126	15.0176	14.8197	15.3594	14.3851	15.1846	12.1164	15.9232	13.5847
AT1G09421		other RNA [Source:TAIR%3BAcc:AT1G09421]	0.36866	0.812563	0.29956	0.479801	0.649265	0.488746	0.497662	0.573209	0.111393	0.214077	0.309358	0.561748	1.07669	0.735222	0.645747	0.112019	0.748783	0.594067	1.09484	0.761069	0.119047	0.559286	0.570598	0	0.89564
AT1G09423			#DIV/0!	0	0	0	0	0	0	0	0	0	0	0	0	0	0	0	0	0	0	0	0	0	0	0	0
AT1G09427			1.04441	1.64301	1.71598	1.81931	1.45182	1.64537	1.66852	1.61499	2.71046	0.82248	2.37709	0.599507	1.37887	1.25543	2.31555	1.43458	1.59823	1.67376	1.65705	1.29956	2.43935	1.71901	1.31534	1.81832	1.80244
AT1G09430	ACLA-3	ATP-citrate synthase alpha chain protein 3 [Source:UniProtKB/Swiss-Prot%3BAcc:O80526]	1.02334	84.1738	86.1385	92.266	98.9744	100.104	92.5914	86.8656	89.144	82.4059	95.6025	103.203	98.118	92.2383	92.826	92.7098	86.6632	83.0988	82.7593	95.7264	91.092	89.9795	96.4036	101.797	102.11
AT1G09433			#DIV/0!	0	0	0	0	0	0	0	0	0	0	0	0	0	0	0	0	0	0	0	0	0	0	0	0
AT1G09437			#DIV/0!	0	0	0	0	0.0710389	0	0	0	0	0	0	0	0	0	0	0	0	0	0	0	0	0	0	0.213117
AT1G09440		Protein kinase superfamily protein [Source:UniProtKB/TrEMBL%3BAcc:F4I0Z0]	0.841179	12.1089	10.1858	10.801	15.3032	8.85835	11.2481	10.5951	10.1961	9.766	16.2592	15.5915	14.0588	12.9891	11.0969	9.65811	11.1283	13.2961	11.9023	10.6368	10.4047	11.3616	8.59248	8.61332	9.36925
AT1G09443			#DIV/0!	0	0	0	0	0	0	0	0	0	0	0	0	0	0	0	0	0	0	0	0	0	0	0	0
AT1G09447			0.570109	2.68729	1.53205	1.18606	1.41793	1.57072	1.81997	1.19385	1.49144	1.91086	1.9943	0.835696	1.42379	0.911474	2.88198	1.66647	3.15617	1.94431	2.96138	1.13222	1.59393	0.832034	2.03727	1.15213	1.52276
AT1G09450	HASPIN	Serine/threonine-protein kinase haspin homolog [Source:UniProtKB/Swiss-Prot%3BAcc:O80528]	1.01784	4.12461	4.1982	4.46598	2.68034	4.53078	3.89633	4.09319	3.61812	4.8833	2.63349	3.06422	2.34331	3.79781	4.00274	3.88844	3.83692	4.09483	4.44207	4.40308	4.28	4.71486	4.66874	4.67254	4.25105
AT1G09453			0.746118	0.0837911	0.062518	0.0313894	0.0598441	0	0.203366	0	0.187554	0	0	0.0788189	0.100713	0.515795	0	0.0943043	0	0	0.251373	0	0	0.0941682	0	0	0
AT1G09457			2.02039	0.247997	0.501051	0	0.241352	0.0998219	0.182994	0	0	1.50315	0.724057	0	0	0.2868	0	0.262182	0	0.278085	0.465907	0	0	0	0	0	0.299466
AT1G09460		Carbohydrate-binding X8 domain superfamily protein [Source:UniProtKB/TrEMBL%3BAcc:F4I0Z2]	0.977179	64.0192	62.5582	61.0956	42.8681	59.2376	71.2798	58.9316	64.6619	64.0811	42.866	43.6451	42.0931	76.5432	66.533	70.763	64.2446	64.1629	63.65	59.2255	62.0358	62.0255	57.8161	58.3987	61.4979
AT1G09463			0.408755	0.461925	0.188814	0.0690628	0.208206	0	0.279817	0	0.193866	0.372576	0	0	0.624617	0	0.449539	0.389912	0	0	1.38578	0	0.207188	0	0	0	0
AT1G09467			0.873282	38.3241	33.4678	41.3122	36.6088	35.6133	39.2375	35.6903	29.8398	34.8731	38.8223	35.9256	35.0785	41.6969	41.1418	34.8737	39.7554	43.8707	31.3462	39.0301	44.819	40.0874	30.9835	41.1183	34.738
AT1G09470	NEAP3	Nuclear envelope-associated protein 3 [Source:UniProtKB/Swiss-Prot%3BAcc:Q4PT37]	0.828346	9.71454	8.04701	11.4967	7.30506	8.11351	7.93954	7.47815	8.68998	7.97289	6.36292	7.22133	8.33093	8.85727	7.4568	7.50454	9.40568	10.5257	9.21226	10.8458	11.9106	11.7336	7.74587	8.19211	8.40254
AT1G09473			1.84309	7.56583	13.9445	7.40323	7.83591	8.72696	9.39924	13.589	14.2322	14.0123	8.85482	5.84048	8.81243	5.07542	12.884	10.2383	12.2328	3.02407	7.44065	8.08367	4.22266	9.90336	6.31198	6.88928	12.9796
AT1G09477			0	0.07015	0	0	0.0579645	0	0	0	0	0	0.173894	0	0	0	0	0	0.21045	0	0	0	0	0	0	0	0
AT1G09480		NAD(P)-binding Rossmann-fold superfamily protein [Source:UniProtKB/TrEMBL%3BAcc:F4I0Z5]	1.06592	5.32047	5.67121	7.55054	6.30678	5.59827	6.63155	5.81005	5.34294	5.86063	6.99921	5.80403	6.11709	6.931	6.01933	6.94433	5.25178	5.21502	5.4946	7.23206	8.08034	7.33923	5.62867	5.72386	5.44229
AT1G09483	NEAP4	unknown protein%3B BEST Arabidopsis thaliana protein match is: unknown protein (TAIR:AT1G09470.1)%3B Ha. [Source:TAIR%3BAcc:AT1G09483]	#DIV/0!	0	0	0.0564101	0	0	0	0	0	0	0	0	0	0	0	0	0	0	0	0.16923	0	0	0	0	0
AT1G09487			0.659919	0.312254	0.206062	0.229131	0.225129	0.275575	0.268142	0.0644415	0.313075	0.24067	0	0.473648	0.20174	0.344397	0.145193	0.314836	0	0.601078	0.335685	0.427806	0.133836	0.125753	0.32074	0.29022	0.215764
AT1G09490		At1g09490/F14J9_15 [Source:UniProtKB/TrEMBL%3BAcc:O80532]	0.847495	26.522	22.4773	24.3142	16.6995	21.96	23.7401	22.399	22.943	22.0898	16.4539	16.8444	16.8001	22.1958	25.4963	23.528	24.3324	28.2921	26.9416	22.5114	25.3434	25.0876	23.8763	20.9108	21.0928
AT1G09493			1.67121	0.730694	1.22115	0.964605	0.340659	0.579401	0.924775	1.68018	0.571394	1.41187	0.377825	0.205823	0.438328	0.987737	0.473199	1.31339	0.274352	1.48012	0.437613	0.92951	1.30856	0.655746	0.418131	0.851272	0.468799
AT1G09497			0.797596	2.85645	2.27829	2.7196	2.0186	2.85492	3.25985	2.26824	2.44883	2.1178	1.81356	0.82329	3.41896	6.46519	0.851758	2.4626	4.11528	1.82838	2.62568	1.11541	2.61712	4.42629	3.76318	2.27006	2.53152
AT1G09500		At1g09500/F14J9_16 [Source:UniProtKB/TrEMBL%3BAcc:O80533]	0.430245	0.262806	0.113071	0.0324278	0.162079	0.0475855	0.14266	0.0879245	0.128149	0.12314	0.276805	0.0718053	0.137628	0.328929	0.099051	0	0.239283	0.0911238	0.45801	0.0972835	0	0	0.043762	0.0989945	0
AT1G09503			#DIV/0!	0	0	0	0	0	0	0	0	0	0	0	0	0	0	0	0	0	0	0	0	0	0	0	0
AT1G09507			#DIV/0!	0	0	0	0	0	0	0	0	0	0	0	0	0	0	0	0	0	0	0	0	0	0	0	0
AT1G09510		At1g09510 [Source:UniProtKB/TrEMBL%3BAcc:Q5PP57]	#DIV/0!	0	0	0	0	0	0.0184155	0	0	0	0	0	0	0	0	0.0552464	0	0	0	0	0	0	0	0	0
AT1G09513			0.140683	0.436937	0.0614697	0.349983	0.169346	0.0629746	0.135239	0	0.184409	0	0	0.309989	0.198049	0.405717	0	0	0.619801	0.196694	0.494316	1.04995	0	0	0.188924	0	0
AT1G09517			0.86939	0.935218	0.813069	1.09248	0.621941	0.700232	1.00669	0.807138	0.784261	0.847808	0.726012	0.823958	0.315852	0.215681	1.81856	0.985839	1.75727	0.522818	0.525561	0.893053	1.99062	0.393767	0.401731	1.13595	0.563015
AT1G09520		At1g09520/F14J9_18 [Source:UniProtKB/TrEMBL%3BAcc:O80535]	1.03772	26.0274	27.0092	28.1495	26.5719	28.6091	33.1419	24.6531	27.1379	29.2365	26.8132	25.0462	27.8561	34.0438	33.1581	32.2238	25.2584	28.3891	24.4346	28.6442	28.5008	27.3035	27.428	28.9665	29.4329
AT1G09523			#DIV/0!	0	0	0	0	0	0	0	0	0	0	0	0	0	0	0	0	0	0	0	0	0	0	0	0
AT1G09527			1.28152	0.4206	0.539008	0.246883	0.472057	0.51193	0.24284	0.562082	0.136538	0.918405	0.631983	0.344277	0.439911	0	0.316605	0.411916	0.458905	0.436901	0.365995	0.466434	0	0.274214	0.279761	0.158212	1.09782
AT1G09530	PIF3	Transcription factor PIF3 [Source:UniProtKB/Swiss-Prot%3BAcc:O80536]	0.953745	5.16482	4.92593	5.35994	2.75736	3.84438	5.44305	4.95922	5.11151	4.70706	3.05599	2.52848	2.68761	5.62289	5.83372	4.87253	5.39852	5.33845	4.7575	6.00246	5.29206	4.7853	3.70929	2.99232	4.83152
AT1G09533			1.12137	18.5016	20.7471	22.2859	19.5363	17.9836	18.7886	16.6001	17.7426	27.8985	22.0242	17.9628	18.6219	21.292	22.9085	12.1653	16.2636	19.7848	19.4563	23.4181	21.9785	21.4609	22.3081	16.8211	14.8216
AT1G09537			0.523337	1.03227	0.540228	0.873355	0.59778	0.543754	0.398235	0.563353	0.136847	0.920483	0.253365	0.80513	0.734844	0.60215	0.317322	0.275232	1.0732	1.1677	0.85592	1.09081	0.292501	1.23676	0.84118	0.475711	0.314371
AT1G09540	MYB61	MYB61 [Source:UniProtKB/TrEMBL%3BAcc:A0A178WLE4]	0.978428	11.4659	11.2186	8.3504	9.07939	11.2213	7.54027	10.6486	10.0745	12.9326	9.7944	7.58486	9.85891	8.85741	7.03536	6.72805	11.6355	11.1191	11.6432	7.66281	9.81073	7.57766	11.6362	10.3217	11.7059
AT1G09543			1.07809	2.55017	2.74932	1.69857	1.72039	2.17009	2.59278	2.18168	2.33183	3.73447	2.15864	1.48476	1.51776	2.25419	2.53969	2.98447	2.92909	2.63791	2.08352	1.28742	1.96345	1.84486	2.02696	2.21072	2.27258
AT1G09547			#DIV/0!	0	0	0	0	0	0	0	0	0	0	0	0	0	0	0	0	0	0	0	0	0	0	0	0
AT1G09550	PAE1	Pectin acetylesterase 1 [Source:UniProtKB/Swiss-Prot%3BAcc:F4I107]	#DIV/0!	0	0	0	0	0	0	0	0	0	0	0	0	0	0	0	0	0	0	0	0	0	0	0	0
AT1G09553			1.25127	1.91378	2.39466	1.53011	1.01951	2.35586	1.59669	3.68062	1.71041	1.79296	1.43943	0.784136	0.834964	1.02629	1.26195	2.50185	1.39362	2.81945	1.52827	1.59355	0.49853	2.49824	0.955789	4.50437	1.60741
AT1G09557			#DIV/0!	0	0	0	0	0	0	0	0	0	0	0	0	0	0	0	0	0	0	0	0	0	0	0	0
AT1G09560	GLP4	Germin-like protein subfamily 2 member 1 [Source:UniProtKB/Swiss-Prot%3BAcc:P94014]	1.64379	434.874	714.841	445.847	445.774	436.788	411.693	740.858	730.969	672.696	428.935	442.105	466.282	432.739	401.533	400.808	432.202	426.383	446.039	460.265	446.8	430.475	431.897	435.862	442.605
AT1G09563			#DIV/0!	0	0	0	0	0	0	0	0	0	0	0	0	0	0	0	0	0	0	0	0	0	0	0	0
AT1G09567			#DIV/0!	0	0	0	0	0	0	0	0	0	0	0	0	0	0	0	0	0	0	0	0	0	0	0	0
AT1G09570	PHYA	phytochrome A [Source:TAIR%3BAcc:AT1G09570]	1.15018	64.2584	73.9088	82.1184	68.057	74.6428	83.6392	75.6041	74.1929	71.9295	68.7207	71.6166	63.8335	83.5136	84.2433	83.1607	65.0741	65.7377	61.9633	83.8089	82.6105	79.9359	74.3547	77.9574	71.6165
AT1G09573			0.312145	1.68036	0.524516	1.17166	0.668824	0.853221	0.495344	0.798084	0.775464	0	0.358934	0.814714	0.832823	1.06631	0.22477	0.194956	1.52037	2.48137	1.03933	1.10379	1.24313	1.16805	0.99306	0.898565	0.668039
AT1G09575		Calcium uniporter protein 6%2C mitochondrial [Source:UniProtKB/Swiss-Prot%3BAcc:F4I111]	0.913997	4.1152	3.76128	3.60395	2.95486	3.21549	4.04755	4.11119	3.33413	3.83852	2.73708	3.35749	2.77001	4.80953	3.5374	3.79571	3.59439	4.39498	4.35622	3.11611	4.00025	3.69548	3.54465	3.68117	2.42064
AT1G09577			#DIV/0!	0	0.0611898	0	0	0.0709035	0	0	0.18357	0	0	0	0	0	0	0	0	0	0	0	0	0	0	0.21271	0
AT1G09580		Transmembrane emp24 domain-containing protein p24delta3 [Source:UniProtKB/Swiss-Prot%3BAcc:Q6IDL4]	0.968894	31.4912	30.5116	28.1585	27.1888	28.0099	27.3947	29.7248	31.5483	30.2618	29.1538	23.4817	28.9308	27.3116	25.4367	29.4357	34.5981	29.503	30.3725	28.1452	25.8215	30.5087	26.2321	28.8333	28.9643
AT1G09583			0.96489	0.119473	0.115279	0	0	0	0	0.345836	0	0	0	0	0	0	0	0	0	0.35842	0	0	0	0	0	0	0
AT1G09587			#DIV/0!	0	0	0	0	0	0	0	0	0	0	0	0	0	0	0	0	0	0	0	0	0	0	0	0
AT1G09590	RPL21A	60S ribosomal protein L21-1 [Source:UniProtKB/Swiss-Prot%3BAcc:Q43291]	1.13374	351.876	398.938	411.396	352.752	357.826	365.768	406.035	402.363	388.415	354.007	337.099	367.151	355.074	359.576	382.655	346.507	340.153	368.968	395.114	416.97	422.103	353.314	341.928	378.236
AT1G09593			#DIV/0!	0	0	0	0.135208	0	0.124341	0	0	0	0	0.405624	0	0	0.373022	0	0	0	0	0	0	0	0	0	0
AT1G09597			#DIV/0!	0	0	0	0	0	0	0	0	0	0	0	0	0	0	0	0	0	0	0	0	0	0	0	0
AT1G09600		Probable serine/threonine-protein kinase At1g09600 [Source:UniProtKB/Swiss-Prot%3BAcc:F4I114]	1.19491	1.62984	1.9475	1.33791	1.15786	1.89281	1.42023	1.6101	2.03381	2.1986	1.55689	1.26561	0.651072	1.3983	1.56445	1.29794	1.64318	1.37667	1.86965	1.11343	1.52568	1.37462	2.02349	1.83548	1.81945
AT1G09603			3.43914	0.0577406	0.198578	0	0.138804	0.0371133	0.100529	0.498802	0.0969329	0	0	0	0.416412	0.106631	0	0.194956	0	0	0.173222	0	0	0	0	0	0.11134
AT1G09607			0.892588	0.0731013	0.0652494	0.632878	0.210227	0.0756074	0.274787	0	0.195748	0	0	0	0.630682	0.430664	0	0.393698	0.219304	0	0	0.668706	0.836799	0.393129	0	0.226822	0
AT1G09610	GXM1	GXM3 [Source:UniProtKB/TrEMBL%3BAcc:A0A178W7U8]	0.995194	0.902799	0.89846	0.506866	0.676507	0.359387	0.653653	0.791991	0.769544	1.13385	0.759881	0.388078	0.881563	0.564356	0.416367	0.980237	0.229906	1.14913	1.32936	0.408937	0.493456	0.618204	0.367912	0.356682	0.353568
AT1G09613			#DIV/0!	0	0.0924865	0	0	0	0	0	0.277459	0	0	0	0	0	0	0	0	0	0	0	0	0	0	0	0
AT1G09617			#DIV/0!	0	0	0	0	0	0	0	0	0	0	0	0	0	0	0	0	0	0	0	0	0	0	0	0
AT1G09620		Leucine--tRNA ligase%2C cytoplasmic [Source:UniProtKB/Swiss-Prot%3BAcc:F4I116]	1.10166	77.1049	84.9433	85.0269	77.7057	87.1524	85.6362	86.4172	83.7238	84.6888	80.5484	79.15	73.4188	82.5231	88.6365	85.7492	78.1566	78.2624	74.8956	87.0178	84.6599	83.4031	86.5904	88.7367	86.1301
AT1G09623			#DIV/0!	0	0	0	0	0	0	0	0	0	0	0	0	0	0	0	0	0	0	0	0	0	0	0	0
AT1G09625		Transmembrane protein [Source:UniProtKB/TrEMBL%3BAcc:Q1G3V0]	#DIV/0!	0	0	0	0	0	0	0	0	0	0	0	0	0	0	0	0	0	0	0	0	0	0	0	0
AT1G09627			1.03892	0.267039	0.277433	0.166971	0.24092	0.181761	0.140816	0.397949	0.248573	0.185778	0.230111	0.255352	0.237298	0.24306	0.0960659	0.0833237	0.402257	0.176755	0.222104	0.188703	0.118069	0.194141	0.226363	0.192022	0.126897
AT1G09630	RABA2A	Ras-related protein RABA2a [Source:UniProtKB/Swiss-Prot%3BAcc:O04486]	1.19405	34.774	41.5221	39.9808	31.9506	37.8418	37.5018	42.4513	40.0284	42.0864	34.0787	30.3352	31.4381	38.4222	36.896	37.1871	35.9632	34.4754	33.8835	38.6998	45.4455	35.7973	36.0101	38.224	39.2912
AT1G09633			#DIV/0!	0	0.0521361	0	0	0	0	0.156408	0	0	0	0	0	0	0	0	0	0	0	0	0	0	0	0	0
AT1G09637			0	0.092575	0	0	0	0	0	0	0	0	0	0	0	0	0	0	0.277725	0	0	0	0	0	0	0	0
AT1G09640		Probable elongation factor 1-gamma 1 [Source:UniProtKB/Swiss-Prot%3BAcc:O04487]	1.0262	283.964	291.405	305.292	300.499	306.283	315.971	297.469	286.017	290.729	293.347	302.882	305.266	315.385	307.849	324.678	288.088	281.749	282.054	305.973	303.208	306.695	303.102	308.792	306.954
AT1G09645		At1g09645 [Source:UniProtKB/TrEMBL%3BAcc:Q6GKX8]	1.01646	33.8966	34.4544	36.9321	32.3354	35.7103	35.9048	37.6515	31.4277	34.2839	34.1252	26.8833	35.9975	35.6451	35.6296	36.4397	35.4439	31.4402	34.8056	39.5168	32.0235	39.2561	36.5519	34.6403	35.9386
AT1G09647			0.779392	10.0466	7.83023	7.61847	6.31185	7.24851	5.98014	5.41309	9.93492	8.14268	6.49202	4.9119	7.53162	7.07163	4.40418	6.46463	6.54733	11.8435	11.749	8.31844	7.49481	7.04214	6.58586	6.4332	8.72646
AT1G09650		F-box/LRR-repeat/kelch-repeat protein At1g09650 [Source:UniProtKB/Swiss-Prot%3BAcc:O04488]	1.06641	0.481272	0.513234	0.585721	0.426613	0.584933	0.31701	0.354199	0.717	0.468503	0.504448	0.31337	0.462021	0.252395	0.266015	0.432619	0.610495	0.397678	0.435642	0.555194	0.827574	0.374396	0.499497	0.398794	0.856509
AT1G09653			0	0.0584905	0	0	0	0.0758529	0.144021	0	0	0	0	0	0	0.432062	0	0	0	0	0.175472	0	0	0	0	0.227559	0
AT1G09657			#DIV/0!	0	0	0	0	0	0	0	0	0	0	0	0	0	0	0	0	0	0	0	0	0	0	0	0
AT1G09660		KH domain-containing protein At1g09660/At1g09670 [Source:UniProtKB/Swiss-Prot%3BAcc:Q8GWR3]	0.960511	64.8217	62.262	64.4006	49.6492	60.8502	68.0275	62.7887	59.0917	64.9056	50.3863	47.6883	50.873	68.503	65.6819	69.8976	64.3474	64.4692	65.6486	61.731	65.4811	65.9897	60.2705	56.9087	65.3716
AT1G09663			1.58034	0.804434	1.27128	0.50114	1.07281	0.628627	1.10387	1.79255	1.10839	0.91291	0.586322	0.93159	1.70053	1.916	0.917907	0.477693	0.35479	1.35111	0.707398	0.180306	0.846109	0.477004	0.973303	0.366953	0.545623
AT1G09665		Toll-Interleukin-Resistance (TIR) domain family protein [Source:UniProtKB/TrEMBL%3BAcc:Q3EDF9]	#DIV/0!	0	0	0	0.029067	0.0400732	0.0760864	0	0	0	0	0.087201	0	0.228259	0	0	0	0	0	0	0	0	0	0.12022	0
AT1G09667			#DIV/0!	0	0	0.185223	0	0	0	0	0	0	0	0	0	0	0	0	0	0	0	0	0.555668	0	0	0	0
AT1G09673			#DIV/0!	0	0	0	0	0	0	0	0	0	0	0	0	0	0	0	0	0	0	0	0	0	0	0	0
AT1G09677			2.96898	0.118528	0.351907	0.422197	0.247625	0.044196	0.166609	0.593994	0.461726	0	0.106858	0.388078	0.24794	0	0.267664	0.232161	0.129322	0.123122	0.10314	0.657221	0.493456	0.115913	0	0	0.132588
AT1G09680		Putative pentatricopeptide repeat-containing protein At1g09680 [Source:UniProtKB/Swiss-Prot%3BAcc:O04491]	0.775401	2.52683	1.95931	2.30755	3.10395	2.37778	2.13043	1.9351	2.02488	1.91794	2.75818	3.13636	3.41732	2.45021	2.07936	1.86173	3.11116	2.37576	2.09357	2.04226	2.41135	2.46904	2.45971	2.51392	2.1597
AT1G09683			1.88411	0.210836	0.397237	0.63483	0.623603	0.228046	0.645398	0.610299	0.296501	0.284911	1.37239	0.498414	0	0.652329	0.68753	0.596336	0	0.632507	0	0.675262	0.633752	0.595475	0	0.343569	0.340569
AT1G09687			1.60211	21.3796	34.2525	30.6042	32.6745	37.8968	31.7854	40.8395	30.821	31.0971	32.8116	33.3524	31.8595	26.276	38.8608	30.2194	24.1709	19.3136	20.6542	21.4966	30.4686	39.8475	50.5208	37.9458	25.2238
AT1G09690	RPL21A	60S ribosomal protein L21-1 [Source:UniProtKB/Swiss-Prot%3BAcc:Q43291]	1.12466	384.742	432.704	448.894	390.373	396.044	430.016	433.907	430.455	433.748	378.545	367.455	425.12	390.567	434.79	464.689	362.211	367.459	424.556	439.585	449.299	457.797	404.04	385.243	398.848
AT1G09693			2.4096	0.423454	1.02036	0.185444	1.0661	0.657153	0.448243	1.29689	1.76418	0	1.63315	0.211826	1.35334	0	0.584401	0.760328	0.282354	0.537631	0.450377	0.286986	0.269345	0	0.516391	0.876101	0.578967
AT1G09697			#DIV/0!	0	0.0497606	0.048552	0.103853	0.0560256	0	0.149282	0	0	0	0	0.31156	0	0	0	0	0	0	0	0	0.145656	0	0.168077	0
AT1G09700	DRB1	Double-stranded RNA-binding protein 1 [Source:UniProtKB/Swiss-Prot%3BAcc:O04492]	0.984033	15.8766	15.6231	16.8919	18.1741	17.32	17.3867	15.7094	14.5261	16.6339	18.5403	17.6792	18.3027	17.271	18.3585	16.5307	16.462	14.9213	16.2465	17.6871	15.2016	17.787	16.772	18.4258	16.7621
AT1G09703			#DIV/0!	0	0	0	0	0	0	0	0	0	0	0	0	0	0	0	0	0	0	0	0	0	0	0	0
AT1G09710		Homeodomain-like superfamily protein [Source:UniProtKB/TrEMBL%3BAcc:F4I129]	0.92841	8.47337	7.86676	8.87359	6.73489	9.05326	11.3459	8.64912	7.30781	7.64336	6.42679	7.01624	6.76166	11.842	11.9922	10.2037	8.12423	8.1544	9.14148	9.31372	7.56969	9.73735	8.32177	9.24954	9.58847
AT1G09713			#DIV/0!	0	0	0	0	0	0	0	0	0	0	0	0	0	0	0	0	0	0	0	0	0	0	0	0
AT1G09717			#DIV/0!	0	0	0	0.107728	0	0.100873	0	0	0	0	0	0.323185	0	0	0.302618	0	0	0	0	0	0	0	0	0
AT1G09720	NET2B	Protein NETWORKED 2B [Source:UniProtKB/Swiss-Prot%3BAcc:F4I131]	#DIV/0!	0	0.0289581	0	0.0144768	0	0	0	0.0868742	0	0.0201055	0	0.023325	0	0	0	0	0	0	0	0	0	0	0	0
[truncated: 30,550 more rows]

## Sheet: WT_DEG
			WT +Cu	WT -Cu	spl7-1 +Cu	spl7-1 -Cu	citf1-1 +Cu	citf1-1 -Cu	WT -Cu			spl7-1 -Cu			citf1-1 -Cu			WT +Cu			spl7-1 +Cu			citf1-1 +Cu
gene_id	gene_name	description	Mean	Mean	Mean	Mean	Mean	Mean	Repeat 1	Repeat 2	Repeat 3	Repeat 1	Repeat 2	Repeat 3	Repeat 1	Repeat 2	Repeat 3	Repeat 1	Repeat 2	Repeat 3	Repeat 1	Repeat 2	Repeat 3	Repeat 1	Repeat 2	Repeat 3
AT3G19270	CYP707A4	CYP707A4 [Source:UniProtKB/TrEMBL%3BAcc:A0A178VA28]	0.43294	0.0133891	0.315046	1.28199	0.0768455	0.0748343	0	0	0.0401672	1.23829	1.44047	1.16722	0.0919662	0.0484645	0.0840722	0.37465	0.401272	0.522898	0.333198	0.402063	0.209877	0.0856489	0.0968736	0.0480139
AT1G31243			1.00745	0.054178	0.165382	0.51737	0.289795	0.452765	0.162534	0	0	0.438593	0.265474	0.848044	0.173727	0.549306	0.635261	1.41545	0.336897	1.26999	0	0.33756	0.158586	0.323587	0.182998	0.362799
AT5G33355		Defensin-like protein 207 [Source:UniProtKB/Swiss-Prot%3BAcc:Q3E8R5]	24.7781	1.35315	0.558431	21.0093	4.43121	12.0509	0.655604	1.89023	1.51362	21.636	19.8849	21.5072	9.4557	14.2023	12.4947	26.5834	23.8734	23.8774	0.245521	0.682119	0.747652	4.63334	2.9068	5.75349
AT2G17850		Rhodanese/Cell cycle control phosphatase superfamily protein [Source:TAIR%3BAcc:AT2G17850]	2.11471	0.116544	0.673073	0.119405	0.288238	2.00371	0	0.349631	0	0.107888	0	0.250328	2.30766	2.29707	1.40639	2.4808	1.98892	1.8744	0.796263	0.871868	0.35109	0.596984	0	0.26773
AT5G12020	HSP17.6	17.6 kDa class II heat shock protein [Source:UniProtKB/Swiss-Prot%3BAcc:P29830]	1.27168	0.092314	0.662368	0.22643	0.405624	1.03076	0.0707392	0.206203	0	0.127258	0.404395	0.147637	1.28538	1.11567	0.691208	2.00214	0.953073	0.859811	0.78269	0.514204	0.69021	0.422502	0.557519	0.23685
AT3G12320	LNK3	LNK3 [Source:UniProtKB/TrEMBL%3BAcc:A0A178VJK8]	2.12491	0.162418	0.273605	0.227176	0.213023	0.13655	0.0423761	0.24705	0.197828	0.114351	0.346073	0.221103	0.135883	0.190955	0.0828132	1.3839	2.4155	2.57533	0.14066	0.308032	0.372121	0.210915	0.286269	0.141884
AT3G22275	JAZ13	Protein JAZ13 [Source:UniProtKB/Swiss-Prot%3BAcc:F4J078]	1.6	0.123195	0.23533	0.177076	0.351224	0.0243988	0.299642	0	0.0699421	0.269524	0.183531	0.0781711	0	0	0.0731965	1.95711	1.08691	1.75598	0.248652	0.311156	0.146182	0.298277	0.337367	0.418027
AT3G06545		Transmembrane protein [Source:UniProtKB/TrEMBL%3BAcc:F4JC04]	2.28675	0.177677	3.29049	0.949493	0.531027	0.228143	0.216901	0.31613	0	1.1706	0.885683	0.792198	0	0.366523	0.317907	1.29863	2.36033	3.20129	3.23985	2.92807	3.70357	0.863651	0.366314	0.363115
AT2G05100	LHCB2.1	photosystem II light harvesting complex gene 2.1 [Source:TAIR%3BAcc:AT2G05100]	2.44917	0.200476	0.167201	0.580311	0.171327	0.0947829	0.177352	0.258488	0.16559	0.358934	0.687981	0.694019	0.284349	0	0	2.22022	1.83805	3.28923	0.147172	0.138126	0.216305	0.264816	0.199681	0.0494844
AT1G56060		unknown protein%3B BEST Arabidopsis thaliana protein match is: unknown protein (TAIR:AT2G32210.1)%3B Ha. [Source:TAIR%3BAcc:AT1G56060]	3.57742	0.294314	1.45473	0.510529	0.614138	1.09243	0.565914	0	0.317029	1.01807	0.277299	0.236219	0.725864	0.892539	1.6589	3.20343	3.40174	4.12709	1.75323	1.17532	1.43564	0.450669	0.254866	1.13688
AT1G65490		unknown protein%3B FUNCTIONS IN: molecular_function unknown%3B INVOLVED IN: biological_process unknown%3B LOCATED IN: endomembrane system%3B EXPRESSED IN: 22 plant structures%3B EXPRESSED DURING: 13 growth stages%3B BEST Arabidopsis thaliana protein match is: u /.../ protein (TAIR:AT1G65486.1)%3B Ha. [Source:TAIR%3BAcc:AT1G65490]	0.540081	0.0449138	0.513751	1.467	0.302528	0.149202	0.134741	0	0	1.45438	1.54055	1.40606	0.144021	0.303585	0	0.733386	0.418933	0.467924	0.447251	0.699597	0.394406	0	0.606823	0.300762
AT1G06487			1.07549	0.0940484	0.308016	0.362419	0.213681	0.857896	0	0	0.282145	1.08726	0	0	1.93799	0.340428	0.295273	1.97374	1.25273	0	0.334353	0	0.589694	0.30081	0.340233	0
AT1G08830	CSD1	Superoxide dismutase [Cu-Zn] 1 [Source:UniProtKB/Swiss-Prot%3BAcc:P24704]	964.49	88.9182	1230.53	1185.26	1049.22	84.6966	89.5256	92.1627	85.0663	1157.94	1174.27	1223.58	82.3066	83.1808	88.6024	922.308	963.484	1007.68	1250.13	1219.24	1222.21	1033.95	1061.13	1052.58
AT2G07631			1.40982	0.132645	0	0.49953	0.135892	1.869	0	0.397935	0	0.736759	0.334462	0.42737	0.437747	2.76821	2.40104	0.891643	0.848891	2.48893	0	0	0	0.407677	0	0
AT4G22210	LCR85	low-molecular-weight cysteine-rich 85 [Source:TAIR%3BAcc:AT4G22210]	0.581522	0.0607291	0.666359	2.65961	1.39131	0.267219	0	0.182187	0	2.02387	3.21567	2.73929	0.801658	0	0	1.22467	0.194324	0.325574	1.0373	0.778828	0.182947	1.86647	0.633326	1.67412
AT2G34210		Putative transcription elongation factor SPT5 homolog 2 [Source:UniProtKB/Swiss-Prot%3BAcc:O80770]	2.56424	0.277246	0.861114	1.26776	0.341324	0.197937	0.147663	0.368943	0.315131	1.21437	1.3782	1.21071	0.27057	0.261406	0.0618363	2.70968	2.4923	2.49073	0.793564	1.00765	0.782129	0.314979	0.308758	0.400235
AT1G03020	GRXS1	Monothiol glutaredoxin-S1 [Source:UniProtKB/Swiss-Prot%3BAcc:Q9SA68]	0.809839	0.0917595	0.369449	2.66406	0.0692282	0	0.185269	0.0900092	0	2.58304	2.79913	2.61001	0	0	0	1.21009	0.576033	0.643396	0.102495	0.192389	0.813462	0	0.104298	0.103387
AT4G23170	CRK9	Putative cysteine-rich receptor-like protein kinase 9 [Source:UniProtKB/Swiss-Prot%3BAcc:O65469]	1.25588	0.143552	0.283384	1.16116	0.507658	0.456085	0.204884	0.0663589	0.159413	1.50504	1.0876	0.890842	0.69348	0.307748	0.367026	1.56123	0.990916	1.2155	0.264475	0.319136	0.266543	0.679835	0.538252	0.304887
AT2G32130		At2g32130 [Source:UniProtKB/TrEMBL%3BAcc:Q9SKY7]	0.982859	0.112551	0.0318874	0	0.223377	0.313712	0.172918	0.0840086	0.0807249	0	0	0	0.369653	0.487001	0.0844809	0.941179	1.25447	0.752927	0.0956621	0	0	0.0860652	0.584067	0
AT1G34047		Defensin-like (DEFL) family protein [Source:UniProtKB/TrEMBL%3BAcc:F4HT37]	5.97136	0.689273	0.549616	28.0868	0.717079	10.6056	0.537569	0.6268	0.903449	28.432	25.1996	30.6289	10.5725	11.2641	9.98013	7.02227	5.5713	5.32052	0.237916	0.781519	0.629414	1.07024	0.12105	0.959945
AT5G44540		Similarity to tapetum-specific protein [Source:UniProtKB/TrEMBL%3BAcc:Q9FI11]	1.43053	0.16629	0.116417	0.419462	0.244091	0.532843	0	0.33697	0.161899	0.935828	0.141611	0.180948	0.556024	0.195343	0.847162	1.8876	0.898547	1.50544	0	0.180063	0.169188	0.34522	0	0.387053
AT5G50710		Transmembrane protein [Source:UniProtKB/TrEMBL%3BAcc:Q9LUF0]	3.46227	0.423339	1.08238	0.890628	1.83901	1.5827	0	0	1.27002	0	0	2.67188	1.62495	1.44222	1.68093	1.78558	5.05843	3.54281	1.46075	1.7864	0	1.39386	1.75671	2.36647
AT2G07689		NADH-Ubiquinone/plastoquinone (Complex I) protein [Source:UniProtKB/TrEMBL%3BAcc:Q3EC49]	1.10072	0.135377	0.2229	0.403919	0.662524	0.85317	0	0	0.406131	0.347787	0.66223	0.20174	0.661243	0.544473	1.35379	0.877877	0.200359	2.22391	0	0.200754	0.467945	0.425515	0.512658	1.0494
AT5G03204		unknown protein%3B Ha. [Source:TAIR%3BAcc:AT5G03204]	2.14692	0.265928	0.0437282	0.0732011	0	0.313237	0.672252	0	0.125533	0	0.219603	0	0	0.151465	0.788245	1.75633	1.53277	3.15167	0	0	0.131185	0	0	0
AT5G52760	HIPP14	Heavy metal-associated isoprenylated plant protein 14 [Source:UniProtKB/Swiss-Prot%3BAcc:Q9LTE1]	3.66689	0.458827	1.26989	0.889166	1.20382	1.37757	0.25101	0.812986	0.312483	1.42995	0.888302	0.349248	1.34148	1.31961	1.4716	3.27895	4.1623	3.55943	2.22183	0.608198	0.979653	1.08276	0.84784	1.68087
AT5G05280	ATL73	RING-H2 finger protein ATL73 [Source:UniProtKB/Swiss-Prot%3BAcc:Q9FLC6]	1.32895	0.169395	0.871652	0.147426	0.442686	0.604647	0.19783	0.0640743	0.246279	0.0593154	0.107708	0.275255	0.352424	0.817171	0.644346	1.29213	1.4352	1.25953	0.948514	0.958685	0.707758	0.590787	0.148492	0.58878
AT2G35387		snoRNA [Source:TAIR%3BAcc:AT2G35387]	1.0469	0.138335	0.404923	0.112974	0	0.15584	0.415004	0	0	0	0.338921	0	0	0.467521	0	2.7106	0.430105	0	0	0	1.21477	0	0	0
AT3G25240		Sulfate/thiosulfate import ATP-binding protein%2C putative (DUF506) [Source:UniProtKB/TrEMBL%3BAcc:Q9LSF2]	12.8787	1.71553	1.43434	0.856915	0.37933	1.2143	1.66445	1.61728	1.86487	0.499053	1.08745	0.984245	0.770934	1.62507	1.24688	14.3744	12.0751	12.1867	0.920812	1.32512	2.0571	0.331374	0.187401	0.619216
AT4G09731		unknown protein%3B Ha. [Source:TAIR%3BAcc:AT4G09731]	0.957042	0.12916	0	0	0	0	0	0	0.387479	0	0	0	0	0	0	0	2.15052	0.720603	0	0	0	0	0	0
AT5G51870	AGL71	AGAMOUS-like 71 [Source:TAIR%3BAcc:AT5G51870]	1.15866	0.159556	0.41979	0.253751	0.783776	0.331699	0	0.196065	0.282603	0.363006	0.0823958	0.315852	0.10784	0	0.887255	0.768808	1.56845	1.13872	0.446527	0.419078	0.393767	1.10476	0.908759	0.337809
AT2G24195		Transmembrane protein [Source:UniProtKB/TrEMBL%3BAcc:A0A1P8B1G7]	0.59451	0.0826314	1.00046	0.317307	0.365517	0.225797	0	0.247894	0	0.344224	0.208353	0.399345	0.409042	0.143705	0.124644	0.833175	0.396613	0.553742	0.564563	1.19218	1.24464	0.380944	0.430869	0.284738
AT2G46790	APRR9	Two-component response regulator-like APRR9 [Source:UniProtKB/Swiss-Prot%3BAcc:Q8L500]	6.28701	0.876136	0.369803	0.977552	0.316905	0.597862	0.76813	0.932948	0.927329	1.11412	0.957767	0.860772	0.401392	0.829278	0.562917	6.35721	6.25394	6.24988	0.602007	0.14402	0.363381	0.278772	0.396385	0.275557
AT2G17295		snoRNA [Source:TAIR%3BAcc:AT2G17295]	1.94858	0.272748	1.17022	1.14528	0.137704	0.438871	0.415004	0.403241	0	1.11987	1.01676	1.2992	0.443584	0.467521	0.405508	3.61413	0.430105	1.80151	2.29589	0	1.21477	0.413113	0	0
AT2G33900		pre-tRNA [Source:TAIR%3BAcc:AT2G33900]	1.7996	0.25832	1.42062	1.55732	0.618925	1.76673	0	0	0.774959	1.86646	2.37245	0.433068	0	3.27264	2.02754	1.80706	2.15052	1.44121	0.918356	1.72381	1.61969	0	0.467254	1.38952
AT1G51913		Putative uncharacterized protein [Source:UniProtKB/TrEMBL%3BAcc:Q1G3Z2]	1.20483	0.173464	0.955619	0.693463	0.399595	1.14252	0.181488	0	0.338903	0.326494	1.18573	0.568165	1.16392	1.02228	1.24135	1.38296	1.12855	1.10296	1.20484	1.13078	0.53124	0.180662	0.613015	0.405108
AT5G44562		other RNA [Source:TAIR%3BAcc:AT5G44562]	1.20562	0.174583	0.591028	0.276264	0.439501	0.130264	0.269095	0.0871558	0.167498	0.161365	0.293015	0.37441	0	0.303147	0.0876459	0.97644	1.39443	1.246	0.694722	0.465726	0.612636	0.714317	0.403966	0.200219
AT1G09080	MED37B	Probable mediator of RNA polymerase II transcription subunit 37b [Source:UniProtKB/Swiss-Prot%3BAcc:Q8H1B3]	1.4585	0.21133	0.123371	7.18926	0.140795	0.143784	0.236021	0.315331	0.0826378	8.09388	7.1318	6.34209	0.220741	0.0664721	0.144138	1.41311	1.68169	1.28069	0.130572	0.153182	0.0863581	0.0587365	0.166085	0.197562
AT4G15248	MIP1A	B-box domain protein 30 [Source:UniProtKB/Swiss-Prot%3BAcc:Q1G3I2]	1.48989	0.219555	0.443608	0.171327	0.277954	0.107537	0.194229	0.283087	0.181348	0.174707	0.237932	0.101342	0.103803	0.218808	0	1.37433	1.40908	1.68628	0.322356	1.00847	0	0.290017	0.218684	0.325161
AT3G05770		F10A16.6 protein [Source:UniProtKB/TrEMBL%3BAcc:Q9M9L9]	5.99844	0.907235	4.40698	3.37853	2.92291	0.78343	0.726189	0.940809	1.05471	3.266	3.4595	3.41009	0.474344	1.36348	0.51247	6.36806	5.60279	6.02449	3.66033	4.48268	5.07794	2.53008	2.86166	3.377
AT3G30725	GDU6	Protein GLUTAMINE DUMPER 6 [Source:UniProtKB/Swiss-Prot%3BAcc:Q3EAV6]	13.2422	2.00513	2.37833	5.81236	2.78845	2.23848	2.33023	1.50946	2.17569	5.98863	5.89034	5.55809	2.37211	2.50011	1.84322	13.0456	11.8451	14.8359	2.4555	2.18933	2.49017	3.64512	1.62414	3.09608
AT1G17710		Inorganic pyrophosphatase 2 [Source:UniProtKB/Swiss-Prot%3BAcc:Q9FZ62]	41.5274	6.40457	7.14761	1.78361	0.74709	3.44014	6.84456	6.16512	6.20402	1.3931	2.08086	1.87686	3.15066	3.26439	3.90538	41.6596	41.6297	41.293	6.96506	7.26323	7.21452	0.895189	0.900007	0.446074
AT1G72520	LOX4	Lipoxygenase 4%2C chloroplastic [Source:UniProtKB/Swiss-Prot%3BAcc:Q9FNX8]	4.90122	0.756584	0.843977	0.852111	0.851667	0.823576	0.696223	0.636696	0.936834	1.10514	0.852877	0.598318	1.05059	0.59978	0.820354	4.97091	4.54156	5.19119	0.702361	0.850562	0.979009	0.652284	0.668603	1.23411
AT2G05070	LHCB2.2	Chlorophyll a-b binding protein 2.2%2C chloroplastic [Source:UniProtKB/Swiss-Prot%3BAcc:Q9S7J7]	1.57716	0.246511	0.452577	0.791593	0.512313	0.208007	0.272789	0.212046	0.254697	0.736114	1.06934	0.569327	0.0583151	0.245848	0.319858	1.66294	1.52666	1.54186	0.301826	0.736508	0.319396	0.434475	0.737123	0.365343
AT5G43603	MIR166F	MIR166/MIR166F%3B miRNA [Source:TAIR%3BAcc:AT5G43603]	0.858603	0.134414	1.79908	0.494734	1.39768	0.721902	0	0.403241	0	0.373291	0.677842	0.433068	0.887168	0.467521	0.811017	1.3553	0.860209	0.360302	3.67343	1.72381	0	0	2.80352	1.38952
AT5G14160		Putative F-box protein At5g14160 [Source:UniProtKB/Swiss-Prot%3BAcc:Q9FMT5]	1.33006	0.20832	1.35683	1.42445	0.523416	0.225206	0.235574	0.114449	0.274938	1.4303	1.491	1.35206	0.188848	0.199039	0.287731	0.961659	1.64799	1.38053	1.30325	1.10082	1.66643	0.117251	0.795702	0.657295
AT4G25480	DREB1A	Dehydration-responsive element-binding protein 1A [Source:UniProtKB/Swiss-Prot%3BAcc:Q9M0L0]	2.60086	0.409443	0.378453	0.338382	0.563578	0.491436	0.134354	0.174061	0.919915	0.322266	0.365742	0.327138	0.670163	0.454067	0.350079	1.99882	2.45995	3.34381	0.495516	0.465056	0.174787	0.534967	0.705923	0.449845
[truncated: 811 more rows]

## Sheet: WT (-Cu_Down)
			WT +Cu	WT -Cu	spl7-1 +Cu	spl7-1 -Cu	citf1-1 +Cu	citf1-1 -Cu	WT -Cu			spl7-1 -Cu			citf1-1 -Cu			WT +Cu			spl7-1 +Cu			citf1-1 +Cu
[truncated: 638 more rows]

[truncated: 7 more sheets: WT_(-Cu_Up), SPL7_Positive, SPL7 Negative, bHLH160_Positive, bHLH160_Negative, Common_Positive, Common_Negative]
