# Supplementary material for: CITF1 Functions Downstream of SPL7 to Specifically Regulate Cu Uptake in Arabidopsis
Source: Int J Mol Sci. 2022 Jun 29;23(13):7239. doi: 10.3390/ijms23137239 (PMC9266912; doi:10.3390/ijms23137239)
Supplement: Supplementary file 1 [file ijms-23-07239-s001.zip › ijms-1777439-supplementary/Supplemental Table S2.xlsx]

## Sheet: Supplemental Table S2
Supplemental Table S2. Representative genes regulated by SPL7 and CITF1
Gene_ID	Gene_Name	WT (+Cu)	WT (-Cu)	spl7-1 (+Cu)	spl7-1 (-Cu)	citf1-1 (+Cu)	citf1-1 (-Cu)	WT(-Cu) /WT(+Cu)	spl7-1(-Cu) /WT(-Cu)	citf1-1(-Cu) /WT(-Cu)
SPL7 and CITF1 co-regulation
AT3G46900	COPT2	0.0278868	160.466	0.134752	0.01	0.01	12.0257	5754.2	0.0742103	0.074942
AT5G23980	FRO4	0.00773511	56.9176	0.01	0.0185946	0.0299184	5.41769	7358.34	1.85946	0.0951849
AT5G23990	FRO5	0.00916332	22.2516	0.0219202	0.0330418	0.0237667	4.2812	2428.34	1.50737	0.1924
AT1G07610	MT1C	152.285	785.92	115.5	136.22	121.663	80.5611	5.16085	1.17939	0.102505
AT4G30110	HMA2	29.9956	9.45194	12.3493	20.2788	21.0433	26.5662	0.315111	1.6421	2.81066
AT5G61890	ERF114	0.528376	0.241915	0.829338	1.54185	0.886517	0.55699	0.457847	1.85914	2.30242
AT4G28140	ERF054	1.00228	0.378286	0.610108	1.43019	0.617264	0.739968	0.377423	2.34415	1.95611
SPL7 regulation
AT5G14565	MIR398C	1.19724	14.2647	0.01	0.01	1.01807	14.9169	11.9146	1	1.04572
AT4G13555	MIR397B	0.86743	40.506	0.01	0.01	0.01	50.0773	46.6966	1	1.2363
AT4G13554	MIR857A	0.0600753	13.7582	0.01	0.01	0.01	18.912	229.016	1	1.3746
AT1G71200	CITF1	0.0675563	23.389	0.966061	0.0391879	103.593	114.008	346.215	0.0405646	4.87441
AT4G28790	bHLH23	0.502372	11.5589	0.41707	0.245551	0.715344	11.4682	23.0086	0.588752	0.99216
AT5G14570	NRT2.7	5.72599	38.7453	3.6781	3.26942	3.42778	49.9913	6.76656	0.888891	1.29026
AT5G59520	ZIP2	29.3574	385.358	5.1503	2.38015	46.2339	384.082	13.1264	0.462138	0.996689
AT5G59030	COPT1	6.33477	12.6708	5.30869	4.56448	4.92183	15.0443	2.0002	0.859814	1.18732
AT5G24380	YSL2	26.2252	112.19	13.808	16.7899	19.7992	115.728	4.27793	1.21595	1.03154
AT5G53550	YSL3	26.6435	76.3947	32.7861	23.0505	30.6802	81.1291	2.86729	0.703056	1.06197
AT4G25100	FSD1	76.3613	1296.05	4.94932	0.01	35.2625	1400.64	16.9726	0.00202048	1.0807
AT3G56240	CCH	166.187	827.282	101.365	164.516	144.211	759.439	4.97801	1.623	0.917993
AT1G08830	CSD1	964.49	88.9182	1230.53	1185.26	1049.22	84.6966	0.092192	0.963214	0.952523
AT2G28190	CSD2	167.973	39.7276	226.459	201.15	193.208	38.5039	0.236512	0.888241	0.969198
AT1G12520	CCS	91.469	28.7212	121.247	106.957	108.529	34.8693	0.314	0.882145	1.21406
AT2G29130	LAC2	38.6242	12.4076	27.9976	42.9325	28.0294	19.6929	0.321239	1.53343	1.58716
AT5G05390	LAC12	4.96873	2.09484	4.408	6.27366	3.00344	2.31662	0.421606	1.42325	1.10586
AT2G02850	ARPN	67.082	11.5254	63.8175	69.3886	46.3465	13.5114	0.17181	1.0873	1.17231
CITF1 regulation
AT5G21120	EIL2	1.32477	3.9555	2.74671	2.61073	1.46518	1.63984	2.98581	0.950496	0.414572
AT2G25820	ERF042	0.264752	1.25272	1.30156	1.75231	0.763095	0.497067	4.73165	1.34631	0.396792
AT3G47740	ABCA3	1.60263	3.39861	2.70489	3.07858	1.71614	1.13599	2.12064	1.13815	0.334251
