# Supplementary material for: CITF1 Functions Downstream of SPL7 to Specifically Regulate Cu Uptake in Arabidopsis
Source: Int J Mol Sci. 2022 Jun 29;23(13):7239. doi: 10.3390/ijms23137239 (PMC9266912; doi:10.3390/ijms23137239)
Supplement: Supplementary file 1 [file ijms-23-07239-s001.zip › ijms-1777439-supplementary/Supplemental Table S3.xlsx]

## Sheet: Sheet1
Supplemental Table S3. Expression levels of JA-synthesis associated genes.
		WT +Cu	WT -Cu	spl7-1 +Cu	spl7-1 -Cu	citf1-1 +Cu	citf1-1 -Cu	WT -Cu			spl7-1 -Cu			citf1-1 -Cu			WT +Cu			spl7-1 +Cu			citf1-1 +Cu
gene_id	gene_name	Mean	Mean	Mean	Mean	Mean	Mean	Repeat 1	Repeat 2	Repeat 3	Repeat 1	Repeat 2	Repeat 3	Repeat 1	Repeat 2	Repeat 3	Repeat 1	Repeat 2	Repeat 3	Repeat 1	Repeat 2	Repeat 3	Repeat 1	Repeat 2	Repeat 3
AT1G17420	LOX3	1.42167	0.240942	0.304309	0.25143	0.205846	0.210234	0.283141	0.137558	0.302128	0.309257	0.297299	0.147733	0.194554	0.159486	0.276663	1.40902	1.15281	1.70318	0.469919	0.147011	0.295997	0.322115	0.227707	0.0677154
AT1G72520	LOX4	4.90122	0.756584	0.843977	0.852111	0.851667	0.823576	0.696223	0.636696	0.936834	1.10514	0.852877	0.598318	1.05059	0.59978	0.820354	4.97091	4.54156	5.19119	0.702361	0.850562	0.979009	0.652284	0.668603	1.23411
AT5G42650	AOS	89.04	36.0973	33.1433	26.5778	38.9673	39.7435	36.4124	34.2189	37.6605	28.7826	25.9072	25.0437	39.7063	39.8118	39.7123	89.5524	90.6587	86.9088	32.0475	34.247	33.1355	37.0093	37.2354	42.6571
AT2G06050	OPR3	53.6733	38.8584	43.822	40.554	38.8938	41.7358	40.8744	37.4253	38.2754	42.2648	39.287	40.1102	40.3155	43.3912	41.5008	50.28	55.6541	55.0859	41.2907	47.1751	43.0004	37.9836	39.8125	38.8852
AT5G48880	KAT5	13.0025	24.7536	11.8683	20.6514	15.0536	14.1089	24.5554	24.4178	25.2875	20.1922	19.6157	22.1464	14.0855	13.6804	14.5609	11.8849	11.99	15.1327	11.317	12.2523	12.0356	15.4441	14.9665	14.7503
AT2G46370	JAR1	116.275	106.367	106.954	87.182	113.424	108.214	105.955	106.094	107.051	87.4532	88.7039	85.3891	112.211	104.789	107.642	116.68	117.344	114.8	106.719	107.381	106.76	113.506	117.426	109.341
AT3G25760	AOC1	3.0278	0.837391	0.898475	0.694156	0.559748	0.912934	0.575909	0.763072	1.17319	0.894769	0.641356	0.546343	1.06326	1.06165	0.61389	2.39371	3.68971	2.99999	0.695139	0.978612	1.02167	0.625402	0.235788	0.818053
AT3G25770	AOC2	11.832	6.19089	4.55775	6.05504	6.5802	4.25157	5.75506	6.01134	6.80626	6.85901	5.60082	5.70529	4.51102	4.91653	3.32717	11.4856	12.2272	11.7834	4.77574	3.98414	4.91336	6.30172	6.58763	6.85126
AT3G25780	AOC3	163.328	69.0476	63.4639	47.1468	71.9601	84.7489	66.2679	68.731	72.1441	46.0648	45.6562	49.7192	88.1683	83.2401	82.8382	160.216	171.056	158.713	60.0698	65.7734	64.5484	70.0772	69.5385	76.2644
AT1G13280	AOC4	66.2206	67.5664	71.3299	55.1294	67.4165	66.9056	65.8714	66.4401	70.3878	58.7496	51.8997	54.739	68.4727	67.1996	65.0446	67.6133	67.2099	63.8387	69.5958	73.4642	70.9295	65.063	70.7153	66.4711
AT1G32210	DAD1	50.9327	56.3419	56.1844	49.1534	51.4957	54.4078	60.2235	51.7182	57.084	50.112	42.828	54.5202	53.258	54.9533	55.012	46.6951	54.2149	51.888	56.5773	60.297	51.6788	54.6767	55.6582	44.1523

## Sheet: Sheet2
		WT_Sh_+Cu	WT_Sh_-Cu	spl7_Sh_+Cu	spl7_Sh_-Cu	WT_R_+Cu	WT_R_-Cu	spl7_R_+Cu	spl7_R_-Cu
Gene	symbol	GSM608536	GSM608537	GSM608538	GSM608539	GSM608540	GSM608541	GSM608542	GSM608543	strand	igvlocus	symbol	alias	locustype
AT1G17420	LOX3	24.6	10.6	6.1	11	0	0.2	0	0	+	chr1:5977323-5981521	LOX3	ATLOX3,Arabidopsis thaliana lipoxygenase 3	protein_coding
AT1G72520	LOX4	12.2	6.6	2.1	6.7	0.2	0.2	0	0.5	+	chr1:27308513-27312756	LOX4	ATLOX4,Arabidopsis thaliana lipoxygenase 4	protein_coding
AT5G42650	AOS	187.6	151.2	175.2	89.9	39.9	46.7	42.9	35.1	-	chr5:17097564-17099595	AOS	CYP74A,CYTOCHROME P450 74A,DDE2,DELAYED DEHISCENCE 2	protein_coding
AT2G06050	OPR3	110.6	78.9	68.9	64.9	33.4	33.8	30.9	38.4	-	chr2:2359114-2362375	OPR3	AtOPR3,DDE1,DELAYED DEHISCENCE 1	protein_coding
AT5G48880	KAT5	86.8	57.5	98.6	51.4	0.8	0.8	0	1.1	-	chr5:19814395-19817955	KAT5	PKT1,PEROXISOMAL-3-KETO-ACYL-COA THIOLASE 1,PKT2,peroxisomal 3-keto-acyl-CoA thiolase 2	protein_coding
AT2G46370	JAR1	32	45	40.7	38.6	65.6	69.7	69.1	48.4	+	chr2:19033586-19036683	JAR1	AtGH3.11,FIN219,FAR-RED INSENSITIVE 219	protein_coding
AT3G25760	AOC1	86.9	59.3	65.7	39.2	0	0	0	0	+	chr3:9403779-9405338	AOC1	ERD12,early-responsive to dehydration 12	protein_coding
AT3G25770	AOC2	248.7	209.2	246.8	138.4	0	0	0	0	+	chr3:9406669-9408071	AOC2	--	protein_coding
AT3G25780	AOC3	17.1	16.2	9	14.4	45.7	41.3	49.3	47.6	+	chr3:9409160-9411090	AOC3	--	protein_coding
AT1G13280	AOC4	61.3	56.9	45.9	37.9	48	49.6	40.9	41.9	+	chr1:4547388-4548894	AOC4	--	protein_coding
AT1G32210	DAD1	86.4	92.7	86.6	92	112.4	94.4	97.4	93.3	-	chr1:11605606-11607866	DAD1	--	protein_coding

## Sheet: Sheet3
	WT_R_+Fe_+Cu			spl7_R_+Fe_+Cu			spl7_R_+Fe_+Cu			WT_R_+Fe_-Cu			spl7_R_+Fe_-Cu			WT_R_-Fe_+Cu			spl7_R_-Fe_+Cu			WT_R_-Fe_-Cu			spl7_R_-Fe_-Cu			WT_Sh_+Fe_+Cu			spl7_Sh_+Fe_+Cu			spl7_Sh_+Fe_+Cu			WT_Sh_+Fe_-Cu			spl7_Sh_+Fe_-Cu			WT_Sh_-Fe_+Cu			spl7_Sh_-Fe_+Cu			WT_Sh_-Fe_-Cu
	R1	R2	R3	R1_ex	R2_ex	R3_ex	R1	R2	R3	R1	R2	R3	R1	R2	R3	R1	R2	R3	R1	R2	R3	R1	R2	R3	R1	R2	R3	R1	R2	R3	R1_ex	R2_ex	R3_ex	R1	R2	R3	R1	R2	R3	R1	R2	R3	R1	R2	R3	R1	R2	R3	R1
Gene	GSM2809930	GSM2809931	GSM2809932	GSM2809933	GSM2809934	GSM2809935	GSM2809936	GSM2809937	GSM2809938	GSM2809939	GSM2809940	GSM2809941	GSM2809942	GSM2809943	GSM2809944	GSM2809945	GSM2809946	GSM2809947	GSM2809948	GSM2809949	GSM2809950	GSM2809951	GSM2809952	GSM2809953	GSM2809954	GSM2809955	GSM2809956	GSM2809957	GSM2809958	GSM2809959	GSM2809960	GSM2809961	GSM2809962	GSM2809963	GSM2809964	GSM2809965	GSM2809966	GSM2809967	GSM2809968	GSM2809969	GSM2809970	GSM2809971	GSM2809972	GSM2809973	GSM2809974	GSM2809975	GSM2809976	GSM2809977	GSM2809978
AT1G17420	0.1	0	0	0.4	0.2	0.2	0.1	0	0.3	0.1	0.1	0	0.8	0.4	0.6	0.1	0.2	0.1	1.1	1	0	0.1	0	0.1	0.1	0	0	21.1	11.2	10.3	15.4	15	12.5	11.6	13.6	9.6	9.2	13.7	10.9	12.8	12.7	13.1	7.6	14.7	17	9.7	7.3	8.4	12.2
AT1G72520	1.5	2.2	1.2	2.9	2.5	1.5	1.5	1.4	2.5	1.5	1.6	1.2	3.5	2.1	2.2	1.6	1.9	1.9	4.8	4.5	1.5	1.5	1	1.4	1.3	1	1.4	20.6	6	4.6	4.6	7.6	6.5	5.2	6	3.8	2.2	6.1	3.2	5.7	4.5	4.8	3.8	7.9	9.1	7.5	4.8	5.6	3.3
AT5G42650	42.1	50.2	40.1	50.8	39.9	40.4	44.1	38.4	41.7	49.2	47.4	49.6	45.1	41.8	41.8	36.7	37.2	35.3	47.5	48.2	44	39.3	40.9	39.8	39.3	40.1	41.6	89.1	95.9	73.6	110.4	110.5	104.3	95.9	91.5	93.5	71.8	80.4	90.8	101.9	91.4	86.8	77.3	77.7	72.6	97	88.7	93	98.3
AT2G06050	32	32	27.9	41.1	42.6	44.2	38.9	42.4	32.7	31.2	35.5	35	32.5	36.7	35.1	26.1	35.9	39.3	34.9	45.1	29.9	36.2	33.6	30.2	26.7	32.7	36.5	52.8	45.8	42.6	61.7	44.8	55.4	46.1	37.5	46.2	36.1	52.4	43.9	60.7	35.1	49.8	46.2	50.3	50.1	38.4	59.7	49.2	41
AT5G48880	1.9	1.4	1.3	2.2	1.6	1.8	1.5	1.9	1.4	1.6	1.7	1.6	1	1.7	1.5	1.4	1.7	1.3	2.5	2.3	1.4	1.1	1.5	2.1	1.5	1.8	1.1	71.4	81.3	63.5	79.7	77.4	79.4	78.1	72.3	83.6	66.8	65.5	77.9	89.2	90.2	84.6	61.6	67	63.6	72.9	78.9	52.6	76.8
AT2G46370	74	70.2	72.7	74	69.8	71.4	74.8	70.2	72.3	74.4	72.7	75.9	75.5	69.4	65	65.6	67.4	69	62.3	57.5	76.2	72.9	76.7	73.5	76.2	75.4	76.4	45.8	49.6	45.8	49	48.1	50.4	46.2	45	51.2	43.9	49.4	49.2	48.1	53	54	46.7	43.3	46.6	49.8	46.4	46.9	46.3
AT3G25760	0	0	0	0.6	0	0	0	0	0.9	0.3	0	0	0.9	0.2	0.5	0	0	0	0	0	0.2	0	0.2	0	0	0	0	23.7	27.1	15.6	55.6	56.3	44.4	28.4	37.7	33.8	12.1	27	22.8	48.3	28.3	31.6	22.7	24.3	23.7	38	29.8	39.3	28.9
AT3G25770	1.3	1.7	1.4	4.9	2.1	1.3	1.2	0.3	0.5	1.7	1	0.4	1.1	1.7	2.1	1.3	0.9	2.5	6.3	8.4	1.5	1.1	1.4	0.8	1.2	0.8	1	78.2	91.8	67.7	101.3	102.7	98.4	94.1	91.5	87.8	72.4	89	93.9	101.6	98	93	63.5	71.7	70.6	80	78.8	84.4	87.5
AT3G25780	69.9	76.9	78.1	73.7	56.3	67.2	69.7	71	64.1	75.4	90	83.6	71	62.5	58.2	50.1	57.8	54.5	59.6	62.2	79.4	66.3	82.8	77.7	70.5	63.8	71.2	9.1	4.5	4.5	5.4	5.8	5.9	4.3	5.3	3.7	3.2	6.5	3.4	5.2	1.9	4.4	4	5.8	6.7	8	6.3	6.8	3.1
AT1G13280	60.6	54.6	61.5	69.3	63.8	66.7	63.8	62.3	64.4	60.5	81.5	69.9	62.1	65.6	62.7	54.2	57.3	58.2	53.2	52.4	56.7	54.1	51.5	51.5	55.7	55.4	57.9	59.2	61.3	56.2	57.4	66.4	60.5	62.1	63.4	61.1	59.7	58	61	63.8	57.7	63.1	64	58	56.9	67.6	68.2	67.6	57.2
AT1G32210	51.3	47	51.1	60.2	53.3	50.3	51.6	46.1	44.1	52.8	74.2	63.5	51.2	45	46.9	44.9	50.7	54.7	51.8	54.3	45	50.1	49.5	51.8	46.2	49.9	43.2	46.3	48.7	47.5	40.2	39.1	40.1	46.3	45.5	47.1	50.3	47	45	42.9	45.9	47.8	48	37.8	48.1	52.7	51.2	50.3	46.5
[truncated: 10 more columns]
