# Supplementary material for: CITF1 Functions Downstream of SPL7 to Specifically Regulate Cu Uptake in Arabidopsis
Source: Int J Mol Sci. 2022 Jun 29;23(13):7239. doi: 10.3390/ijms23137239 (PMC9266912; doi:10.3390/ijms23137239)
Supplement: Supplementary file 1 [file ijms-23-07239-s001.zip › ijms-1777439-supplementary/Supplemental Table S4.xlsx]

## Sheet: Supplemental Table S4
Supplemental Table S4. Primers used in this paper.
Pro35S:HA-CITF1
HA-CITF1-F	CTTTCGCGAGCTCGGTACCCGGGATGGAGTACCCATACGACGTAC
HA-CITF1-R	CATGCCTGCAGGTCGACTCTAGAGATCTGCAGCTCGAGCTCGAT
ProCITF1:HA-CITF1
ProCITF1-F	GTCGACTCTAGAGGATCCCCGGGCGTGGACGTTGTAACTTGCAGGAG
ProCITF1-R	AGCGTAATCTGGTACGTCGTACATATATATACGACGGCAAGAGGAAC
CITF1-HA-CDS-F	GTTCCTCTTGCCGTCGTATATATATGTACGACGTACCAGATTACGCT
CITF1-HA-CDS-R	GGTTTCTACAGGACGGACCATGGTGAGTTTGCACTTTGTGTTGTCACGA
ProCITF1:GUS
ProCITF1-GUS-F	CGACTCTAGAGGATCCCCGGGCGTGGACGTTGTAACTTGCAGG
ProCITF1-GUS-R	GTTTCTACAGGACGGACcatGGTGATATATACGACGGCAAGAGGAAC
Primers for qRT-PCR
qZIP2-F	GAAGAGGAGACCAACCAGCC
qZIP2-R	TCCGAGGAGGAGAAACGACT
qFSD1-F	AGGCGTGGAACCACGAGTTC
qFSD1-R	ACTGAGTGGCTGCAGCAGCA
qYSL2-F	AATGGCTGTACCGTTCCTGG
qYSL2-R	ACCTGATGCAACAGCTGGAA
qFRO4-F	TTCCAGTGTAGTTTTCTTA
qFRO4-R	TTGTACCTGATTCTTGAAC
qCOPT2-F	CATTCACCGATCCTACGTGTCA
qCOPT2-R	CACCAAATACGAAAGGCCAGTC
qFRO5-F	TACCCAAAAGCAACCCTCCC
qFRO5-R	ATCATCACCCTCCCCATTCT
qERF042-F	TTAACTTCCCTGAGCTCGCG
qERF042-R	ACACCTAGTTTGCAACGGCG
qMT1C-F	ATGGCAGGTTCTAACTGTGGATG
qMT1C-R	TCAACAGTTACAGCTTGACCCG
qNRT2.7-F	CCTTCATCCTCGTCCGTTTC
qNRT2.7-R	AATTCGGCTATGGTGGAGTA
qCLE2-F	GTTATCCTCAATCGCCGCTG
qCLE2-R	GGGCTTAACCGCTCTGGAGA
qTUB2-F	GGCCTTGTACGATATTTGCTTC
qTUB2-R	TCGGAGGTCAGAGTTGAGTTGA
qACT2-F	TGTGCCAATCTACGAGGGTTT
qACT2-R	TTTCCCGCTCTGCTGTTGT
Primers for EMSA
Bio-ProCOPT2-E-F	ttactaaatccttaattaCATTTGtataaattcttttc
Bio-ProCOPT2-E-R	gaaaagaatttatacaaatgtaattaaggatttagtaa
Cold-ProCOPT2-E-F	ttactaaatccttaattaCATTTGtataaattcttttc
Cold-ProCOPT2-E-R	gaaaagaatttatacaaatgtaattaaggatttagtaa
Cold-mProCOPT2-E-F	ctaaatccttaattaGatttgtataaattc
Cold-mProCOPT2-E-R	gaatttatacaaatCtaattaaggatttag
Bio-ProFRO4-E-F	ggttgacCAAGTGtttaggaacgttgtatcatatcttttgatttaCAAATGtaa
Bio-ProFRO4-E-R	ttaCATTTGtaaatcaaaagatatgatacaacgttcctaaaCACTTGgtcaacc
Cold-ProFRO4-E-F	ggttgacCAAGTGtttaggaacgttgtatcatatcttttgatttaCAAATGtaa
Cold-ProFRO4-E-R	ttaCATTTGtaaatcaaaagatatgatacaacgttcctaaaCACTTGgtcaacc
Cold-mProFRO4-E-F	ttagATTTctaaatcaaaagatatgatacaacgttcctaaaggCTccgtcaacc
Cold-mProFRO4-E-R	ggttgacggAGcctttaggaacgttgtatcatatcttttgatttagAAATctaa
Bio-ProFRO5-E-F	cactcttacttaaacgtaacataCATTTGaatttgataaca
Bio-ProFRO5-E-R	tgttatcaaattCAAATGtatgttacgtttaagtaagagtg
Cold-ProFRO5-E-F	cactcttacttaaacgtaacataCATTTGaatttgataaca
Cold-ProFRO5-E-R	tgttatcaaattCAAATGtatgttacgtttaagtaagagtg
Cold-mProFRO5-E-F	cactcttacttaaacgtaacataggTTccaatttgataaca
Cold-mProFRO5-E-R	tgttatcaaattggAAcctatgttacgtttaagtaagagtg
Bio-ProCOPT2-G-F	gatgatgtacttgtactacagtacaacacatac
Bio-ProCOPT2-G-R	gtatgtgttgtactgtagtacaagtacatcatc
Cold-ProCOPT2-G-F	gatgatgtacttgtactacagtacaacacatac
Cold-ProCOPT2-G-R	gtatgtgttgtactgtagtacaagtacatcatc
Cold-mProCOPT2-G-F	gatgatCCGGttCCGGtacaCCGGaacacatac
Cold-mProCOPT2-G-R	gtatgtgttgtactgtagtacaagtacatcatc
Bio-ProFRO4-G-F	acccgtacaacgtattcgttacgaaccaatttcta
Bio-ProFRO4-G-R	tagaaattggttcgtaacgaatacgttgtacgggt
Cold-ProFRO4-G-F	acccgtacaacgtattcgttacgaaccaatttcta
Cold-ProFRO4-G-R	tagaaattggttcgtaacgaatacgttgtacgggt
Cold-mProFRO4-G-F	acccGGCCaacgtattcgttacgaaccaatttcta
Cold-mProFRO4-G-R	tagaaattggttcgtaacgaatacgttgtacgggt
Bio-ProFRO5-G-F	ctatcatgtacgtttttaagagtttcgtacaaattcacgt
Bio-ProFRO5-G-R	acgtgaatttgtacgaaactcttaaaaacgtacatgatag
Cold-ProFRO5-G-F	ctatcatgtacgtttttaagagtttcgtacaaattcacgt
Cold-ProFRO5-G-R	acgtgaatttgtacgaaactcttaaaaacgtacatgatag
Cold-mProFRO5-G-F	ctatcatgGCcgtttttaagagtttcgGCcaaattcacgt
Cold-mProFRO5-G-R	acgtgaatttgtacgaaactcttaaaaacgtacatgatag
Bio-ProCITF1-G-F	ccatttGTACtgcataaagaccccccacGTACatacat
Bio-ProCITF1-G-R	atgtatGTACgtggggggtctttatgcaGTACaaatgg
Cold-ProCITF1-G-F	ccatttGTACtgcataaagaccccccacGTACatacat
Cold-ProCITF1-G-R	atgtatGTACgtggggggtctttatgcaGTACaaatgg
Cold-mProCITF1-G-F	ccatttGGCCtgcataaagaccccccacGGCCatacat
Cold-mProCITF1-G-R	atgtatGGCCgtggggggtctttatgcaGGCCaaatgg
Bio-ProCOPT1-E-F	agagtttaaaagtGATCttcaaagatattttgttgag
Bio-ProCOPT1-E-R	ctcaacaaaatatctttgaaGATCacttttaaactct
Cold-ProCOPT1-E-F	agagtttaaaagtGATCttcaaagatattttgttgag
Cold-ProCOPT1-E-R	ctcaacaaaatatctttgaaGATCacttttaaactct
Cold-mProCOPT1-E-F	agagtttaaaagtGGCCttcaaagatattttgttgag
Cold-mProCOPT1-E-R	ctcaacaaaatatctttgaaGGCCacttttaaactct
Bio-ProCOPT1-G-F	ttaataataaatgaatCACATGcggatcttcgcaaatc
Bio-ProCOPT1-G-R	gatttgcgaagatccgCATGTGattcatttattattaa
Cold-ProCOPT1-G-F	ttaataataaatgaatCACATGcggatcttcgcaaatc
Cold-ProCOPT1-G-R	gatttgcgaagatccgCATGTGattcatttattattaa
Cold-mProCOPT1-G-F	ttaataataaatgaatgcCAgccggatcttcgcaaatc
Cold-mProCOPT1-G-R	gatttgcgaagatccggcTGgcattcatttattattaa
Primers for His-Tag
His-CITF1-F	ACAGCAAATGGGTCGCGGATCCGTGTCTTCTCAACCGAATCATCAG
His-CITF1-R	CGCAAGCTTGTCGACGGAGCTCGCATTTGCACTTTGTGTTGTCAC
His-SPL7-F	ACAGCAAATGGGTCGCGGATCCGTTCCGAAGAAGAAACGGGTTC
His-SPL7-R	CGCAAGCTTGTCGACGGAGCTCGGAAAGCACTTGCTGTTGTTCTGC
Primers for reporters
ProCOPT2-nls-GFP-F	CCACTACGATTTTGTTAATACGTAAGTTTTCAAATTTTCC
ProCOPT2-nls-GFP-R	GAAAAGAATTTAtACAAATGTAATTAAGGATTTAGTAA
ProFRO5-nls-GFP-F	CGACTCTAGAGGATCCCCGGGCGCTAAACAGTTCTAATGATTGGAGGATT
ProFRO5-nls-GFP-R	GAATTAATTTCCGCTTTATCCATGCTTCTCATATTCCCCATTTTGTC
ProCITF1-nls-GFP-F	CGACTCTAGAGGATCCCCGGGTCGGAAAAGTATGTCACAGAGAGGTCAGAA
ProCITF1-nls-GFP-R	GAATTAATTCCGCTTTATCCATGATATATACGACGGCAAGAGGAACA
Primers for effectors
Pro35S-SPL7-F	CTTTCGCGAGCTCGGTACCCGGGATGGAGGAGCAGAAGCTGATCT
Pro35S-SPL7-R	CATGCCTGCAGGTCGACTCTAGAGTTATGCTAGTTATGCGGCC
Pro35S-SPL9-F	TGGCGGCCGCTCTAGAACTAGTGATGGAGATGGGTTCCAACTCG
Pro35S-SPL9-R	GATATCGAATTCCTGCAGCCCGGGGTCAGAGAGACCAGTTGGTATG
Pro35S-bHLH60-F	CTTTCGCGAGCTCGGTACCCGGGATGGAGTACCCATACGACGTAC
Pro35S-bHLH60-R	CATGCCTGCAGGTCGACTCTAGAGATCTGCAGCTCGAGCTCGAT
